# Supplementary material for: Global transcriptome analysis of murine embryonic stem cell-derived cardiomyocytes
Source: Genome Biol. 2007 Apr 11;8(4):R56. doi: 10.1186/gb-2007-8-4-r56 (PMC1896009; doi:10.1186/gb-2007-8-4-r56)
Supplement: Additional data file 11 — Provides is a list of probe sets differentially regulated in the puromycin treated 15-day-old β-actin+ EBs. [file gb-2007-8-4-r56-S11.xls]

## Sheet: P-VALUES_AVERAGE_DESCRIPTION
Probesets	ttest_sc2_BAcontr15d_vs_sc2_BApurom15d	symbol	title	alavg_sc2_BAcontr15d	alavg_sc2_BApurom15d	fc_BA_puro_15d_BA_contr15d	alstdev_sc2_BAcontr15d	alstdev_sc2_BApurom15d
1415801_at	0.00151351	Gja1	gap junction membrane channel protein alpha 1	50.72	108.841	2.14591	5.85102	7.73712
1415806_at	0.00190045	Plat	plasminogen activator, tissue	192.28	48.766	-3.94291	9.86011	7.71359
1415808_at	5.18355e-05	Tpbpa	trophoblast specific protein alpha	310.655	11.1458	-27.872	44.6886	2.43768
1415835_at	0.000492414	Csh2	chorionic somatomammotropin hormone 2	480.944	11.1658	-43.0729	50.0342	3.03131
1415848_at	0.00460057	Csh1	chorionic somatomammotropin hormone 1	103.661	34.1855	-3.03232	14.3701	8.31982
1415943_at	0.00159787	Sdc1	syndecan 1	327.039	133.515	-2.44946	21.6479	0.955233
1415978_at	0.00048752	Tubb3	tubulin, beta 3	151.999	59.8743	-2.53863	17.327	6.22089
1415983_at	0.000302299	Lcp1	lymphocyte cytosolic protein 1	955.911	444.696	-2.14958	25.1834	24.7343
1416007_at	0.00883856	Satb1	special AT-rich sequence binding protein 1	64.7193	32.0969	-2.01637	3.09779	4.86878
1416101_a_at	8.87978e-05	Hist1h1c	histone 1, H1c	460.633	181.55	-2.53722	30.5055	13.0997
1416111_at	0.0045829	Cd83	CD83 antigen	54.2326	17.6733	-3.06862	4.43606	3.48259
1416169_at	0.00463495	Tpbpb	trophoblast specific protein beta	25.5193	6.24186	-4.08841	5.61902	0.370281
1416268_at	1.85555e-05	Ets2	E26 avian leukemia oncogene 2, 3' domain	1018.39	461.134	-2.20845	17.6623	13.6221
1416295_a_at	0.00105207	Il2rg	interleukin 2 receptor, gamma chain	158.784	23.4589	-6.76859	11.6776	4.18705
1416296_at	0.00221987	Il2rg	interleukin 2 receptor, gamma chain	329.426	62.4375	-5.27609	19.6375	12.518
1416401_at	4.39766e-05	Cd82	CD82 antigen	1116.76	315.976	-3.53432	40.1958	19.1849
1416413_at	0.000406976	Ctsj	cathepsin J	3078.04	54.5618	-56.4138	239.195	11.9675
1416454_s_at	0.00040731	Acta2	actin, alpha 2, smooth muscle, aorta	126.224	264.948	2.09904	10.4388	16.446
1416561_at	0.00445701	Gad1	glutamic acid decarboxylase 1	26.1273	10.741	-2.43247	4.79722	2.04166
1416619_at	2.74992e-05	4632428N05Rik	RIKEN cDNA 4632428N05 gene	147.284	39.4252	-3.73578	11.5178	2.78719
1416645_a_at	0.000313874	Afp	alpha fetoprotein	106.381	21.7883	-4.88249	13.1947	1.34117
1416646_at	0.00237926	Afp	alpha fetoprotein	51.0416	18.7457	-2.72284	8.21387	1.58799
1416688_at	0.0073077	Snap91	synaptosomal-associated protein 91	93.9987	36.8689	-2.54954	21.1312	7.47771
1416761_at	0.00414671	Hsd11b2	hydroxysteroid 11-beta dehydrogenase 2	354.421	50.3669	-7.03678	95.6634	4.93033
1416811_s_at	0.00109872	Ctla2a; Ctla2b	cytotoxic T lymphocyte-associated protein 2 alpha; cytotoxic T lymphocyte-associated protein 2 beta	143.58	22.3646	-6.41993	3.77073	2.83955
1416895_at	0.00530117	Efna1	ephrin A1	192.696	79.8703	-2.41261	4.94154	9.84947
1416897_at	3.73735e-05	Parp9	poly (ADP-ribose) polymerase family, member 9	405.416	167.967	-2.41367	18.644	4.95534
1417109_at	0.000269485	Tinagl	tubulointerstitial nephritis antigen-like	2916.64	1136.13	-2.56717	193.565	37.1622
1417110_at	0.00035477	Man1a	mannosidase 1, alpha	489.113	172.567	-2.83434	17.4205	13.1995
1417111_at	0.000452238	Man1a	mannosidase 1, alpha	614.593	234.615	-2.61958	27.15	20.1675
1417162_at	0.000818161	Tmbim1	transmembrane BAX inhibitor motif containing 1	756.394	364.444	-2.07547	34.6434	29.8773
1417216_at	0.000175963	Pim2; LOC229005	proviral integration site 2; similar to Pim2 protein	134.505	294.515	2.18962	8.24521	10.7589
1417292_at	0.00952672	Ifi47	interferon gamma inducible protein 47	19.818	9.3068	-2.12941	4.21073	1.66265
1417355_at	0.000130448	Peg3	paternally expressed 3	2856.56	1030.37	-2.77236	111.373	69.4931
1417356_at	0.000225315	Peg3	paternally expressed 3	484.754	230.741	-2.10086	35.3895	15.5397
1417426_at	0.000420077	Prg1	proteoglycan 1, secretory granule	585.38	261.914	-2.23501	29.305	21.0704
1417483_at	0.00039339	Nfkbiz	nuclear factor of kappa light polypeptide gene enhancer in B-cells inhibitor, zeta	180.098	56.1376	-3.20814	17.2008	7.29599
1417500_a_at	0.000129953	Tgm2	transglutaminase 2, C polypeptide	3626.46	1539.63	-2.35541	110.857	84.0102
1417505_s_at	0.00149914	Il11ra1; Il11ra2	interleukin 11 receptor, alpha chain 1; interleukin 11 receptor, alpha chain 2	253.409	122.624	-2.06656	13.0421	12.0596
1417546_at	0.00588986	Il2rb	interleukin 2 receptor, beta chain	38.7528	19.396	-1.99798	3.97762	0.33651
1417553_at	0.000330058	Plac1	placental specific protein 1	877.322	308.984	-2.83938	65.5946	10.1934
1417566_at	1.24867e-06	Abhd5	abhydrolase domain containing 5	1122.47	412.106	-2.72374	24.0683	6.03908
1417604_at	0.00038313	Camk1	calcium/calmodulin-dependent protein kinase I	124.917	45.6928	-2.73385	1.54909	2.22154
1417625_s_at	0.000564728	Cmkor1	chemokine orphan receptor 1	204.169	95.0779	-2.14739	19.8673	8.70284
1417627_a_at	1.0404e-05	Limk1	LIM-domain containing, protein kinase	485.238	130.051	-3.73112	29.3773	6.72236
1417756_a_at	0.00492795	Lsp1	lymphocyte specific 1	263.724	108.222	-2.43689	31.5527	2.39674
1417787_at	2.03127e-06	Dkkl1	dickkopf-like 1	670.063	198.745	-3.37147	20.7618	7.26044
1417809_at	6.51018e-05	Slc22a18	solute carrier family 22 (organic cation transporter), member 18	106.086	49.8608	-2.12763	2.92828	2.20243
1417828_at	0.00110927	Aqp8	aquaporin 8	37.8623	12.8449	-2.94765	4.49777	0.676794
1417894_at	1.14189e-06	Gpr97	G protein-coupled receptor 97	91.4535	21.1594	-4.32212	3.46462	0.680336
1417976_at	2.98239e-05	Ada	adenosine deaminase	1236.85	178.455	-6.93084	139.178	19.5186
1417977_at	0.00682765	Eif4e3	eukaryotic translation initiation factor 4E member 3	244.583	99.9867	-2.44615	50.7007	12.2181
1417978_at	0.00116913	Eif4e3	eukaryotic translation initiation factor 4E member 3	741.768	304.168	-2.43868	62.175	39.0331
1418072_at	0.00394333	Hist1h2bc	histone 1, H2bc	1095.35	412.148	-2.65766	54.8822	61.0466
1418077_at	0.000110875	Trim21	tripartite motif protein 21	178.86	85.7895	-2.08487	10.968	5.04461
1418152_at	8.67594e-05	Nsbp1	nucleosome binding protein 1	1070.98	459.022	-2.33318	59.9461	15.7965
1418153_at	6.13082e-05	Lama1	laminin, alpha 1	224.646	80.4213	-2.79337	11.9851	5.80984
1418191_at	6.17868e-05	Usp18	ubiquitin specific peptidase 18	929.021	252.761	-3.67549	43.0359	18.9791
1418218_at	0.000744355	Ceacam9	CEA-related cell adhesion molecule 9	239.474	48.6085	-4.92659	12.8512	6.41527
1418240_at	0.000423543	Gbp2	guanylate nucleotide binding protein 2	398.371	165.137	-2.41237	14.7389	12.5799
1418293_at	0.000275853	Ifit2	interferon-induced protein with tetratricopeptide repeats 2	157.505	26.6879	-5.90173	10.7352	3.74782
1418320_at	8.59087e-05	Prss8	protease, serine, 8 (prostasin)	570.254	251.786	-2.26484	34.5728	10.8152
1418349_at	0.00095744	Hbegf	heparin-binding EGF-like growth factor	211.624	105.291	-2.0099	15.8572	3.49838
1418350_at	0.000766738	Hbegf	heparin-binding EGF-like growth factor	650.365	280.037	-2.32242	55.169	11.6533
1418352_at	1.09487e-05	Hsd17b2	hydroxysteroid (17-beta) dehydrogenase 2	254.052	23.7946	-10.6768	27.7979	2.45597
1418355_at	0.000274014	Nucb2	nucleobindin 2	180.235	56.9683	-3.16377	17.467	3.29922
1418365_at	0.00119972	Ctsh	cathepsin H	93.4718	45.3501	-2.06112	3.64126	3.86961
1418392_a_at	0.000248374	Gbp4	guanylate nucleotide binding protein 4	231.344	65.6339	-3.52476	22.6927	8.20885
1418422_at	0.00167448	Serpinb9g	serine (or cysteine) peptidase inhibitor, clade B, member 9g	2039.25	396.332	-5.1453	164.294	78.2482
1418423_s_at	0.00278759	Serpinb9f; Serpinb9e; Serpinb9g; LOC544923	serine (or cysteine) peptidase inhibitor, clade B, member 9f; serine (or cysteine) peptidase inhibitor, clade B, member 9e; serine (or cysteine) peptidase inhibitor, clade B, member 9g; similar to OTTMUSP00000000641	3669.2	1070.18	-3.42858	417.948	6.52817
1418471_at	0.000371619	Pgf	placental growth factor	271.293	62.5241	-4.33901	33.1061	10.7425
1418486_at	0.00615623	Vnn1	vanin 1	190.911	82.8336	-2.30475	12.7504	13.041
1418517_at	0.00137786	Irx3	Iroquois related homeobox 3 (Drosophila)	631.839	197.949	-3.19194	16.3046	18.9517
1418580_at	0.000353728	5830458K16Rik	RIKEN cDNA 5830458K16 gene	1011.69	284.442	-3.55675	45.3119	1.35016
1418674_at	4.91962e-05	Osmr	oncostatin M receptor	81.0465	16.7773	-4.83073	6.32915	0.784765
1418686_at	7.57718e-05	Oas1c	2'-5' oligoadenylate synthetase 1C	179.748	58.35	-3.08051	5.32858	3.28569
1418739_at	0.00505184	Sgk2	serum/glucocorticoid regulated kinase 2	253.274	97.2008	-2.60568	29.5856	0.922824
1418773_at	0.00377178	Fads3	fatty acid desaturase 3	236.332	60.9799	-3.87558	12.571	11.3151
1418805_at	0.000110964	Sct	secretin	2769.21	834.508	-3.31837	266.82	83.3957
1418946_at	0.00832562	St3gal1	ST3 beta-galactoside alpha-2,3-sialyltransferase 1	811.983	304.885	-2.66325	37.3938	59.0018
1418985_at	0.00778652	Cttnbp2nl	CTTNBP2 N-terminal like	44.0382	21.9489	-2.00639	1.33406	2.70011
1419103_a_at	0.000334336	Abhd6	abhydrolase domain containing 6	644.534	214.171	-3.00943	50.2896	25.1613
1419104_at	0.000968652	Abhd6	abhydrolase domain containing 6	112.027	47.1348	-2.37675	13.9592	5.51532
1419142_at	0.000900664	Ctsr	cathepsin R	441.365	9.7914	-45.0768	36.257	2.94833
1419184_a_at	0.000313262	Fhl2	four and a half LIM domains 2	282.042	134.529	-2.09651	18.7043	10.7752
1419188_s_at	4.00335e-05	Ccl27	chemokine (C-C motif) ligand 27	378.337	108.002	-3.50305	25.4297	8.80455
1419229_at	0.00092074	Ehox; Rhox4; LOC434759; LOC434767	ES cell derived homeobox; reproductive homeobox on chromosome X, 4; similar to EHOX-like; similar to homeobox protein EHOX	146.466	59.4196	-2.46495	19.5415	5.99335
1419247_at	0.00359452	Rgs2	regulator of G-protein signaling 2	52.7377	17.0068	-3.10098	9.03216	4.30082
1419248_at	0.00880736	Rgs2	regulator of G-protein signaling 2	31.3354	12.6367	-2.47972	6.62043	1.51319
1419300_at	0.000232075	Flt1	FMS-like tyrosine kinase 1	111.486	31.7457	-3.51184	2.92299	2.11613
1419322_at	0.00379541	Fgd6	FYVE, RhoGEF and PH domain containing 6	265.277	89.6099	-2.96035	23.4227	16.1336
1419389_at	0.0024615	Pde10a	phosphodiesterase 10A	260.033	120.872	-2.1513	33.7753	8.16367
1419455_at	0.000543581	Il10rb	interleukin 10 receptor, beta	224.136	102.045	-2.19644	2.19705	4.2301
1419534_at	0.00298243	---	---	130.266	15.0973	-8.62843	21.4137	5.82073
1419569_a_at	0.00377584	Isg20	interferon-stimulated protein	1516.03	279.555	-5.42303	71.6386	61.0842
1419616_at	0.000795989	Bmpr2	bone morphogenic protein receptor, type II (serine/threonine kinase)	30.7749	15.3907	-1.99958	2.6557	0.885941
1419634_a_at	0.000112898	Ghrh	growth hormone releasing hormone	147.789	14.4063	-10.2587	27.9627	1.9534
1419641_at	0.000112107	Purb	purine rich element binding protein B	916.578	450.289	-2.03553	41.6296	25.9548
1419705_at	0.00453133	Car5b	carbonic anhydrase 5b, mitochondrial	31.7057	12.4636	-2.54386	5.51375	1.13795
1419717_at	0.0072486	Sema3e	sema domain, immunoglobulin domain (Ig), short basic domain, secreted, (semaphorin) 3E	195.798	82.7506	-2.36612	33.6733	4.56133
1419832_s_at	3.80939e-06	Acpp	acid phosphatase, prostate	30.7363	11.7609	-2.61343	1.04755	0.38173
1419872_at	0.000694073	Csf1r	colony stimulating factor 1 receptor	1940.91	450.261	-4.31063	56.1272	44.6716
1420150_at	0.000713118	Spsb1	splA/ryanodine receptor domain and SOCS box containing 1	311.698	119.606	-2.60605	17.7565	12.2797
1420382_at	0.000118421	MGI:2176230	apolipoprotein B48 receptor	377.739	168.456	-2.24236	24.9229	7.8998
1420388_at	4.37435e-05	Prss12	protease, serine, 12 neurotrypsin (motopsin)	134.97	42.3903	-3.18398	4.97181	2.52974
1420433_at	0.00889241	Taf7l	TAF7-like RNA polymerase II, TATA box binding protein (TBP)-associated factor	616.426	274.037	-2.24942	26.8246	45.4798
1420447_at	0.00096905	Sult1e1	sulfotransferase family 1E, member 1	24.5638	7.11266	-3.45354	3.60054	0.622081
1420549_at	8.08911e-05	Gbp1	guanylate nucleotide binding protein 1	507.332	198.225	-2.55937	36.2217	10.9658
1420571_at	0.000221048	Prlpb	prolactin-like protein B	110.458	8.86402	-12.4614	14.7649	0.462553
1420664_s_at	0.00402819	Procr	protein C receptor, endothelial	642.951	246.052	-2.61307	23.5867	33.2727
1420715_a_at	0.0072719	Pparg	peroxisome proliferator activated receptor gamma	509.002	134.839	-3.77488	18.2754	28.7765
1420772_a_at	0.000246041	Tsc22d3	TSC22 domain family 3	435.781	150.108	-2.90312	29.5271	4.67653
1420821_at	0.00307628	Sgpp1	sphingosine-1-phosphate phosphatase 1	36.9423	7.97374	-4.63299	9.00944	0.962382
1420822_s_at	0.000387626	Sgpp1	sphingosine-1-phosphate phosphatase 1	106.454	33.8438	-3.14545	4.43085	3.00303
1420831_at	0.0066654	Qscn6	quiescin Q6	188.31	80.3564	-2.34344	25.2303	2.5407
1420833_at	0.0026308	Vamp2	vesicle-associated membrane protein 2	83.5014	36.0126	-2.31867	9.58498	1.53537
1420915_at	0.00160541	Stat1	signal transducer and activator of transcription 1	50.1622	19.607	-2.55839	1.48759	1.88935
1420970_at	0.00279337	Adcy7	adenylate cyclase 7	46.4836	18.3515	-2.53296	7.40545	3.19672
1421008_at	7.81765e-06	Rsad2	radical S-adenosyl methionine domain containing 2	349.806	103.113	-3.39245	13.4798	4.99288
1421009_at	0.00340758	Rsad2	radical S-adenosyl methionine domain containing 2	679.135	135.437	-5.01439	21.1449	25.3819
1421057_at	0.00185306	Dnase1l3	deoxyribonuclease 1-like 3	39.2059	12.2931	-3.18927	7.50271	1.40206
1421118_a_at	0.000528678	Gpr56	G protein-coupled receptor 56	82.9489	12.7388	-6.51153	11.2532	0.615323
1421198_at	0.00571762	Itgav	integrin alpha V	72.9592	27.0564	-2.69656	5.58368	5.35699
1421217_a_at	5.39454e-05	Lgals9	lectin, galactose binding, soluble 9	3687.41	931.01	-3.96066	87.6498	48.1562
1421262_at	1.18159e-05	Lipg	lipase, endothelial	100.742	19.9699	-5.04472	7.58312	1.21485
1421267_a_at	0.000646495	Cited2	Cbp/p300-interacting transactivator, with Glu/Asp-rich carboxy-terminal domain, 2	1258.59	572.535	-2.19827	82.9792	56.7134
1421317_x_at	0.000409527	Myb	myeloblastosis oncogene	42.8023	90.328	2.11036	2.81671	7.82934
1421322_a_at	0.00585795	Isgf3g	interferon dependent positive acting transcription factor 3 gamma	266.421	132.427	-2.01184	37.7211	23.5428
1421375_a_at	0.000121286	S100a6	S100 calcium binding protein A6 (calcyclin)	1835.9	783.828	-2.34222	101.205	55.2828
1421551_s_at	7.12966e-05	Ifi202b	interferon activated gene 202B	335.018	76.5503	-4.37644	35.551	8.44562
1421596_s_at	0.00436707	H28	histocompatibility 28	24.765	6.72071	-3.68488	5.84079	0.68582
1421641_at	0.00129849	Slc6a2	solute carrier family 6 (neurotransmitter transporter, noradrenalin), member 2	61.9569	13.7233	-4.51473	6.2451	2.72125
1421658_x_at	0.00920455	Psg18	pregnancy specific glycoprotein 18	18.6629	7.7866	-2.3968	0.439871	1.17628
1421690_s_at	0.00589687	Agrp	agouti related protein	117.659	27.6687	-4.25243	27.5579	1.38745
1421821_at	0.000507555	Ldlr	low density lipoprotein receptor	717.007	352.145	-2.03611	0.871595	9.93259
1421917_at	0.00012971	Pdgfra	platelet derived growth factor receptor, alpha polypeptide	194.328	80.12	-2.42546	8.0614	5.14346
1421936_at	0.00645905	Dapp1	dual adaptor for phosphotyrosine and 3-phosphoinositides 1	63.2013	19.2295	-3.28668	0.309867	3.11998
1422006_at	0.00837956	Eif2ak2	eukaryotic translation initiation factor 2-alpha kinase 2	121.336	58.3246	-2.08035	16.4067	10.8886
1422035_at	0.00550049	Serpinb9c	serine (or cysteine) peptidase inhibitor, clade B, member 9c	123.517	25.0934	-4.92229	14.6955	8.04791
1422101_at	0.00219216	Tnfrsf23	tumor necrosis factor receptor superfamily, member 23	35.0777	12.1355	-2.89049	4.92342	0.776716
1422123_s_at	0.000992989	Ceacam1; Ceacam2	CEA-related cell adhesion molecule 1; CEA-related cell adhesion molecule 2	134.625	46.0792	-2.9216	13.2037	7.00416
1422126_a_at	0.00084038	Nudt13	nudix (nucleoside diphosphate linked moiety X)-type motif 13	42.4184	20.8344	-2.03598	2.81896	1.96799
1422289_a_at	3.15811e-05	Ctsq	cathepsin Q	114.746	8.45825	-13.5662	16.1176	0.804647
1422510_at	8.38443e-06	Ctdspl	CTD (carboxy-terminal domain, RNA polymerase II, polypeptide A) small phosphatase-like	230.479	90.989	-2.53304	9.13355	3.55285
1422601_at	0.000212772	Serpinb9	serine (or cysteine) peptidase inhibitor, clade B, member 9	165.627	80.64	-2.05391	8.4793	5.5681
1422637_at	0.00331111	Rassf5	Ras association (RalGDS/AF-6) domain family 5	78.5451	15.6681	-5.01307	9.91606	4.45548
1422638_s_at	0.00241308	Rassf5	Ras association (RalGDS/AF-6) domain family 5	142.661	40.2876	-3.54107	6.77464	5.81297
1422661_at	0.00331247	Lgals8	lectin, galactose binding, soluble 8	257.141	96.4195	-2.6669	24.7753	17.9554
1422668_at	4.94665e-05	Serpinb9b	serine (or cysteine) peptidase inhibitor, clade B, member 9b	2325.9	1088.51	-2.13677	92.0176	54.817
1422670_at	0.000543982	Rnd2	Rho family GTPase 2	502.846	222.019	-2.26487	40.8593	22.9272
1422782_s_at	0.00896306	Tlr3	toll-like receptor 3	61.8038	17.6743	-3.49682	16.2787	2.1366
1422789_at	0.000122998	Aldh1a2	aldehyde dehydrogenase family 1, subfamily A2	31.086	13.2756	-2.34159	2.10752	0.950949
1422803_at	3.04e-05	Fstl3	follistatin-like 3	552.678	188.458	-2.93264	35.0099	9.93007
1422804_at	0.000265501	Serpinb6b	serine (or cysteine) peptidase inhibitor, clade B, member 6b	411.048	103.938	-3.95472	0.286939	4.08257
1422869_at	0.00030304	Mertk	c-mer proto-oncogene tyrosine kinase	243.61	80.4277	-3.02893	25.2572	9.63559
1422966_a_at	0.00129698	Tfrc	transferrin receptor	570.14	200.117	-2.84903	26.4064	22.3985
1422967_a_at	0.00143997	Tfrc	transferrin receptor	213.448	66.5818	-3.2058	36.2245	7.21189
1422983_at	0.00247827	Itgb6	integrin beta 6	29.7271	10.5334	-2.82218	5.37218	1.88175
1423221_at	0.000829889	Tubb4	tubulin, beta 4	48.379	17.162	-2.81896	5.64429	2.42965
1423271_at	6.23971e-05	Gjb2	gap junction membrane channel protein beta 2	1058.49	144.904	-7.30474	108.313	8.10782
1423326_at	1.23487e-08	Entpd1	ectonucleoside triphosphate diphosphohydrolase 1	45.6617	8.96921	-5.09094	0.170122	0.057081
1423450_a_at	0.000388321	Hs3st1	heparan sulfate (glucosamine) 3-O-sulfotransferase 1	80.7142	20.6253	-3.91336	12.3482	3.04082
1423505_at	0.00514226	Tagln	transgelin	136.997	371.416	2.71113	20.5681	16.3835
1423593_a_at	0.000482415	Csf1r	colony stimulating factor 1 receptor	179.338	73.4768	-2.44075	18.5032	7.53166
1423619_at	0.00100695	Rasd1	RAS, dexamethasone-induced 1	378.408	155.942	-2.42659	48.3208	17.8818
1423632_at	0.000471355	Gpr146	G protein-coupled receptor 146	74.0551	30.4408	-2.43275	7.93813	2.44942
1423933_a_at	0.000121771	1600029D21Rik	RIKEN cDNA 1600029D21 gene	3187.59	1341.54	-2.37607	108.246	16.5715
1423935_x_at	0.00572305	Krt1-14	keratin complex 1, acidic, gene 14	89.0396	21.9337	-4.0595	17.9515	1.15661
1424083_at	0.00111513	Rod1	ROD1 regulator of differentiation 1 (S. pombe)	142.391	54.4344	-2.61582	8.63975	6.59716
1424084_at	0.00159129	Rod1	ROD1 regulator of differentiation 1 (S. pombe)	32.7787	10.5684	-3.10159	1.27651	1.26757
1424086_at	3.73828e-05	D9Ucla1	DNA segment, Chr 9, University of California at Los Angeles 1	725.156	205.651	-3.52615	38.5118	15.342
1424123_at	0.00264617	BC011209	cDNA sequence BC011209	427.384	209.274	-2.04222	47.0248	10.7542
1424150_at	0.000182918	Gdpd5	glycerophosphodiester phosphodiesterase domain containing 5	186.207	82.4203	-2.25923	9.40192	5.87962
1424250_a_at	0.000681342	Arhgef3	Rho guanine nucleotide exchange factor (GEF) 3	184.807	71.6935	-2.57775	14.9726	2.46514
1424354_at	0.000277875	1110007F12Rik	RIKEN cDNA 1110007F12 gene	688.22	269.71	-2.55171	62.021	26.5116
1424356_a_at	7.34207e-06	Metrnl	meteorin, glial cell differentiation regulator-like	194.537	33.107	-5.87603	14.1141	2.41562
1424367_a_at	0.000322373	Homer2	homer homolog 2 (Drosophila)	209.776	97.0495	-2.16154	10.7086	7.6106
1424408_at	0.00139428	Lims2	LIM and senescent cell antigen like domains 2	777.301	359.192	-2.16402	28.2943	31.9722
1424409_at	0.000632866	Cldn23	claudin 23	93.2986	14.1323	-6.60182	13.7265	2.98825
1424477_at	0.00418342	BC019731	cDNA sequence BC019731	92.213	42.6953	-2.15979	0.74477	3.89639
1424560_at	8.60388e-05	Pstpip1	proline-serine-threonine phosphatase-interacting protein 1	71.7403	23.6699	-3.03086	5.55631	1.30864
1424588_at	0.00122981	Srgap3	SLIT-ROBO Rho GTPase activating protein 3	154.402	75.7359	-2.03869	13.6644	3.36442
1424617_at	7.37568e-05	Ifi35	interferon-induced protein 35	273.248	129.244	-2.11421	11.8838	3.37488
1424652_at	0.00735221	BC014699	cDNA sequence BC014699	211.615	23.6596	-8.94416	7.8044	7.83429
1424713_at	0.000262548	Calml4	calmodulin-like 4	93.6377	40.4162	-2.31684	7.77677	2.60404
1424726_at	5.96545e-06	BC014685	cDNA sequence BC014685	432.361	183.404	-2.35742	11.836	6.05556
1424775_at	5.72667e-05	Oas1a	2'-5' oligoadenylate synthetase 1A	1458.37	443.995	-3.28467	91.9645	36.6492
1425025_at	0.000311252	0610008L10Rik	RIKEN cDNA 0610008L10 gene	351.39	175.737	-1.99952	19.896	13.1842
1425157_x_at	0.00168098	Tspan33	tetraspanin 33	71.7716	33.205	-2.16147	8.93251	2.5491
1425281_a_at	0.0026017	Tsc22d3	TSC22 domain family 3	407.295	142.027	-2.86773	67.7323	12.7514
1425282_at	0.0039412	Ibrdc2	IBR domain containing 2	24.7024	11.6825	-2.11447	2.45511	1.89723
1425318_a_at	0.00170972	C030022K24Rik	RIKEN cDNA C030022K24 gene	242.151	105.796	-2.28884	6.08598	8.8033
1425333_at	0.000946017	1810048P08Rik	RIKEN cDNA 1810048P08 gene	290.09	115.769	-2.50576	21.5393	13.7528
1425538_x_at	0.000908427	Ceacam1	CEA-related cell adhesion molecule 1	64.3738	14.287	-4.50575	5.07657	2.3798
1425545_x_at	9.76987e-05	H2-D1; H2-L	histocompatibility 2, D region locus 1; histocompatibility 2, D region	4017.01	1918.19	-2.09417	189.024	113.053
1425612_at	0.00697751	Cutl1	cut-like 1 (Drosophila)	14.8673	7.3248	-2.02973	2.05773	0.398652
1425644_at	0.00384792	Lepr	leptin receptor	21.0945	5.98684	-3.52347	0.562965	0.866948
1425649_at	0.00695784	Slc39a14	solute carrier family 39 (zinc transporter), member 14	137.179	56.9049	-2.41067	24.5444	4.96229
1425675_s_at	0.000121323	Ceacam1	CEA-related cell adhesion molecule 1	63.5806	21.4264	-2.9674	4.96126	2.02736
1425719_a_at	3.13072e-05	Nmi	N-myc (and STAT) interactor	203.776	66.9703	-3.04277	12.3169	4.57183
1425840_a_at	0.000597138	Sema3f	sema domain, immunoglobulin domain (Ig), short basic domain, secreted, (semaphorin) 3 F	144.915	46.393	-3.12365	8.76153	5.20604
1425906_a_at	0.00181845	Sema3e	sema domain, immunoglobulin domain (Ig), short basic domain, secreted, (semaphorin) 3E	71.1203	24.4031	-2.91439	5.03777	3.74559
1425917_at	0.0010219	H28	histocompatibility 28	24.6274	5.94234	-4.1444	3.25787	0.321924
1426084_a_at	0.000130423	Tor1aip1	torsin A interacting protein 1	651.304	271.88	-2.39556	37.3279	9.05539
1426276_at	0.00132343	Ifih1	interferon induced with helicase C domain 1	225.774	45.748	-4.93516	39.0703	2.93038
1426278_at	0.000151426	Ifi27	interferon, alpha-inducible protein 27	183.397	85.0973	-2.15514	11.08	5.81435
1426415_a_at	0.00996938	Trim25	tripartite motif protein 25	301.923	148.004	-2.03996	3.34023	18.4881
1426454_at	6.4331e-07	Arhgdib	Rho, GDP dissociation inhibitor (GDI) beta	499.092	118.199	-4.22248	14.6524	2.68852
1426622_a_at	0.00221613	Qpct	glutaminyl-peptide cyclotransferase (glutaminyl cyclase)	176.163	82.9929	-2.12262	7.62764	8.2854
1426673_at	0.0016365	Cdh3	cadherin 3	225.858	83.4743	-2.70571	21.9542	2.60203
1426714_at	0.000596512	D11Ertd18e	DNA segment, Chr 11, ERATO Doi 18, expressed	90.9825	40.87	-2.22614	7.73116	4.10613
1426715_s_at	0.000618017	D11Ertd18e	DNA segment, Chr 11, ERATO Doi 18, expressed	107.022	50.2739	-2.12877	6.73839	4.64276
1426716_at	0.00159856	Tdrd7	tudor domain containing 7	395.05	167.909	-2.35277	2.40573	10.6022
1426730_a_at	1.35297e-06	Prlpk	prolactin-like protein K	503.234	11.3618	-44.2919	47.0666	1.15056
1426757_at	0.000530207	Ampd2	adenosine monophosphate deaminase 2 (isoform L)	332.463	158.029	-2.10381	18.7593	13.6532
1426785_s_at	0.00194112	Mgll	monoglyceride lipase	297.006	112.212	-2.64682	8.6773	11.6285
1426858_at	0.00271264	Inhbb	inhibin beta-B	152.895	36.245	-4.21836	3.74761	5.44164
1426951_at	0.000664346	Crim1	cysteine rich transmembrane BMP regulator 1 (chordin like)	737.189	345.202	-2.13553	53.7246	12.2954
1426952_at	0.004869	Arhgap18	Rho GTPase activating protein 18	54.9327	18.457	-2.97625	10.5951	1.53691
1427035_at	0.000143627	Slc39a14	solute carrier family 39 (zinc transporter), member 14	296.341	147.727	-2.006	15.2603	9.14691
1427233_at	0.00631131	Sdccag33	serologically defined colon cancer antigen 33	46.5398	20.9739	-2.21894	5.89829	3.89161
1427356_at	1.95741e-05	2310031A18Rik	RIKEN cDNA 2310031A18 gene	251.225	123.565	-2.03313	9.45619	4.24408
1427399_a_at	0.0046276	Nxf7	nuclear RNA export factor 7	237.185	95.5687	-2.48182	22.1457	17.7652
1427550_at	2.9585e-05	Peg10	paternally expressed 10	137.157	59.383	-2.30971	6.65463	2.83776
1427630_x_at	8.90251e-05	Ceacam1	CEA-related cell adhesion molecule 1	40.8417	13.2012	-3.09378	3.42705	0.832582
1427673_a_at	0.000827409	Sema3e	sema domain, immunoglobulin domain (Ig), short basic domain, secreted, (semaphorin) 3E	108.957	49.4736	-2.20233	9.81196	5.46219
1427736_a_at	0.000256707	Ccrl2	chemokine (C-C motif) receptor-like 2	88.9486	17.1827	-5.17663	11.0883	2.83782
1427760_s_at	0.000117596	Plf; Plf2; Mrpplf3	proliferin; proliferin 2; mitogen regulated protein, proliferin 3	1275.08	80.7495	-15.7906	95.4201	12.1683
1427883_a_at	9.43609e-05	Col3a1	procollagen, type III, alpha 1	65.8143	20.8749	-3.15279	1.85763	1.20049
1427912_at	0.00174576	Cbr3	carbonyl reductase 3	381.033	790.44	2.07446	30.0236	20.7997
1427957_at	0.00254397	9530008L14Rik	RIKEN cDNA 9530008L14 gene	26.7914	13.2434	-2.02299	3.49588	1.73437
1428034_a_at	0.000395596	Tnfrsf9	tumor necrosis factor receptor superfamily, member 9	233.396	19.0329	-12.2627	42.3429	1.57028
1428223_at	0.000134309	Mfsd2	major facilitator superfamily domain containing 2	135.798	33.9763	-3.99683	5.01535	2.5595
1428393_at	0.00640815	Nrn1	neuritin 1	50.1492	21.6924	-2.31183	6.46861	4.53701
1428400_at	0.00024476	2200002K05Rik	RIKEN cDNA 2200002K05 gene	195.223	67.2263	-2.90397	4.75659	4.03555
1428420_a_at	4.51424e-05	1200009I06Rik	RIKEN cDNA 1200009I06 gene	366.794	141.924	-2.58444	20.969	8.79228
1428485_at	0.00425585	Car12	carbonic anyhydrase 12	198.671	77.4846	-2.564	12.264	12.3914
1428538_s_at	7.36189e-06	Rarres2	retinoic acid receptor responder (tazarotene induced) 2	1037.75	81.3232	-12.7608	46.4272	6.13648
1428547_at	0.00921523	Nt5e	5' nucleotidase, ecto	258.72	43.9287	-5.88954	29.3009	15.0779
1428660_s_at	0.000467946	Tor3a	torsin family 3, member A	145.249	65.9762	-2.20153	13.5751	4.91078
1428781_at	0.00186385	1110014F24Rik	RIKEN cDNA 1110014F24 gene	431.889	169.286	-2.55123	67.5548	26.2728
1428816_a_at	0.00155075	Gata2	GATA binding protein 2	287.461	136.618	-2.10412	8.55881	10.9141
1428851_at	0.000741672	1300014I06Rik	RIKEN cDNA 1300014I06 gene	488.969	213.498	-2.29028	13.8269	15.4296
1428923_at	0.00016333	Ppp1r3g	protein phosphatase 1, regulatory (inhibitor) subunit 3G	117.912	21.5438	-5.47313	17.7086	2.88293
1428958_at	0.000123485	Paqr8	progestin and adipoQ receptor family member VIII	27.8718	12.8327	-2.17193	1.85808	0.783448
1428975_at	0.00588104	Susd3	sushi domain containing 3	67.2141	32.2025	-2.08724	4.01037	4.72344
1428977_at	0.000723545	Chst8	carbohydrate (N-acetylgalactosamine 4-0) sulfotransferase 8	44.8127	21.1323	-2.12057	3.42031	0.756209
1429012_at	0.000926725	Arhgef6	Rac/Cdc42 guanine nucleotide exchange factor (GEF) 6	2636.43	744.332	-3.54201	80.806	74.5878
1429173_at	0.000581346	Dnase1l1	deoxyribonuclease 1-like 1	223.729	92.0128	-2.4315	24.3314	6.51989
1429262_at	0.000958322	Rassf6	Ras association (RalGDS/AF-6) domain family 6	259.655	111.761	-2.3233	23.6082	5.03205
1429413_at	0.00166168	Cpm	carboxypeptidase M	199.607	63.4612	-3.14534	6.84872	7.40593
1429573_at	0.000154615	4921520P21Rik	RIKEN cDNA 4921520P21 gene	169.616	45.3846	-3.7373	10.1385	1.00687
1429764_at	0.0020317	1500005K14Rik	RIKEN cDNA 1500005K14 gene	167.621	69.8855	-2.39851	13.7149	1.30306
1429775_a_at	0.000185551	Tm7sf1	transmembrane 7 superfamily member 1	1271.96	471.063	-2.70018	67.9185	10.3572
1429793_at	2.04148e-06	1600014K23Rik	RIKEN cDNA 1600014K23 gene	1157.29	303.761	-3.80986	41.5112	12.374
1429826_at	8.42814e-05	Prlpn	prolactin-like protein N	141.445	10.3049	-13.726	23.9541	2.07387
1429835_at	0.00416844	Xrcc1	X-ray repair complementing defective repair in Chinese hamster cells 1	114.799	40.5177	-2.8333	26.0298	6.33566
1429863_at	0.00271697	Lonrf3	LON peptidase N-terminal domain and ring finger 3	412.195	124.844	-3.30169	37.7865	22.5161
1429940_at	0.00145055	Cdc73	Vcell division cycle 73, Paf1/RNA polymerase II complex component, homolog (S. cerevisiae)	95.944	35.1754	-2.72758	7.632	0.635241
1430051_at	0.00223467	4930486L24Rik	RIKEN cDNA 4930486L24 gene	50.1801	24.2083	-2.07284	6.10938	3.1532
1430133_at	0.000167765	4921505D17Rik	RIKEN cDNA 4921505D17 gene	71.875	30.454	-2.36012	5.17938	1.41193
1430162_at	3.11916e-05	3830417A13Rik	RIKEN cDNA 3830417A13 gene	2481.84	1080.08	-2.29782	112.017	54.4955
1430526_a_at	0.000589335	Smarca2	SWI/SNF related, matrix associated, actin dependent regulator of chromatin, subfamily a, member 2	45.1325	18.8838	-2.39001	4.54215	1.3071
1430700_a_at	0.00343763	Pla2g7	phospholipase A2, group VII (platelet-activating factor acetylhydrolase, plasma)	267.234	94.8449	-2.81759	16.0626	14.4279
1431058_at	0.000345917	Htatsf1	HIV TAT specific factor 1	483.822	173.893	-2.7823	27.9524	16.9288
1431059_x_at	0.00100376	Htatsf1	HIV TAT specific factor 1	544.596	251.091	-2.16892	40.175	27.0932
1431133_at	0.00142141	Arhgap18	Rho GTPase activating protein 18	50.773	18.4435	-2.7529	8.46725	2.34253
1431360_s_at	0.000359266	4921520P21Rik	RIKEN cDNA 4921520P21 gene	207.621	66.6495	-3.11512	21.3204	8.22181
1431554_a_at	0.00636241	Anxa9	annexin A9	57.8139	21.4221	-2.6988	11.655	5.54253
1431591_s_at	0.000116417	G1p2	interferon, alpha-inducible protein	611.463	149.536	-4.08906	42.1279	15.2509
1431609_a_at	0.00027204	Acp5	acid phosphatase 5, tartrate resistant	438.99	199.457	-2.20093	36.814	14.7716
1431688_at	0.000178864	LOC73899	hypothetical LOC73899	48.8587	22.7337	-2.14918	3.5022	1.47626
1431809_at	0.00172552	4932442L08Rik	RIKEN cDNA 4932442L08 gene	558.374	179.564	-3.10962	67.7919	31.7648
1431856_a_at	0.000794012	C1qtnf6	C1q and tumor necrosis factor related protein 6	78.5206	33.6145	-2.33591	9.40526	3.26243
1433485_x_at	0.00038861	Gpr56	G protein-coupled receptor 56	191.074	37.4024	-5.1086	7.23005	3.93858
1433711_s_at	0.00163461	Sesn1	sestrin 1	338.985	167.254	-2.02677	19.2595	1.57888
1433920_at	2.9078e-05	Sema4c	sema domain, immunoglobulin domain (Ig), transmembrane domain (TM) and short cytoplasmic domain, (semaphorin) 4C	166.752	60.9523	-2.73578	9.76919	3.44188
1433924_at	4.49166e-05	Peg3	Peg3 mRNA for zinc finger protein	2144.18	842.632	-2.54463	16.7761	19.3566
1433956_at	8.95658e-06	Cdh5	cadherin 5	230.588	21.9162	-10.5214	16.3356	2.08263
1433968_a_at	0.000416135	---	---	73.1828	16.2009	-4.51721	5.44848	0.321708
1433977_at	0.00244551	Hs3st3b1	heparan sulfate (glucosamine) 3-O-sulfotransferase 3B1	63.7634	31.1887	-2.04444	4.37336	3.75593
1434094_at	0.000115771	6330530A05Rik	RIKEN cDNA 6330530A05 gene	202.176	97.4419	-2.07483	12.4473	5.39001
1434248_at	0.00128607	Prkch	protein kinase C, eta	163.349	75.1934	-2.17238	15.7089	9.53383
1434252_at	0.00339396	Tmcc3	transmembrane and coiled coil domains 3	141.887	47.8738	-2.96377	2.55312	5.61448
1434253_s_at	0.00010602	Tmcc3	transmembrane and coiled coil domains 3	125.295	60.8884	-2.05778	3.46702	2.86015
1434285_at	0.00115693	Frmd4a	FERM domain containing 4A	162.765	79.8287	-2.03892	17.4914	7.88996
1434308_at	2.67845e-05	Slc43a2	solute carrier family 43, member 2	212.059	94.1285	-2.25287	9.75704	3.44185
1434380_at	1.9974e-05	9830147J24Rik	RIKEN cDNA 9830147J24 gene (9830147J24Rik), mRNA	278.437	65.8487	-4.22843	21.7222	5.00557
1434424_at	4.95656e-06	9630055N22Rik	RIKEN cDNA 9630055N22 gene	133.786	64.0116	-2.09002	2.38769	1.5785
1434465_x_at	0.006538	Vldlr	very low density lipoprotein receptor	529.722	183.165	-2.89205	58.9599	39.5015
1434485_a_at	0.00220743	Ugp2	UDP-glucose pyrophosphorylase 2	1122.31	559.673	-2.0053	26.3511	43.9159
1434639_at	0.00571555	Kbtbd9	kelch repeat and BTB (POZ) domain containing 9	26.4579	9.40274	-2.81386	5.94506	1.30682
1434678_at	7.44218e-05	Mbnl3	muscleblind-like 3 (Drosophila)	568.841	217.395	-2.61662	39.7702	11.0944
1434683_at	0.00679681	Cutl1	Cut-like 1 (Drosophila), transcript variant 2, mRNA (cDNA clone IMAGE:4224923)	48.8813	19.5134	-2.50502	11.6227	3.11636
1434960_at	0.000415202	Taf9l	TAF9-like RNA polymerase II, TATA box binding protein (TBP)-associated factor	99.8023	27.3696	-3.64646	9.37203	3.92145
1435009_at	0.000263476	Slc9a6	solute carrier family 9 (sodium/hydrogen exchanger), isoform 6	279.578	101.453	-2.75574	29.4634	10.0178
1435076_at	0.00200511	2310047D13Rik	RIKEN cDNA 2310047D13 gene	325.37	126.829	-2.56543	20.7929	16.9385
1435078_at	0.00328232	3526402J09Rik	RIKEN cDNA 3526402J09 gene	50.2187	24.1752	-2.07728	3.67047	3.27778
1435207_at	0.00398785	Dixdc1	DIX domain containing 1	190.791	93.8182	-2.03363	8.54091	10.9519
1435208_at	0.000324114	Dtx3l	deltex 3-like (Drosophila)	254.287	90.6915	-2.80387	9.71292	7.27454
1435236_at	2.35722e-05	A630018P17Rik	RIKEN cDNA A630018P17 gene	216.384	91.2661	-2.37091	5.89822	3.72446
1435263_at	0.00615265	0610008L10Rik	RIKEN cDNA 0610008L10 gene	172.787	67.421	-2.5628	2.11264	9.27422
1435272_at	0.00554789	Itpkb	inositol 1,4,5-trisphosphate 3-kinase B	99.3296	46.6563	-2.12896	16.7636	7.18856
1435389_at	0.00482896	Uba52	Ubiquitin A-52 residue ribosomal protein fusion product 1, mRNA (cDNA clone MGC:6675 IMAGE:3500484)	47.1386	19.5413	-2.41225	2.47878	2.77333
1435436_at	0.000258234	---	Transcribed locus	733.128	241.752	-3.03256	22.9972	17.29
1435446_a_at	0.000110031	Chpt1	choline phosphotransferase 1	554.383	219.895	-2.52113	38.8817	11.3763
1435454_a_at	0.000949383	BC006779	cDNA sequence BC006779	44.4901	21.3244	-2.08635	0.95831	1.34106
1435461_at	0.00538476	Magi3	membrane associated guanylate kinase, WW and PDZ domain containing 3	490.084	233.645	-2.09756	47.9433	2.60098
1435463_s_at	4.13255e-05	Myo1d	myosin ID	283.568	96.4222	-2.9409	17.8681	4.51523
1435467_at	0.00282071	Fgd6	FYVE, RhoGEF and PH domain containing 6	105.113	49.8166	-2.10999	6.87194	6.10663
1435525_at	0.000426809	Kctd17	potassium channel tetramerisation domain containing 17	279.367	126.032	-2.21664	23.7854	6.86024
1435554_at	4.25434e-05	Tmcc3	transmembrane and coiled coil domains 3	731.585	292.171	-2.50396	31.9681	7.5542
1435564_at	0.00119814	C230078M08Rik	RIKEN cDNA C230078M08 gene	97.2422	30.8116	-3.15603	11.1154	5.4359
1435571_at	0.00736229	5430427F17Rik	RIKEN cDNA 5430427F17 gene	81.5848	38.6342	-2.11172	14.7218	4.20039
1435641_at	5.177e-05	9530018I07Rik	RIKEN cDNA 9530018I07 gene	139.242	48.8226	-2.85201	4.59839	2.71485
1435680_a_at	0.000347804	Dpp7	dipeptidylpeptidase 7	163.383	69.3516	-2.35587	11.2779	2.50642
1435777_at	0.00142292	E030018N11Rik	RIKEN cDNA E030018N11 gene	144.746	70.4044	-2.05592	15.8313	4.77531
1435796_at	0.000149682	4933413A10Rik	RIKEN cDNA 4933413A10 gene	289.477	121.078	-2.39082	17.64	9.12169
1435815_at	0.00150125	Ldoc1	leucine zipper, down-regulated in cancer 1	316.556	71.0853	-4.45319	42.2255	2.93714
1435829_at	0.000359632	B930008K04Rik	RIKEN cDNA B930008K04 gene	248.812	52.3727	-4.7508	10.2869	5.24706
1435906_x_at	0.00108841	Gbp2	guanylate nucleotide binding protein 2	366.572	126.066	-2.90777	25.5958	16.8227
1436058_at	0.000906561	Rsad2	radical S-adenosyl methionine domain containing 2	2073.24	339.679	-6.10353	69.6182	44.0516
1436186_at	0.000360287	E2f8	E2F transcription factor 8	180.385	83.1826	-2.16854	11.0438	2.49328
1436239_at	0.000133911	Slc5a5	solute carrier family 5 (sodium iodide symporter), member 5	153.258	70.5942	-2.17097	2.49528	2.68672
1436321_at	0.000763666	B3gnt7	UDP-GlcNAc:betaGal beta-1,3-N-acetylglucosaminyltransferase 7	511.072	249.048	-2.0521	42.4416	11.9763
1436368_at	0.00101405	Slc16a10	solute carrier family 16 (monocarboxylic acid transporters), member 10	151.957	41.9161	-3.62527	26.8467	7.80868
1436399_s_at	0.00062886	Nrk	Nik related kinase	868.718	351.948	-2.46832	90.6478	21.7266
1436431_at	0.000711527	1700025G04Rik	RIKEN cDNA 1700025G04 gene	137.142	56.4134	-2.43102	13.4966	3.10881
1436479_a_at	0.000389311	Dpp7	dipeptidylpeptidase 7	187.148	93.6616	-1.99813	13.0066	7.62297
1436507_at	0.00127021	Irak2	interleukin-1 receptor-associated kinase 2	270.466	124.371	-2.17466	24.7591	14.6945
1436510_a_at	0.00245165	Lrrfip2	leucine rich repeat (in FLII) interacting protein 2	360.423	172.305	-2.09178	27.801	2.90703
1436556_at	0.000470409	A930027H06Rik	RIKEN cDNA A930027H06 gene	110.882	26.1236	-4.24451	8.78973	3.81621
1436562_at	0.000470088	Ddx58	DEAD (Asp-Glu-Ala-Asp) box polypeptide 58	238.319	118.116	-2.01767	12.2928	9.34264
1436683_at	0.00560103	1700011M02Rik	RIKEN cDNA 1700011M02 gene	317.482	66.3548	-4.78461	10.0019	13.581
1436698_x_at	0.00145929	BC054438	cDNA sequence BC054438	12.689	5.54997	-2.28633	0.438533	0.515467
1436844_at	0.00424331	---	Adult male spinal cord cDNA, RIKEN full-length enriched library, clone:A330049K10 product:unclassifiable, full insert sequence	35.2702	15.0798	-2.3389	0.827944	1.63885
1436870_s_at	2.3798e-05	AU041783	expressed sequence AU041783	606.092	215.832	-2.80817	19.5216	10.4978
1436879_x_at	0.00370802	Afp	alpha fetoprotein	41.747	10.7503	-3.88332	9.29186	3.34869
1436994_a_at	0.00134384	Hist1h1c	histone 1, H1c	233.339	79.9353	-2.9191	37.7544	11.6849
1437107_at	0.000120159	Rab6b	RAB6B, member RAS oncogene family	65.9297	26.5639	-2.48193	3.1049	1.83427
1437252_at	0.00150508	Gats	opposite strand transcription unit to Stag3	70.5867	34.3836	-2.05292	8.57878	3.73286
1437277_x_at	6.15235e-05	Tgm2	transglutaminase 2, C polypeptide	4504.94	2184.18	-2.06253	219.467	76.5361
1437279_x_at	0.00436986	Sdc1	syndecan 1	456.891	168.279	-2.71509	40.4509	31.0536
1437409_s_at	1.00812e-06	Gpr126	G protein-coupled receptor 126	255.09	48.7492	-5.23269	10.5625	1.89947
1437672_at	0.00698648	Irs3	insulin receptor substrate 3	157.985	36.897	-4.28178	18.3556	11.7818
1437724_x_at	0.000298731	Pitpnm1	phosphatidylinositol membrane-associated 1	121.982	58.4254	-2.08783	8.21682	4.6449
1437861_s_at	0.00256664	Prkce	protein kinase C, epsilon	42.3561	20.5132	-2.06483	4.64667	2.97447
1437869_at	0.000587233	3222402P14Rik	RIKEN cDNA 3222402P14 gene	219.544	68.6735	-3.19692	20.1938	2.5751
1437902_s_at	4.81856e-05	Rarres2	retinoic acid receptor responder (tazarotene induced) 2	934.176	102.024	-9.15642	119.466	14.8869
1438160_x_at	5.1236e-05	Slco4a1	solute carrier organic anion transporter family, member 4a1	636.827	191.118	-3.33212	34.0863	14.4173
1438190_x_at	1.50764e-05	Tpbpa	trophoblast specific protein alpha	244.427	7.84188	-31.1695	36.7688	1.33973
1438511_a_at	0.000405605	1190002H23Rik	RIKEN cDNA 1190002H23 gene	313.728	143.469	-2.18673	10.7239	9.68176
1438530_at	0.000154268	Tfpi	tissue factor pathway inhibitor	1035.82	310.75	-3.3333	79.5026	32.2298
1438549_a_at	0.00346258	Srr	serine racemase	106.886	50.0125	-2.13719	12.4501	2.1261
1438558_x_at	0.00254642	Foxq1	Forkhead box Q1 (Foxq1), mRNA	23.8544	10.2684	-2.32309	2.67909	0.40173
1438619_x_at	0.00487113	Zdhhc14	zinc finger, DHHC domain containing 14	123.119	52.7713	-2.33307	6.63303	7.3713
1438855_x_at	1.9996e-05	Tnfaip2	tumor necrosis factor, alpha-induced protein 2	104.763	30.3667	-3.44993	5.48342	1.97141
1438941_x_at	0.00252437	Ampd2	adenosine monophosphate deaminase 2 (isoform L)	1965.86	785.391	-2.50303	336.328	84.4647
1439002_s_at	1.36421e-05	Csh1	chorionic somatomammotropin hormone 1	97.8201	19.373	-5.0493	7.5825	1.37957
1439018_at	0.0022611	---	---	225.944	87.7364	-2.57526	29.1199	4.6775
1439022_at	1.67368e-05	Phactr1	phosphatase and actin regulator 1	173.137	37.7736	-4.58355	9.30429	2.75021
1439038_at	0.00299846	9130227C08Rik	RIKEN cDNA 9130227C08 gene	200.434	83.0446	-2.41357	0.490701	6.82028
1439060_s_at	0.00011226	D11Ertd498e	DNA segment, Chr 11, ERATO Doi 498, expressed	600.001	300.364	-1.99758	32.588	16.9245
1439153_at	0.00043489	Ibrdc2	IBR domain containing 2	291.898	112.986	-2.58348	32.0114	10.9406
1439255_s_at	0.000762261	Tm7sf1	transmembrane 7 superfamily member 1	642.283	298.622	-2.15082	27.1429	24.935
1439256_x_at	0.00587065	Tm7sf1	transmembrane 7 superfamily member 1	430.464	203.965	-2.11048	22.2585	28.1515
1439618_at	2.20461e-05	Pde10a	phosphodiesterase 10A	53.0539	10.5237	-5.04135	4.00329	0.959058
1439622_at	0.00210145	Rassf4	Ras association (RalGDS/AF-6) domain family 4	38.3515	18.0379	-2.12617	5.21317	1.71733
1439630_x_at	1.30588e-05	MGI:2446326	suprabasin	6289.09	2120.68	-2.9656	189.377	94.9797
1439645_at	0.00288254	Adra2b	adrenergic receptor, alpha 2b	530.164	202.314	-2.6205	89.9928	16.8979
1439708_at	0.00160167	Myom3	myomesin family, member 3	36.9318	15.9789	-2.31128	3.84952	2.16729
1439825_at	0.000604885	Dtx3l	deltex 3-like (Drosophila)	181.595	65.3582	-2.77847	15.1311	2.11317
1440169_x_at	0.000557786	Ifnar2	interferon (alpha and beta) receptor 2	39.5395	13.9847	-2.82734	4.62895	1.81561
1440225_at	1.84038e-05	Gpr116	G protein-coupled receptor 116	54.4302	7.13787	-7.62555	5.27749	0.774047
1440527_at	0.00208752	---	Transcribed locus	27.7	10.8124	-2.56187	3.94304	0.740019
1440830_at	3.02021e-05	Gpr116	G protein-coupled receptor 116	963.139	104.914	-9.1803	75.5069	11.9003
1440866_at	0.00435153	Eif2ak2	eukaryotic translation initiation factor 2-alpha kinase 2	62.9343	28.3065	-2.22332	3.7807	4.04588
1440904_at	0.00643929	Senp5	SUMO/sentrin specific peptidase 5	81.2018	40.1184	-2.02405	7.24191	6.29523
1440926_at	0.00413765	Flt1	FMS-like tyrosine kinase 1, mRNA (cDNA clone MGC:36074 IMAGE:5368921)	212.867	64.4156	-3.30459	10.8969	10.8591
1441975_at	0.00118394	Acpp	acid phosphatase, prostate	259.777	54.9515	-4.72739	3.77239	5.44614
1442549_at	0.000126153	Mbnl3	muscleblind-like 3 (Drosophila)	191.654	69.9939	-2.73815	13.9178	6.11768
1442590_at	1.47258e-05	---	---	131.848	49.1101	-2.68475	4.27869	2.16072
1443017_at	0.00213472	Cpeb2	cytoplasmic polyadenylation element binding protein 2	41.6923	17.3555	-2.40225	4.61937	2.58901
1443621_at	0.00253917	---	PREDICTED: similar to novel F-box domain containing protein [Mus musculus], mRNA sequence	889.593	310.281	-2.86706	120.765	14.0872
1443814_x_at	9.03578e-05	Ctsh	cathepsin H	33.5395	14.3078	-2.34415	2.12579	0.67768
1444009_at	0.000434399	Rassf4	Ras association (RalGDS/AF-6) domain family 4	164.978	32.4071	-5.0908	16.7156	5.42935
1444451_at	0.00567632	Pappa2	pappalysin 2	69.9851	10.5274	-6.64789	17.1876	0.343696
1444548_at	1.06393e-05	1600025M17Rik	RIKEN cDNA 1600025M17 gene	2229.55	515.14	-4.32805	137.003	34.8016
1444612_at	0.00391583	3222402P14Rik	RIKEN cDNA 3222402P14 gene	29.702	11.0013	-2.69987	5.45335	0.89059
1445626_at	0.00771004	Lgals3	Lectin, galactose binding, soluble 3 (Lgals3), mRNA	24.9982	12.0637	-2.07219	3.89404	0.716292
1445897_s_at	1.60144e-05	Ifi35	interferon-induced protein 35	1014.81	406.243	-2.49804	46.3016	14.7982
1446179_at	0.000660081	C030014K22Rik	RIKEN cDNA C030014K22 gene (C030014K22Rik), mRNA	63.7908	26.5364	-2.4039	4.90451	2.87265
1447557_at	0.00691517	Rabif	RAB interacting factor (Rabif), mRNA	73.6712	30.2429	-2.43598	16.3629	4.14484
1447830_s_at	0.00691252	Rgs2	regulator of G-protein signaling 2	21.1368	8.61397	-2.45378	3.53669	0.509729
1448160_at	0.00925264	Lcp1	lymphocyte cytosolic protein 1	549.582	239.285	-2.29676	71.6913	50.0416
1448194_a_at	0.000103431	H19	H19 fetal liver mRNA	301.602	150.131	-2.00893	16.7608	6.38661
1448380_at	0.000711228	Lgals3bp	lectin, galactoside-binding, soluble, 3 binding protein	459.711	93.0375	-4.94113	51.0882	3.30228
1448407_at	0.00479828	4632428N05Rik	RIKEN cDNA 4632428N05 gene	314.049	94.8993	-3.30929	52.0163	3.0302
1448471_a_at	0.00345648	Ctla2a	cytotoxic T lymphocyte-associated protein 2 alpha	33.7509	9.65138	-3.49701	6.13039	0.745592
1448529_at	0.00660356	Thbd	thrombomodulin	35.7742	11.9742	-2.98761	0.427443	1.9784
1448532_at	5.04325e-07	Prlpc2	prolactin-like protein C 2	234.629	11.8838	-19.7437	7.49087	0.570092
1448572_at	0.00469655	Prlpa	prolactin-like protein A	86.3064	13.5245	-6.3815	20.2864	0.36485
1448710_at	0.000379253	Cxcr4	chemokine (C-X-C motif) receptor 4	51.9246	15.2894	-3.39613	7.22859	1.68296
1448759_at	0.00087139	Il2rb	interleukin 2 receptor, beta chain	60.2027	24.6484	-2.44246	6.12216	3.22379
1448786_at	6.09514e-06	1100001H23Rik	RIKEN cDNA 1100001H23 gene	1443.31	189.167	-7.62984	82.6254	14.1803
1448797_at	0.00308958	Elk3	ELK3, member of ETS oncogene family	129.895	63.0352	-2.06067	13.9511	9.51221
1448804_at	3.79659e-05	Cyp11a1	cytochrome P450, family 11, subfamily a, polypeptide 1	313.383	71.4945	-4.38331	8.94416	4.09729
1449025_at	0.00355243	Ifit3	interferon-induced protein with tetratricopeptide repeats 3	171.847	37.0126	-4.64293	9.14384	7.38833
1449031_at	0.000227199	Cited1	Cbp/p300-interacting transactivator with Glu/Asp-rich carboxy-terminal domain 1	1520.6	582.441	-2.61073	125.24	28.6145
1449032_at	0.00319418	Prlpm	prolactin-like protein M	1274.18	71.8867	-17.7249	39.9675	22.1131
1449124_at	0.00687501	Rgl1	ral guanine nucleotide dissociation stimulator,-like 1	123.328	41.1323	-2.99832	22.6187	10.9838
1449204_at	0.000314684	Gjb5	gap junction membrane channel protein beta 5	1370.24	619.283	-2.21263	89.2173	51.3261
1449327_at	6.36726e-05	1600015I10Rik	RIKEN cDNA 1600015I10 gene	55.2672	23.0527	-2.39743	3.43613	1.34762
1449357_at	3.79375e-08	2310030G06Rik	RIKEN cDNA 2310030G06 gene	701.899	345.255	-2.03299	3.79421	1.259
1449405_at	5.03746e-05	Tns1	tensin 1	92.0379	38.5232	-2.38916	4.47333	2.29826
1449453_at	0.00725249	Bst1	bone marrow stromal cell antigen 1	40.7576	14.3284	-2.84453	9.56034	2.04308
1449501_a_at	0.00423338	Gzmm	granzyme M (lymphocyte met-ase 1)	80.6282	39.3913	-2.04685	11.7153	3.17546
1449529_s_at	0.00175106	Prlpe	prolactin-like protein E	230.702	12.3206	-18.7249	82.748	1.51399
1449540_at	0.000324222	Rhox9	reproductive homeobox on X chromosome, 9	6261.22	2571	-2.43533	116.826	132.188
1449555_a_at	0.00119611	Fetub	fetuin beta	114.702	52.739	-2.17489	2.88163	3.90241
1449556_at	0.000410502	H2-T23	histocompatibility 2, T region locus 23	101.229	40.0226	-2.52931	9.31561	2.11745
1449670_x_at	0.000459269	Tm7sf1	transmembrane 7 superfamily member 1	93.4637	40.3703	-2.31516	9.63501	3.58293
1449852_a_at	9.57181e-05	Ehd4	EH-domain containing 4	648.968	278.801	-2.32771	44.9114	17.1797
1449874_at	0.00277709	Ly96	lymphocyte antigen 96	45.9132	17.1852	-2.67167	1.20712	1.84395
1450033_a_at	0.00341401	Stat1	signal transducer and activator of transcription 1	280.851	117.201	-2.39633	44.1812	9.70533
1450034_at	0.000278769	Stat1	signal transducer and activator of transcription 1	148.046	55.1268	-2.68555	13.1955	5.66396
1450065_at	0.000422115	Adcy7	adenylate cyclase 7	69.4807	10.7293	-6.47579	13.0897	1.31739
1450078_at	0.000301134	Nrk	Nik related kinase	938.178	416.429	-2.25291	74.7007	35.8557
1450079_at	0.00115343	Nrk	Nik related kinase	5136.6	2333.15	-2.20158	33.2286	115.981
1450188_s_at	0.00238032	Lipg	lipase, endothelial	31.2828	8.22587	-3.80298	0.089056	0.938462
1450346_at	0.00279653	Gpr50	G-protein-coupled receptor 50	117.467	56.1468	-2.09214	16.4131	6.47407
1450355_a_at	0.000302144	Capg	capping protein (actin filament), gelsolin-like	664.195	329.616	-2.01505	25.3104	4.32407
1450391_a_at	0.000678319	Mgll	monoglyceride lipase	102.048	40.5688	-2.51543	8.61482	5.00761
1450474_at	0.000970146	Serpinb9c	serine (or cysteine) peptidase inhibitor, clade B, member 9c	407.097	91.276	-4.46006	92.3083	17.3685
1450639_at	0.00847271	Slc28a2; LOC381417	solute carrier family 28 (sodium-coupled nucleoside transporter), member 2; similar to solute carrier family 28 (sodium-coupled nucleoside transporter), member 2	18.1765	5.48298	-3.31508	4.38775	0.540847
1450718_at	0.000338858	MGI:1345171	adaptor protein with pleckstrin homology and src	51.3582	15.2913	-3.35866	3.97992	1.87948
1450783_at	3.69392e-05	Ifit1	interferon-induced protein with tetratricopeptide repeats 1	249.095	35.1437	-7.08791	17.1208	3.75812
1450791_at	0.0011269	Nppb	natriuretic peptide precursor type B	684.057	231.476	-2.9552	13.6767	18.6131
1450882_s_at	0.000538283	Tm7sf1	transmembrane 7 superfamily member 1	889.975	305.239	-2.91567	7.66021	15.1663
1450947_at	6.48681e-05	2610528J11Rik	RIKEN cDNA 2610528J11 gene	356.638	152.799	-2.33404	4.30279	4.52875
1450995_at	0.000265542	Folr1	folate receptor 1 (adult)	1691.8	594.584	-2.84535	131.359	22.9089
1451258_at	0.000181601	Psca	prostate stem cell antigen	258.91	121.778	-2.12608	10.3959	7.70445
1451335_at	0.000435695	Plac8	placenta-specific 8	1513.78	194.033	-7.80166	31.4632	18.7804
1451416_a_at	0.000210536	Tgm1	transglutaminase 1, K polypeptide	71.5761	27.4563	-2.60691	5.53142	2.557
1451564_at	0.00451349	Parp14	poly (ADP-ribose) polymerase family, member 14	154.607	56.4451	-2.73906	1.259	6.6883
1451582_at	0.00150844	Tulp1	tubby like protein 1	431.554	179.617	-2.40263	21.9111	19.2603
1451589_at	0.00112235	Gats	opposite strand transcription unit to Stag3	154.664	72.0539	-2.1465	18.6402	6.9861
1451608_a_at	7.72054e-05	Tspan33	tetraspanin 33	143.345	46.6474	-3.07294	11.6283	4.0363
1451683_x_at	0.000205262	H2-D1	Histocompatibility 2, D region, mRNA (cDNA clone IMAGE:5008280)	384.669	144.276	-2.66619	20.7977	12.0843
1451756_at	0.00110483	Flt1	FMS-like tyrosine kinase 1	351.399	125.383	-2.80262	26.7486	16.9819
1451784_x_at	0.00144627	H2-D1; H2-K1; H2-L; LOC56628	histocompatibility 2, D region locus 1; histocompatibility 2, K1, K region; histocompatibility 2, D region; MHC (A.CA/J(H-2K-f) class I antigen	3937.11	1893.92	-2.07882	399.562	98.1148
1451790_a_at	0.000452482	Tfpi	tissue factor pathway inhibitor	4715.79	1800.73	-2.61881	193.947	147.498
1451791_at	0.000208782	Tfpi	tissue factor pathway inhibitor	6657.96	2344.37	-2.83997	97.3927	106.754
1451794_at	0.00110589	Tmcc3	transmembrane and coiled coil domains 3	78.1789	34.572	-2.26133	9.56473	4.20122
1451931_x_at	0.000974074	H2-D1	histocompatibility 2, D region locus 1	2502.46	1127.31	-2.21985	275.616	75.4874
1452165_at	2.89991e-05	Prlpk	prolactin-like protein K	624.897	7.36219	-84.8792	99.738	0.635834
1452178_at	0.000592466	Plec1	plectin 1	212.523	88.8209	-2.39272	6.33377	6.36516
1452207_at	1.68376e-06	Cited2	Cbp/p300-interacting transactivator, with Glu/Asp-rich carboxy-terminal domain, 2	3237.16	1565.09	-2.06836	65.1836	32.4714
1452213_at	0.00428981	Tex2	testis expressed gene 2	366.317	169.436	-2.16197	11.03	18.2369
1452326_at	0.00730436	1810010G06Rik	RIKEN cDNA 1810010G06 gene	124.197	48.6322	-2.55381	7.0907	8.61028
1452352_at	0.0068723	Ctla2b	cytotoxic T lymphocyte-associated protein 2 beta	167.847	27.2176	-6.16683	8.60253	7.51232
1452357_at	0.00100927	Gp1bb; Sept5	glycoprotein Ib, beta polypeptide; septin 5	220.851	39.3988	-5.60553	27.1853	8.23075
1452366_at	0.00568638	4732435N03Rik	RIKEN cDNA 4732435N03 gene	16.3483	8.07401	-2.02481	2.70405	0.856837
1452368_at	0.000355428	Bcr	breakpoint cluster region homolog	1093.19	342.602	-3.19085	68.279	36.5906
1452416_at	0.0031131	Il6ra	interleukin 6 receptor, alpha	89.044	30.2025	-2.94823	6.07847	4.79624
1452432_at	0.000339771	Tfpi	tissue factor pathway inhibitor	2883.3	770.974	-3.73982	125.496	75.6458
1452469_a_at	0.00112033	Smtn	smoothelin	288.85	114.568	-2.52121	12.9366	11.2816
1452532_x_at	0.00470027	Ceacam1	CEA-related cell adhesion molecule 1	31.7268	11.6548	-2.72222	3.14302	2.26465
1452540_a_at	0.000223209	Hist1h2bc; Hist1h2be; Hist1h2bl; Hist1h2bm; Hist1h2bp	histone 1, H2bc; histone 1, H2be; histone 1, H2bl; histone 1, H2bm; histone 1, H2bp	1697.6	781.399	-2.17251	35.2865	36.9858
1452595_at	0.000786547	Adamts4	a disintegrin-like and metallopeptidase (reprolysin type) with thrombospondin type 1 motif, 4	64.3053	22.6558	-2.83836	6.79756	1.17632
1452619_a_at	0.00337477	Agbl3	ATP/GTP binding protein-like 3	19.3986	9.05944	-2.14126	2.45458	0.482661
1452661_at	0.000571391	Tfrc	transferrin receptor	4179.27	1997.52	-2.09223	226.468	38.5959
1452783_at	0.00028962	Fndc3b	fibronectin type III domain containing 3B	983.72	485.288	-2.02709	38.375	31.6019
1452836_at	0.00485957	Lpin2	lipin 2	359.43	179.681	-2.00037	43.2228	8.91312
1452878_at	0.00426123	Prkce	protein kinase C, epsilon	135.095	65.7898	-2.05343	21.5816	9.78983
1452903_at	0.0090332	6230427J02Rik	RIKEN cDNA 6230427J02 gene	183.781	73.817	-2.48968	38.1013	6.99194
1452985_at	0.00081762	Uaca	uveal autoantigen with coiled-coil domains and ankyrin repeats	363.882	178.521	-2.03831	19.0895	15.318
1453046_at	0.00485019	1700110I01Rik	RIKEN cDNA 1700110I01 gene	252.435	67.7483	-3.72608	11.4875	13.435
1453055_at	0.00186595	Sema6d	sema domain, transmembrane domain (TM), and cytoplasmic domain, (semaphorin) 6D	36.9379	15.1561	-2.43716	4.38513	0.877682
1453075_at	3.81582e-05	1600012P17Rik	RIKEN cDNA 1600012P17 gene	196.771	37.3588	-5.26705	17.1157	3.96787
1453076_at	4.63084e-05	9130211I03Rik	RIKEN cDNA 9130211I03 gene	203.163	90.6089	-2.2422	10.0127	3.23048
1453196_a_at	9.46349e-05	Oasl2	2'-5' oligoadenylate synthetase-like 2	464.538	112.036	-4.14635	30.2634	10.963
1453304_s_at	4.01428e-05	Ly6e	lymphocyte antigen 6 complex, locus E	896.543	347.732	-2.57826	30.326	18.2152
1453710_at	0.000319887	C030022K24Rik	RIKEN cDNA C030022K24 gene	35.7915	16.0347	-2.23213	3.0748	1.1973
1453737_at	0.000389076	5730509C05Rik	RIKEN cDNA 5730509C05 gene	27.5342	12.7764	-2.15509	2.34649	0.845405
1453782_at	0.000376382	3021401C12Rik	RIKEN cDNA 3021401C12 gene	47.834	20.8567	-2.29346	4.5354	1.84574
1453836_a_at	0.00405579	Mgll	monoglyceride lipase	172.975	70.1389	-2.46617	19.4954	1.35772
1454037_a_at	0.00393908	Flt1	FMS-like tyrosine kinase 1	135.625	53.3509	-2.54213	16.3506	9.9153
1454254_s_at	5.39432e-05	1600029D21Rik	RIKEN cDNA 1600029D21 gene	2017.21	895.698	-2.25211	85.3679	49.1832
1454608_x_at	0.0011716	Ttr	transthyretin	71.9265	12.8777	-5.58536	2.06636	1.69433
1454632_at	0.000107314	6330442E10Rik	RIKEN cDNA 6330442E10 gene	39.6559	18.6629	-2.12485	2.46748	0.902404
1454646_at	0.000348057	Tcp11l2	t-complex 11 (mouse) like 2	330.527	108.241	-3.05362	32.5741	13.9303
1454699_at	0.00855631	Sesn1	sestrin 1	107.01	52.7334	-2.02926	8.18428	8.41421
1454742_at	0.000773321	Rasgef1b	RasGEF domain family, member 1B	56.2882	22.5151	-2.50002	6.23149	1.58637
1454832_at	0.000772353	Phactr1	phosphatase and actin regulator 1	232.704	30.3587	-7.66513	6.03071	3.74669
1454862_at	2.29445e-05	Phldb2	pleckstrin homology-like domain, family B, member 2	332.21	125.452	-2.64811	16.4223	6.83502
1454889_x_at	0.000725509	Tmcc3	transmembrane and coiled coil domains 3	386.429	165.391	-2.33645	21.1393	2.30366
1455050_at	9.08202e-05	E130203B14Rik	RIKEN cDNA E130203B14 gene	95.3618	17.9546	-5.31129	13.0592	2.06241
1455085_at	0.000235407	1700086L19Rik	RIKEN cDNA 1700086L19 gene	94.7045	10.3927	-9.11263	13.9061	0.687208
1455091_at	0.00135143	Msl2	Premature mRNA for mKIAA1585 protein	165.07	44.4748	-3.71155	10.2208	6.51138
1455121_at	0.00426471	A630025C20Rik	RIKEN cDNA A630025C20 gene	205.156	99.4405	-2.06311	1.44386	8.19683
1455257_at	0.000266256	Itgb3	Integrin beta 3 (Itgb3), mRNA	125.634	49.5371	-2.53617	8.89918	4.74137
1455435_s_at	0.00218303	---	---	325.727	93.1982	-3.49499	16.8236	13.5868
1455538_at	0.00133455	6330403M23Rik	RIKEN cDNA 6330403M23 gene	53.3523	24.2381	-2.20118	6.29439	2.12167
1455618_x_at	0.0046099	Tspan33	tetraspanin 33	252.446	77.6376	-3.25159	30.1369	19.1591
1455732_at	3.51597e-07	1700025G04Rik	RIKEN cDNA 1700025G04 gene	440.718	151.461	-2.90978	8.13059	3.11983
1455735_at	0.00656203	Ap1s3	adaptor-related protein complex AP-1, sigma 3	165.724	64.97	-2.55077	23.0965	1.18962
1455803_at	9.50361e-05	Slco4a1	solute carrier organic anion transporter family, member 4a1	325.853	120.773	-2.69805	22.2124	5.40728
1455812_x_at	0.00689185	Slitl2	Slit-like 2 (Drosophila)	159.823	66.5313	-2.40222	20.3343	0.789482
1455817_x_at	9.26517e-05	---	---	90.2633	37.5046	-2.40673	6.29921	2.40874
1455826_a_at	0.000479193	Bace1	beta-site APP cleaving enzyme 1	387.734	188.584	-2.05603	34.1974	15.1484
1455833_at	0.00560007	AU041783	expressed sequence AU041783	176.765	87.0396	-2.03085	29.1538	12.7951
1455885_at	0.00746623	6530401C20Rik	RIKEN cDNA 6530401C20 gene	107.507	35.6774	-3.0133	7.04777	7.66741
1455900_x_at	7.49399e-05	Tgm2	transglutaminase 2, C polypeptide	274.19	129.805	-2.11233	3.54573	3.89458
1455901_at	0.00826044	Chpt1	choline phosphotransferase 1	48.7289	12.687	-3.84086	7.87171	4.37596
1455913_x_at	0.00212811	Ttr	transthyretin	31.7959	7.8307	-4.06042	6.06098	0.747998
1456156_at	4.6507e-05	Lepr	leptin receptor	24.2714	6.25656	-3.87935	1.76135	0.288799
1456307_s_at	0.00365313	Adcy7	Adenylate cyclase 7 (Adcy7), mRNA	388.672	84.7269	-4.58735	4.50969	13.1843
1456388_at	2.57378e-05	Atp11a	ATPase, class VI, type 11A	929.369	414.882	-2.24008	42.5259	17.0619
1456451_at	8.04965e-05	Ceacam15	CEA-related cell adhesion molecule 15	112.243	14.3009	-7.84865	16.5903	1.6769
1456482_at	0.00191994	Pik3r3	phosphatidylinositol 3 kinase, regulatory subunit, polypeptide 3 (p55)	93.6522	37.4205	-2.50269	11.7273	2.38547
1456563_at	0.000410676	---	Transcribed locus	148.766	48.1524	-3.08949	14.4635	2.2349
1456606_a_at	0.000584012	Chst11; Phactr1	carbohydrate sulfotransferase 11; phosphatase and actin regulator 1	117.331	18.683	-6.28012	8.22039	2.92096
1456753_at	0.000370139	---	---	1840.75	606.098	-3.03704	183.179	32.1429
1456873_at	0.00495915	Clic5	chloride intracellular channel 5	241.597	117.416	-2.05762	11.3784	14.5109
1456942_x_at	0.000123061	1700011M02Rik; LOC434826	RIKEN cDNA 1700011M02 gene; hypothetical LOC434826	377.726	135.86	-2.78026	27.5425	6.11139
1457200_at	0.00494824	Serpinb9d	serine (or cysteine) peptidase inhibitor, clade B, member 9d	203.978	59.5191	-3.42711	49.4343	9.08102
1457465_at	7.64936e-06	D430043L16Rik	RIKEN cDNA D430043L16 gene	254.721	81.407	-3.12898	11.1262	2.66227
1457666_s_at	0.00159948	Ifi202b	interferon activated gene 202B	376.248	75.3909	-4.99064	8.22985	9.42033
1457671_at	0.00100254	9330120H11Rik	RIKEN cDNA 9330120H11 gene	33.8329	15.169	-2.23041	3.32414	1.87272
1459737_s_at	0.00532725	Ttr	transthyretin	34.0898	8.00081	-4.26079	8.80086	0.635751
1459897_a_at	1.42501e-06	MGI:2446326	suprabasin	6388.99	2412.71	-2.64806	147.876	64.0698
1459898_at	0.00360683	MGI:2446326	suprabasin	663.888	218.856	-3.03345	24.3299	31.9468
1459903_at	0.000469947	Sema7a	sema domain, immunoglobulin domain (Ig), and GPI membrane anchor, (semaphorin) 7A	148.658	45.6674	-3.25524	16.8108	2.82578
1460123_at	0.00314441	Gpr1	G protein-coupled receptor 1	347.81	106.292	-3.2722	45.9405	2.71958
1460129_at	0.000476572	Slc6a2	solute carrier family 6 (neurotransmitter transporter, noradrenalin), member 2	181.51	23.4171	-7.75118	1.47049	1.88214
1460204_at	0.000855476	Tec	cytoplasmic tyrosine kinase, Dscr28C related (Drosophila)	273.247	113.651	-2.40426	16.5765	12.2028
1460217_at	7.47983e-06	Plfr	proliferin related protein	360.709	8.78849	-41.0433	49.8292	1.42364
1460235_at	0.00141774	Scarb2	scavenger receptor class B, member 2	711.653	317.255	-2.24315	94.0008	37.5118
1460287_at	0.00206573	Timp2	tissue inhibitor of metalloproteinase 2	497.72	192.672	-2.58326	48.4129	5.53795
1460344_at	4.58291e-05	2310033F14Rik	RIKEN cDNA 2310033F14 gene	319.848	140.062	-2.28362	14.8592	7.74676
1460347_at	0.00129761	Krt1-14	keratin complex 1, acidic, gene 14	62.527	17.3707	-3.59957	11.96	3.15361
1460356_at	0.00113249	Esam1	endothelial cell-specific adhesion molecule	277.873	84.8387	-3.2753	26.2783	12.8917
1460412_at	0.00747273	1600015H20Rik	RIKEN cDNA 1600015H20 gene	21.3608	8.33955	-2.56139	4.40017	0.863589
1460441_at	0.00550746	Zxda	zinc finger, X-linked, duplicated A	204.381	94.7795	-2.15638	30.3507	6.5552
1460469_at	0.000974124	Tnfrsf9	tumor necrosis factor receptor superfamily, member 9	248.626	46.4517	-5.35235	31.1192	1.79978
1460598_at	0.00526118	Il28ra	interleukin 28 receptor alpha	114.917	41.4204	-2.7744	19.7606	2.81658
1460603_at	0.000255901	Samd9l	sterile alpha motif domain containing 9-like	26.397	8.74257	-3.01936	2.81593	0.937094
1460617_s_at	0.00487704	Rab6b	RAB6B, member RAS oncogene family	96.4833	46.492	-2.07527	4.28106	5.69842
1460675_at	0.00593393	Igsf8	immunoglobulin superfamily, member 8	369.284	178.86	-2.06466	39.9438	4.32925
1460682_s_at	0.00584518	Ceacam2	CEA-related cell adhesion molecule 2	134.469	34.7306	-3.87177	29.4589	2.7575
AFFX-TransRecMur/X57349_3_at	0.000911103	Tfrc	transferrin receptor	362.333	137.932	-2.62689	24.2731	15.8083
AFFX-TransRecMur/X57349_5_at	0.000548765	Tfrc	transferrin receptor	108.329	31.3595	-3.45444	17.0377	4.58094
AFFX-TransRecMur/X57349_M_at	0.00981744	Tfrc	transferrin receptor	77.0518	25.2651	-3.04974	6.92281	5.99414

## Sheet: Tabelle1
Probesets	symbol	fc_BA_puro_15d_BA_contr15d
1452165_at	Prlpk	-84.8792
1416413_at	Ctsj	-56.4138
1419142_at	Ctsr	-45.0768
1426730_a_at	Prlpk	-44.2919
1415835_at	Csh2	-43.0729
1460217_at	Plfr	-41.0433
1438190_x_at	Tpbpa	-31.1695
1415808_at	Tpbpa	-27.872
1448532_at	Prlpc2	-19.7437
1449529_s_at	Prlpe	-18.7249
1449032_at	Prlpm	-17.7249
1427760_s_at	Plf; Plf2; Mrpplf3	-15.7906
1429826_at	Prlpn	-13.726
1422289_a_at	Ctsq	-13.5662
1428538_s_at	Rarres2	-12.7608
1420571_at	Prlpb	-12.4614
1428034_a_at	Tnfrsf9	-12.2627
1418352_at	Hsd17b2	-10.6768
1433956_at	Cdh5	-10.5214
1419634_a_at	Ghrh	-10.2587
1440830_at	Gpr116	-9.1803
1437902_s_at	Rarres2	-9.15642
1455085_at	1700086L19Rik	-9.11263
1424652_at	BC014699	-8.94416
1419534_at	---	-8.62843
1456451_at	Ceacam15	-7.84865
1451335_at	Plac8	-7.80166
1460129_at	Slc6a2	-7.75118
1454832_at	Phactr1	-7.66513
1448786_at	1100001H23Rik	-7.62984
1440225_at	Gpr116	-7.62555
1423271_at	Gjb2	-7.30474
1450783_at	Ifit1	-7.08791
1416761_at	Hsd11b2	-7.03678
1417976_at	Ada	-6.93084
1416295_a_at	Il2rg	-6.76859
1444451_at	Pappa2	-6.64789
1424409_at	Cldn23	-6.60182
1421118_a_at	Gpr56	-6.51153
1450065_at	Adcy7	-6.47579
1416811_s_at	Ctla2a; Ctla2b	-6.41993
1448572_at	Prlpa	-6.3815
1456606_a_at	Chst11; Phactr1	-6.28012
1452352_at	Ctla2b	-6.16683
1436058_at	Rsad2	-6.10353
1418293_at	Ifit2	-5.90173
1428547_at	Nt5e	-5.88954
1424356_a_at	Metrnl	-5.87603
1452357_at	Gp1bb; Sept5	-5.60553
1454608_x_at	Ttr	-5.58536
1428923_at	Ppp1r3g	-5.47313
1419569_a_at	Isg20	-5.42303
1460469_at	Tnfrsf9	-5.35235
1455050_at	E130203B14Rik	-5.31129
1416296_at	Il2rg	-5.27609
1453075_at	1600012P17Rik	-5.26705
1437409_s_at	Gpr126	-5.23269
1427736_a_at	Ccrl2	-5.17663
1418422_at	Serpinb9g	-5.1453
1433485_x_at	Gpr56	-5.1086
1423326_at	Entpd1	-5.09094
1444009_at	Rassf4	-5.0908
1439002_s_at	Csh1	-5.0493
1421262_at	Lipg	-5.04472
1439618_at	Pde10a	-5.04135
1421009_at	Rsad2	-5.01439
1422637_at	Rassf5	-5.01307
1457666_s_at	Ifi202b	-4.99064
1448380_at	Lgals3bp	-4.94113
1426276_at	Ifih1	-4.93516
1418218_at	Ceacam9	-4.92659
1422035_at	Serpinb9c	-4.92229
1416645_a_at	Afp	-4.88249
1418674_at	Osmr	-4.83073
1436683_at	1700011M02Rik	-4.78461
1435829_at	B930008K04Rik	-4.7508
1441975_at	Acpp	-4.72739
1449025_at	Ifit3	-4.64293
1420821_at	Sgpp1	-4.63299
1456307_s_at	Adcy7	-4.58735
1439022_at	Phactr1	-4.58355
1433968_a_at	---	-4.51721
1421641_at	Slc6a2	-4.51473
1425538_x_at	Ceacam1	-4.50575
1450474_at	Serpinb9c	-4.46006
1435815_at	Ldoc1	-4.45319
1448804_at	Cyp11a1	-4.38331
1421551_s_at	Ifi202b	-4.37644
1418471_at	Pgf	-4.33901
1444548_at	1600025M17Rik	-4.32805
1417894_at	Gpr97	-4.32212
1419872_at	Csf1r	-4.31063
1437672_at	Irs3	-4.28178
1459737_s_at	Ttr	-4.26079
1421690_s_at	Agrp	-4.25243
1436556_at	A930027H06Rik	-4.24451
1434380_at	9830147J24Rik	-4.22843
1426454_at	Arhgdib	-4.22248
1426858_at	Inhbb	-4.21836
1453196_a_at	Oasl2	-4.14635
1425917_at	H28	-4.1444
1431591_s_at	G1p2	-4.08906
1416169_at	Tpbpb	-4.08841
1455913_x_at	Ttr	-4.06042
1423935_x_at	Krt1-14	-4.0595
1428223_at	Mfsd2	-3.99683
1421217_a_at	Lgals9	-3.96066
1422804_at	Serpinb6b	-3.95472
1415806_at	Plat	-3.94291
1423450_a_at	Hs3st1	-3.91336
1436879_x_at	Afp	-3.88332
1456156_at	Lepr	-3.87935
1418773_at	Fads3	-3.87558
1460682_s_at	Ceacam2	-3.87177
1455901_at	Chpt1	-3.84086
1429793_at	1600014K23Rik	-3.80986
1450188_s_at	Lipg	-3.80298
1420715_a_at	Pparg	-3.77488
1452432_at	Tfpi	-3.73982
1429573_at	4921520P21Rik	-3.7373
1416619_at	4632428N05Rik	-3.73578
1417627_a_at	Limk1	-3.73112
1453046_at	1700110I01Rik	-3.72608
1455091_at	Msl2	-3.71155
1421596_s_at	H28	-3.68488
1418191_at	Usp18	-3.67549
1434960_at	Taf9l	-3.64646
1436368_at	Slc16a10	-3.62527
1460347_at	Krt1-14	-3.59957
1418580_at	5830458K16Rik	-3.55675
1429012_at	Arhgef6	-3.54201
1422638_s_at	Rassf5	-3.54107
1416401_at	Cd82	-3.53432
1424086_at	D9Ucla1	-3.52615
1418392_a_at	Gbp4	-3.52476
1425644_at	Lepr	-3.52347
1419300_at	Flt1	-3.51184
1419188_s_at	Ccl27	-3.50305
1448471_a_at	Ctla2a	-3.49701
1422782_s_at	Tlr3	-3.49682
1455435_s_at	---	-3.49499
AFFX-TransRecMur/X57349_5_at	Tfrc	-3.45444
1420447_at	Sult1e1	-3.45354
1438855_x_at	Tnfaip2	-3.44993
1418423_s_at	Serpinb9f; Serpinb9e; Serpinb9g; LOC544923	-3.42858
1457200_at	Serpinb9d	-3.42711
1448710_at	Cxcr4	-3.39613
1421008_at	Rsad2	-3.39245
1417787_at	Dkkl1	-3.37147
1450718_at	MGI:1345171	-3.35866
1438530_at	Tfpi	-3.3333
1438160_x_at	Slco4a1	-3.33212
1418805_at	Sct	-3.31837
1450639_at	Slc28a2; LOC381417	-3.31508
1448407_at	4632428N05Rik	-3.30929
1440926_at	Flt1	-3.30459
1429863_at	Lonrf3	-3.30169
1421936_at	Dapp1	-3.28668
1424775_at	Oas1a	-3.28467
1460356_at	Esam1	-3.2753
1460123_at	Gpr1	-3.2722
1459903_at	Sema7a	-3.25524
1455618_x_at	Tspan33	-3.25159
1417483_at	Nfkbiz	-3.20814
1422967_a_at	Tfrc	-3.2058
1437869_at	3222402P14Rik	-3.19692
1418517_at	Irx3	-3.19194
1452368_at	Bcr	-3.19085
1421057_at	Dnase1l3	-3.18927
1420388_at	Prss12	-3.18398
1418355_at	Nucb2	-3.16377
1435564_at	C230078M08Rik	-3.15603
1427883_a_at	Col3a1	-3.15279
1420822_s_at	Sgpp1	-3.14545
1429413_at	Cpm	-3.14534
1457465_at	D430043L16Rik	-3.12898
1425840_a_at	Sema3f	-3.12365
1431360_s_at	4921520P21Rik	-3.11512
1431809_at	4932442L08Rik	-3.10962
1424084_at	Rod1	-3.10159
1419247_at	Rgs2	-3.10098
1427630_x_at	Ceacam1	-3.09378
1456563_at	---	-3.08949
1418686_at	Oas1c	-3.08051
1451608_a_at	Tspan33	-3.07294
1416111_at	Cd83	-3.06862
1454646_at	Tcp11l2	-3.05362
AFFX-TransRecMur/X57349_M_at	Tfrc	-3.04974
1425719_a_at	Nmi	-3.04277
1456753_at	---	-3.03704
1459898_at	MGI:2446326	-3.03345
1435436_at	---	-3.03256
1415848_at	Csh1	-3.03232
1424560_at	Pstpip1	-3.03086
1422869_at	Mertk	-3.02893
1460603_at	Samd9l	-3.01936
1455885_at	6530401C20Rik	-3.0133
1419103_a_at	Abhd6	-3.00943
1449124_at	Rgl1	-2.99832
1448529_at	Thbd	-2.98761
1426952_at	Arhgap18	-2.97625
1425675_s_at	Ceacam1	-2.9674
1439630_x_at	MGI:2446326	-2.9656
1434252_at	Tmcc3	-2.96377
1419322_at	Fgd6	-2.96035
1450791_at	Nppb	-2.9552
1452416_at	Il6ra	-2.94823
1417828_at	Aqp8	-2.94765
1435463_s_at	Myo1d	-2.9409
1422803_at	Fstl3	-2.93264
1422123_s_at	Ceacam1; Ceacam2	-2.9216
1436994_a_at	Hist1h1c	-2.9191
1450882_s_at	Tm7sf1	-2.91567
1425906_a_at	Sema3e	-2.91439
1455732_at	1700025G04Rik	-2.90978
1435906_x_at	Gbp2	-2.90777
1428400_at	2200002K05Rik	-2.90397
1420772_a_at	Tsc22d3	-2.90312
1434465_x_at	Vldlr	-2.89205
1422101_at	Tnfrsf23	-2.89049
1425281_a_at	Tsc22d3	-2.86773
1443621_at	---	-2.86706
1435641_at	9530018I07Rik	-2.85201
1422966_a_at	Tfrc	-2.84903
1450995_at	Folr1	-2.84535
1449453_at	Bst1	-2.84453
1451791_at	Tfpi	-2.83997
1417553_at	Plac1	-2.83938
1452595_at	Adamts4	-2.83836
1417110_at	Man1a	-2.83434
1429835_at	Xrcc1	-2.8333
1440169_x_at	Ifnar2	-2.82734
1422983_at	Itgb6	-2.82218
1423221_at	Tubb4	-2.81896
1430700_a_at	Pla2g7	-2.81759
1434639_at	Kbtbd9	-2.81386
1436870_s_at	AU041783	-2.80817
1435208_at	Dtx3l	-2.80387
1451756_at	Flt1	-2.80262
1418153_at	Lama1	-2.79337
1431058_at	Htatsf1	-2.7823
1456942_x_at	1700011M02Rik; LOC434826	-2.78026
1439825_at	Dtx3l	-2.77847
1460598_at	Il28ra	-2.7744
1417355_at	Peg3	-2.77236
1435009_at	Slc9a6	-2.75574
1431133_at	Arhgap18	-2.7529
1451564_at	Parp14	-2.73906
1442549_at	Mbnl3	-2.73815
1433920_at	Sema4c	-2.73578
1417604_at	Camk1	-2.73385
1429940_at	Cdc73	-2.72758
1417566_at	Abhd5	-2.72374
1416646_at	Afp	-2.72284
1452532_x_at	Ceacam1	-2.72222
1437279_x_at	Sdc1	-2.71509
1426673_at	Cdh3	-2.70571
1429775_a_at	Tm7sf1	-2.70018
1444612_at	3222402P14Rik	-2.69987
1431554_a_at	Anxa9	-2.6988
1455803_at	Slco4a1	-2.69805
1421198_at	Itgav	-2.69656
1450034_at	Stat1	-2.68555
1442590_at	---	-2.68475
1449874_at	Ly96	-2.67167
1422661_at	Lgals8	-2.6669
1451683_x_at	H2-D1	-2.66619
1418946_at	St3gal1	-2.66325
1418072_at	Hist1h2bc	-2.65766
1454862_at	Phldb2	-2.64811
1459897_a_at	MGI:2446326	-2.64806
1426785_s_at	Mgll	-2.64682
AFFX-TransRecMur/X57349_3_at	Tfrc	-2.62689
1439645_at	Adra2b	-2.6205
1417111_at	Man1a	-2.61958
1451790_a_at	Tfpi	-2.61881
1434678_at	Mbnl3	-2.61662
1424083_at	Rod1	-2.61582
1419832_s_at	Acpp	-2.61343
1420664_s_at	Procr	-2.61307
1449031_at	Cited1	-2.61073
1451416_a_at	Tgm1	-2.60691
1420150_at	Spsb1	-2.60605
1418739_at	Sgk2	-2.60568
1428420_a_at	1200009I06Rik	-2.58444
1439153_at	Ibrdc2	-2.58348
1460287_at	Timp2	-2.58326
1453304_s_at	Ly6e	-2.57826
1424250_a_at	Arhgef3	-2.57775
1439018_at	---	-2.57526
1417109_at	Tinagl	-2.56717
1435076_at	2310047D13Rik	-2.56543
1428485_at	Car12	-2.564
1435263_at	0610008L10Rik	-2.5628
1440527_at	---	-2.56187
1460412_at	1600015H20Rik	-2.56139
1420549_at	Gbp1	-2.55937
1420915_at	Stat1	-2.55839
1452326_at	1810010G06Rik	-2.55381
1424354_at	1110007F12Rik	-2.55171
1428781_at	1110014F24Rik	-2.55123
1455735_at	Ap1s3	-2.55077
1416688_at	Snap91	-2.54954
1433924_at	Peg3	-2.54463
1419705_at	Car5b	-2.54386
1454037_a_at	Flt1	-2.54213
1415978_at	Tubb3	-2.53863
1416101_a_at	Hist1h1c	-2.53722
1455257_at	Itgb3	-2.53617
1422510_at	Ctdspl	-2.53304
1420970_at	Adcy7	-2.53296
1449556_at	H2-T23	-2.52931
1452469_a_at	Smtn	-2.52121
1435446_a_at	Chpt1	-2.52113
1450391_a_at	Mgll	-2.51543
1425333_at	1810048P08Rik	-2.50576
1434683_at	Cutl1	-2.50502
1435554_at	Tmcc3	-2.50396
1438941_x_at	Ampd2	-2.50303
1456482_at	Pik3r3	-2.50269
1454742_at	Rasgef1b	-2.50002
1445897_s_at	Ifi35	-2.49804
1452903_at	6230427J02Rik	-2.48968
1437107_at	Rab6b	-2.48193
1427399_a_at	Nxf7	-2.48182
1419248_at	Rgs2	-2.47972
1436399_s_at	Nrk	-2.46832
1453836_a_at	Mgll	-2.46617
1419229_at	Ehox; Rhox4; LOC434759; LOC434767	-2.46495
1447830_s_at	Rgs2	-2.45378
1415943_at	Sdc1	-2.44946
1417977_at	Eif4e3	-2.44615
1448759_at	Il2rb	-2.44246
1423593_a_at	Csf1r	-2.44075
1417978_at	Eif4e3	-2.43868
1453055_at	Sema6d	-2.43716
1417756_a_at	Lsp1	-2.43689
1447557_at	Rabif	-2.43598
1449540_at	Rhox9	-2.43533
1423632_at	Gpr146	-2.43275
1416561_at	Gad1	-2.43247
1429173_at	Dnase1l1	-2.4315
1436431_at	1700025G04Rik	-2.43102
1423619_at	Rasd1	-2.42659
1421917_at	Pdgfra	-2.42546
1416897_at	Parp9	-2.41367
1439038_at	9130227C08Rik	-2.41357
1416895_at	Efna1	-2.41261
1418240_at	Gbp2	-2.41237
1435389_at	Uba52	-2.41225
1425649_at	Slc39a14	-2.41067
1455817_x_at	---	-2.40673
1460204_at	Tec	-2.40426
1446179_at	C030014K22Rik	-2.4039
1451582_at	Tulp1	-2.40263
1443017_at	Cpeb2	-2.40225
1455812_x_at	Slitl2	-2.40222
1429764_at	1500005K14Rik	-2.39851
1449327_at	1600015I10Rik	-2.39743
1421658_x_at	Psg18	-2.3968
1450033_a_at	Stat1	-2.39633
1426084_a_at	Tor1aip1	-2.39556
1452178_at	Plec1	-2.39272
1435796_at	4933413A10Rik	-2.39082
1430526_a_at	Smarca2	-2.39001
1449405_at	Tns1	-2.38916
1419104_at	Abhd6	-2.37675
1423933_a_at	1600029D21Rik	-2.37607
1435236_at	A630018P17Rik	-2.37091
1419717_at	Sema3e	-2.36612
1430133_at	4921505D17Rik	-2.36012
1424726_at	BC014685	-2.35742
1435680_a_at	Dpp7	-2.35587
1417500_a_at	Tgm2	-2.35541
1426716_at	Tdrd7	-2.35277
1443814_x_at	Ctsh	-2.34415
1420831_at	Qscn6	-2.34344
1421375_a_at	S100a6	-2.34222
1422789_at	Aldh1a2	-2.34159
1436844_at	---	-2.3389
1454889_x_at	Tmcc3	-2.33645
1431856_a_at	C1qtnf6	-2.33591
1450947_at	2610528J11Rik	-2.33404
1418152_at	Nsbp1	-2.33318
1438619_x_at	Zdhhc14	-2.33307
1449852_a_at	Ehd4	-2.32771
1429262_at	Rassf6	-2.3233
1438558_x_at	Foxq1	-2.32309
1418350_at	Hbegf	-2.32242
1420833_at	Vamp2	-2.31867
1424713_at	Calml4	-2.31684
1449670_x_at	Tm7sf1	-2.31516
1428393_at	Nrn1	-2.31183
1439708_at	Myom3	-2.31128
1427550_at	Peg10	-2.30971
1418486_at	Vnn1	-2.30475
1430162_at	3830417A13Rik	-2.29782
1448160_at	Lcp1	-2.29676
1453782_at	3021401C12Rik	-2.29346
1428851_at	1300014I06Rik	-2.29028
1425318_a_at	C030022K24Rik	-2.28884
1436698_x_at	BC054438	-2.28633
1460344_at	2310033F14Rik	-2.28362
1422670_at	Rnd2	-2.26487
1418320_at	Prss8	-2.26484
1451794_at	Tmcc3	-2.26133
1424150_at	Gdpd5	-2.25923
1450078_at	Nrk	-2.25291
1434308_at	Slc43a2	-2.25287
1454254_s_at	1600029D21Rik	-2.25211
1420433_at	Taf7l	-2.24942
1460235_at	Scarb2	-2.24315
1420382_at	MGI:2176230	-2.24236
1453076_at	9130211I03Rik	-2.2422
1456388_at	Atp11a	-2.24008
1417426_at	Prg1	-2.23501
1453710_at	C030022K24Rik	-2.23213
1457671_at	9330120H11Rik	-2.23041
1426714_at	D11Ertd18e	-2.22614
1440866_at	Eif2ak2	-2.22332
1451931_x_at	H2-D1	-2.21985
1427233_at	Sdccag33	-2.21894
1435525_at	Kctd17	-2.21664
1449204_at	Gjb5	-2.21263
1416268_at	Ets2	-2.20845
1427673_a_at	Sema3e	-2.20233
1450079_at	Nrk	-2.20158
1428660_s_at	Tor3a	-2.20153
1455538_at	6330403M23Rik	-2.20118
1431609_a_at	Acp5	-2.20093
1421267_a_at	Cited2	-2.19827
1419455_at	Il10rb	-2.19644
1438511_a_at	1190002H23Rik	-2.18673
1449555_a_at	Fetub	-2.17489
1436507_at	Irak2	-2.17466
1452540_a_at	Hist1h2bc; Hist1h2be; Hist1h2bl; Hist1h2bm; Hist1h2bp	-2.17251
1434248_at	Prkch	-2.17238
1428958_at	Paqr8	-2.17193
1436239_at	Slc5a5	-2.17097
1431059_x_at	Htatsf1	-2.16892
1436186_at	E2f8	-2.16854
1424408_at	Lims2	-2.16402
1452213_at	Tex2	-2.16197
1424367_a_at	Homer2	-2.16154
1425157_x_at	Tspan33	-2.16147
1424477_at	BC019731	-2.15979
1460441_at	Zxda	-2.15638
1426278_at	Ifi27	-2.15514
1453737_at	5730509C05Rik	-2.15509
1419389_at	Pde10a	-2.1513
1439255_s_at	Tm7sf1	-2.15082
1415983_at	Lcp1	-2.14958
1431688_at	LOC73899	-2.14918
1417625_s_at	Cmkor1	-2.14739
1451589_at	Gats	-2.1465
1452619_a_at	Agbl3	-2.14126
1438549_a_at	Srr	-2.13719
1422668_at	Serpinb9b	-2.13677
1426951_at	Crim1	-2.13553
1417292_at	Ifi47	-2.12941
1435272_at	Itpkb	-2.12896
1426715_s_at	D11Ertd18e	-2.12877
1417809_at	Slc22a18	-2.12763
1439622_at	Rassf4	-2.12617
1451258_at	Psca	-2.12608
1454632_at	6330442E10Rik	-2.12485
1426622_a_at	Qpct	-2.12262
1428977_at	Chst8	-2.12057
1425282_at	Ibrdc2	-2.11447
1424617_at	Ifi35	-2.11421
1455900_x_at	Tgm2	-2.11233
1435571_at	5430427F17Rik	-2.11172
1439256_x_at	Tm7sf1	-2.11048
1435467_at	Fgd6	-2.10999
1428816_a_at	Gata2	-2.10412
1426757_at	Ampd2	-2.10381
1417356_at	Peg3	-2.10086
1435461_at	Magi3	-2.09756
1419184_a_at	Fhl2	-2.09651
1425545_x_at	H2-D1; H2-L	-2.09417
1452661_at	Tfrc	-2.09223
1450346_at	Gpr50	-2.09214
1436510_a_at	Lrrfip2	-2.09178
1434424_at	9630055N22Rik	-2.09002
1437724_x_at	Pitpnm1	-2.08783
1428975_at	Susd3	-2.08724
1435454_a_at	BC006779	-2.08635
1418077_at	Trim21	-2.08487
1422006_at	Eif2ak2	-2.08035
1451784_x_at	H2-D1; H2-K1; H2-L; LOC56628	-2.07882
1435078_at	3526402J09Rik	-2.07728
1417162_at	Tmbim1	-2.07547
1460617_s_at	Rab6b	-2.07527
1434094_at	6330530A05Rik	-2.07483
1430051_at	4930486L24Rik	-2.07284
1445626_at	Lgals3	-2.07219
1452207_at	Cited2	-2.06836
1417505_s_at	Il11ra1; Il11ra2	-2.06656
1437861_s_at	Prkce	-2.06483
1460675_at	Igsf8	-2.06466
1455121_at	A630025C20Rik	-2.06311
1437277_x_at	Tgm2	-2.06253
1418365_at	Ctsh	-2.06112
1448797_at	Elk3	-2.06067
1434253_s_at	Tmcc3	-2.05778
1456873_at	Clic5	-2.05762
1455826_a_at	Bace1	-2.05603
1435777_at	E030018N11Rik	-2.05592
1422601_at	Serpinb9	-2.05391
1452878_at	Prkce	-2.05343
1437252_at	Gats	-2.05292
1436321_at	B3gnt7	-2.0521
1449501_a_at	Gzmm	-2.04685
1433977_at	Hs3st3b1	-2.04444
1424123_at	BC011209	-2.04222
1426415_a_at	Trim25	-2.03996
1434285_at	Frmd4a	-2.03892
1424588_at	Srgap3	-2.03869
1452985_at	Uaca	-2.03831
1421821_at	Ldlr	-2.03611
1422126_a_at	Nudt13	-2.03598
1419641_at	Purb	-2.03553
1435207_at	Dixdc1	-2.03363
1427356_at	2310031A18Rik	-2.03313
1449357_at	2310030G06Rik	-2.03299
1455833_at	AU041783	-2.03085
1425612_at	Cutl1	-2.02973
1454699_at	Sesn1	-2.02926
1452783_at	Fndc3b	-2.02709
1433711_s_at	Sesn1	-2.02677
1452366_at	4732435N03Rik	-2.02481
1440904_at	Senp5	-2.02405
1427957_at	9530008L14Rik	-2.02299
1436562_at	Ddx58	-2.01767
1416007_at	Satb1	-2.01637
1450355_a_at	Capg	-2.01505
1421322_a_at	Isgf3g	-2.01184
1418349_at	Hbegf	-2.0099
1448194_a_at	H19	-2.00893
1418985_at	Cttnbp2nl	-2.00639
1427035_at	Slc39a14	-2.006
1434485_a_at	Ugp2	-2.0053
1452836_at	Lpin2	-2.00037
1419616_at	Bmpr2	-1.99958
1425025_at	0610008L10Rik	-1.99952
1436479_a_at	Dpp7	-1.99813
1417546_at	Il2rb	-1.99798
1439060_s_at	D11Ertd498e	-1.99758
1427912_at	Cbr3	2.07446
1416454_s_at	Acta2	2.09904
1421317_x_at	Myb	2.11036
1415801_at	Gja1	2.14591
1417216_at	Pim2; LOC229005	2.18962
1423505_at	Tagln	2.71113
