# Supplementary material for: Global transcriptome analysis of murine embryonic stem cell-derived cardiomyocytes
Source: Genome Biol. 2007 Apr 11;8(4):R56. doi: 10.1186/gb-2007-8-4-r56 (PMC1896009; doi:10.1186/gb-2007-8-4-r56)
Supplement: Additional data file 12 — Provided is the raw data for the α-MHC experiments. [file gb-2007-8-4-r56-S12.zip › Supplementary file 12a.xls]

## Sheet: sc2_aMHC_data
Probesets	symbol	title	ttest_aMHCundiff_vs_aMHCcontr15d	ttest_aMHCundiff_vs_aMHCpurom15d	ttest_aMHCcontr15d_vs_aMHCpurom15d	Anova_aMHC	alfc_aMHCundiff_vs_aMHCcontr15d	alfc_aMHCundiff_vs_aMHCpurom15d	alfc_aMHCcontr15d_vs_aMHCpurom15d	alavg_aMHCundiff	alavg_aMHCcontr15d	alavg_aMHCpurom15d	alstdev_aMHCundiff	alstdev_aMHCcontr15d	alstdev_aMHCpurom15d	Position	Chromosome	StartBp	StopBp	gobp	gocc	gomf	unigene	ensembl	refseqp	refseqt	Probeset	sc2_aMHCundiff_01	sc2_aMHCundiff_02	sc2_aMHCundiff_03	sc2_aMHCcontr15d_01	sc2_aMHCcontr15d_02	sc2_aMHCcontr15d_03	sc2_aMHCpurom15d_01	sc2_aMHCpurom15d_02	sc2_aMHCpurom15d_03
1433184_at	6720477C19Rik	RIKEN cDNA 6720477C19 gene	0.0377631	0.000151238	2.27068e-07	4.50819e-09	1.4362	41.0139	28.5571	17.0708	24.5172	700.14	2.21885	0.673077	28.7768	---				---	---	---	---	---	---	---	1433184_at (---): 6720477C19Rik; RIKEN cDNA 6720477C19 gene	3.86001	4.21393	4.18067	4.56925	4.63841	4.63841	9.48682	9.48383	9.38138
1439006_x_at	6430550H21Rik	RIKEN cDNA 6430550H21 gene	2.06643e-06	0.00604704	2.56411e-07	2.73004e-10	7.84734	1.14938	-6.82747	7.082	55.5749	8.1399	0.133989	1.90727	0.264515	chr. X, 32.72 Mb	X	32718093	32718892	---	---	---	Mm.383286	ENSMUSG00000036502	NP_766518.2	NM_172930	1439006_x_at (chr. X, 32.72 Mb): 6430550H21Rik; RIKEN cDNA 6430550H21 gene	2.81578	2.85433	2.80184	5.80356	5.74265	5.84117	3.00387	3.07774	2.99191
1424464_s_at	2210010L05Rik	RIKEN cDNA 2210010L05 gene	0.00312236	1.9206e-06	5.6918e-07	1.50156e-09	1.38549	19.7608	14.2627	11.024	15.2737	217.843	0.716461	0.838925	9.36338	chr. 1, 52.96 Mb	1	52960005	52961588	---	---	---	Mm.269793	ENSMUSG00000041439	NP_598590.1; NP_835182.1	NM_133829; NM_178081	1424464_s_at (chr. 1, 52.96 Mb): 2210010L05Rik; RIKEN cDNA 2210010L05 gene	3.51706	3.51436	3.35004	4.01885	3.90873	3.86706	7.69995	7.8236	7.7752
1438540_at	---	Transcribed locus	7.1479e-06	0.199258	6.45454e-07	2.21951e-09	5.1281	-1.05334	-5.40163	11.3579	58.2446	10.7828	0.547214	1.70646	0.21515	chr. 3, 129.53 Mb	3	129529323	129529976	---	---	---	Mm.91728	---	---	---	1438540_at (chr. 3, 129.53 Mb): ---; Transcribed locus	3.51087	3.57086	3.43178	5.8717	5.81774	5.90147	3.44157	3.39763	3.4522
1434277_a_at	6430570G24	hypothetical protein 6430570G24	0.000772066	0.000259746	1.38821e-06	1.30484e-08	3.22822	8.59354	2.66201	220.975	713.355	1898.96	19.0805	18.2127	39.5769	chr. 11, 86.66 Mb	11	86664419	86665560	---	---	---	---	---	---	---	1434277_a_at (chr. 11, 86.66 Mb): 6430570G24; hypothetical protein 6430570G24	7.72694	7.70159	7.92424	9.48914	9.43688	9.50846	10.8653	10.8833	10.9238
1453238_s_at	E430024C06Rik	RIKEN cDNA E430024C06 gene	3.26675e-06	0.00210097	1.94632e-06	3.02805e-09	34.0057	1.78421	-19.0593	69.5146	2363.89	124.028	3.06871	180.038	10.8672	---				---	---	---	---	---	---	---	1453238_s_at (---): E430024C06Rik; RIKEN cDNA E430024C06 gene	6.04432	6.16268	6.14788	11.0889	11.3092	11.2143	6.94827	7.07846	6.82578
1455553_at	5330401P04Rik	RIKEN cDNA 5330401P04 gene	0.858949	0.000245216	2.31686e-06	1.54412e-07	-1.00815	-2.52896	-2.50852	120.205	119.233	47.5313	6.99697	2.42175	1.24927	chr. 1, 52.96 Mb	1	52954606	52955621	---	---	---	Mm.83541	ENSMUSG00000043015	NP_766242.1	NM_172654	1455553_at (chr. 1, 52.96 Mb): 5330401P04Rik; RIKEN cDNA 5330401P04 gene	6.93869	6.97307	6.81132	6.86984	6.89438	6.92812	5.58251	5.60114	5.52777
1441624_at	9430041O17Rik	RIKEN cDNA 9430041O17 gene, mRNA (cDNA clone MGC:28347 IMAGE:4017890)	0.0347894	0.000239382	2.81912e-06	5.58479e-09	1.30228	28.9331	22.2174	13.5648	17.6651	392.472	0.189886	1.57439	40.8988	chr. 8, 44.72 Mb	8	44718278	44718901	6810, transport, inferred from electronic annotation	5634, nucleus, inferred from electronic annotation; 16020, membrane, inferred from electronic annotation	---	Mm.211096	---	XP_486103.2	XM_486103	1441624_at (chr. 8, 44.72 Mb): 9430041O17Rik; RIKEN cDNA 9430041O17 gene, mRNA (cDNA clone MGC:28347 IMAGE:4017890)	3.7791	3.76652	3.73948	3.9993	4.25684	4.1607	8.7798	8.54088	8.51351
1451376_at	5730596K20Rik	RIKEN cDNA 5730596K20 gene	0.406476	0.000450705	5.57035e-06	7.86798e-07	1.03469	-1.97324	-2.0417	56.3825	58.3387	28.5735	3.19564	1.31403	0.783374	chr. 19, 7.23 Mb	19	7208040	7249029	6955, immune response, inferred from electronic annotation	---	3924, GTPase activity, inferred from electronic annotation; 5525, GTP binding, inferred from electronic annotation	Mm.264016	ENSMUSG00000024759	NP_666203.2	NM_146091	1451376_at (chr. 19, 7.23 Mb): 5730596K20Rik; RIKEN cDNA 5730596K20 gene	5.88788	5.72568	5.83327	5.89365	5.83008	5.87467	4.8235	4.80488	4.88036
1423306_at	2010002N04Rik	RIKEN cDNA 2010002N04 gene	1.94994e-05	0.00274692	6.06549e-06	1.26587e-07	3.15388	-1.37263	-4.32911	30.4088	95.9059	22.1537	1.83581	5.32819	1.01347	chr. 18, 60.71 Mb	18	60699519	60727310	---	16021, integral to membrane, Unknown; 16021, integral to membrane, inferred from electronic annotation	---	Mm.273197	ENSMUSG00000038059	NP_598894.1	NM_134133	1423306_at (chr. 18, 60.71 Mb): 2010002N04Rik; RIKEN cDNA 2010002N04 gene	4.97585	4.82217	4.97585	6.64674	6.49094	6.60843	4.41902	4.54251	4.44392
1419033_at	2610018G03Rik	RIKEN cDNA 2610018G03 gene	2.83327e-05	0.0187094	6.43789e-06	3.00111e-08	14.5415	1.31738	-11.0382	138.269	2010.64	182.153	7.02412	193.552	16.5825	chr. X, 45.39 Mb	X	45361843	45414091	6468, protein amino acid phosphorylation, Unknown; 6915, apoptosis, inferred from electronic annotation; 6468, protein amino acid phosphorylation, inferred from sequence or structural similarity; 42981, regulation of apoptosis, inferred from sequence o...	5795, Golgi stack, inferred from electronic annotation; 5794, Golgi apparatus, inferred from sequence or structural similarity	166, nucleotide binding, inferred from electronic annotation; 287, magnesium ion binding, inferred from electronic annotation; 4672, protein kinase activity, Unknown; 4674, protein serine/threonine kinase activity, inferred from electronic annotation; ...	Mm.46254	ENSMUSG00000031112	NP_598490.1	NM_133729	1419033_at (chr. X, 45.39 Mb): 2610018G03Rik; RIKEN cDNA 2610018G03 gene	7.06959	7.19356	7.06719	10.9741	11.1057	10.827	7.51658	7.3673	7.63107
1435690_at	2310008H09Rik	RIKEN cDNA 2310008H09 gene	3.97813e-05	1.14789e-05	7.95221e-06	1.89147e-09	-1.55873	-5.57856	-3.57891	577.945	370.78	103.601	12.0003	10.0246	4.41324	chr. 7, 112.72 Mb	7	112718074	112718796	---	---	---	Mm.374809	---	NP_075686.1	NM_023197	1435690_at (chr. 7, 112.72 Mb): 2310008H09Rik; RIKEN cDNA 2310008H09 gene	9.20312	9.1433	9.17732	8.55076	8.56225	8.48918	6.64388	6.76188	6.67634
1455724_at	---	2 days pregnant adult female oviduct cDNA, RIKEN full-length enriched library, clone:E230030F22 product:unclassifiable, full insert sequence	0.00239424	0.0250224	8.2145e-06	4.64001e-06	8.12214	2.06909	-3.92548	28.1558	228.685	58.2568	6.05307	13.2178	3.14416	chr. X, 73.11 Mb	X	73110270	73111259	---	---	---	Mm.269663	---	---	---	1455724_at (chr. X, 73.11 Mb): ---; 2 days pregnant adult female oviduct cDNA, RIKEN full-length enriched library, clone:E230030F22 product:unclassifiable, full insert sequence	4.42142	5.05138	4.90107	7.88109	7.73766	7.88797	5.81868	5.95157	5.81868
1437617_x_at	1110034G24Rik	RIKEN cDNA 1110034G24 gene	0.00355835	0.00103661	8.22662e-06	9.93911e-08	-1.54248	2.19225	3.38149	344.321	223.225	754.836	3.26944	11.2098	38.204	chr. 2, 132.26 Mb	2	132264599	132264826	---	---	---	Mm.284114	ENSMUSG00000044991	XP_130388.2	XM_130388	1437617_x_at (chr. 2, 132.26 Mb): 1110034G24Rik; RIKEN cDNA 1110034G24 gene	8.43226	8.41211	8.43833	7.71723	7.83225	7.85389	9.59681	9.47333	9.60614
1439852_at	---	---	0.0164128	0.000110104	8.66947e-06	1.21536e-07	-1.56616	-9.13909	-5.83536	156.946	100.211	17.173	19.3485	4.09293	1.07966	chr. 4, 83.26 Mb	4	83256428	83257125	---	---	---	---	---	---	---	1439852_at (chr. 4, 83.26 Mb): ---; ---	7.26368	7.12356	7.47349	6.58911	6.70661	6.64256	4.04873	4.04873	4.20318
1438814_at	---	---	0.00939	0.223115	9.14453e-06	2.22081e-05	-2.92879	1.19599	3.50282	83.69	28.5749	100.093	16.1099	0.83298	4.49597	chr. 10, 63.23 Mb	10	63230616	63231645	---	---	---	---	---	---	---	1438814_at (chr. 10, 63.23 Mb): ---; ---	6.10229	6.35123	6.6543	4.78817	4.86808	4.85255	6.71568	6.62584	6.59118
1457681_at	LOC545428	similar to hypothetical protein FLJ39502	0.210923	9.38768e-06	1.03806e-05	1.92035e-07	1.09283	5.42304	4.9624	29.6066	32.3548	160.558	2.23071	2.27201	11.4781	chr. 2, 76.73 Mb	2	76728315	76740423	---	---	---	---	ENSMUSG00000068847	XP_619767.1	XM_619767	1457681_at (chr. 2, 76.73 Mb): LOC545428; similar to hypothetical protein FLJ39502	5.0001	4.8693	4.78603	4.89637	5.09111	5.05296	7.31188	7.43278	7.22887
1428619_at	2310005N03Rik	RIKEN cDNA 2310005N03 gene	0.00434099	1.26901e-05	1.06757e-05	1.21604e-07	1.41367	5.92119	4.18853	286.991	405.711	1699.33	21.8992	26.0089	96.1633	chr. 1, 178.28 Mb	1	178273452	178277457	---	---	---	Mm.86589	ENSMUSG00000026500	NP_079787.1	NM_025511	1428619_at (chr. 1, 178.28 Mb): 2310005N03Rik; RIKEN cDNA 2310005N03 gene	8.26533	8.04473	8.17604	8.72382	8.70928	8.55374	10.822	10.686	10.6797
1438344_at	4833424O15Rik	RIKEN cDNA 4833424O15 gene	0.0606028	8.40134e-07	1.13279e-05	1.03517e-08	1.23978	24.3198	19.6163	10.7907	13.378	262.427	0.609784	1.43869	18.7237	chr. 3, 116.46 Mb	3	116461113	116461761	---	16021, integral to membrane, Unknown	---	Mm.72187	ENSMUSG00000033342	NP_083701.1	NM_029425	1438344_at (chr. 3, 116.46 Mb): 4833424O15Rik; RIKEN cDNA 4833424O15 gene	3.33438	3.47685	3.47921	3.84972	3.55287	3.80539	7.91832	8.12198	8.05954
1459304_at	---	13 days embryo forelimb cDNA, RIKEN full-length enriched library, clone:5930407C20 product:unclassifiable, full insert sequence	0.260692	0.00452549	1.27621e-05	2.0456e-05	1.12854	2.63405	2.33404	13.5667	15.3105	35.7353	1.90824	0.605018	1.40699	chr. 1, 178.89 Mb	1	178891343	178892013	---	---	---	Mm.129727	---	---	---	1459304_at (chr. 1, 178.89 Mb): ---; 13 days embryo forelimb cDNA, RIKEN full-length enriched library, clone:5930407C20 product:unclassifiable, full insert sequence	3.94166	3.53175	3.78332	3.96687	3.97108	3.86912	5.09962	5.16271	5.21326
1430906_at	2510016G02Rik	RIKEN cDNA 2510016G02 gene	0.00630862	0.000129073	1.32229e-05	1.08168e-06	-1.12133	1.40095	1.57093	12.8407	11.4513	17.9892	0.361505	0.241192	0.386727	chr. 7, 127.3 Mb	7	127295723	127297381	---	---	---	---	---	---	---	1430906_at (chr. 7, 127.3 Mb): 2510016G02Rik; RIKEN cDNA 2510016G02 gene	3.70592	3.70592	3.63498	3.48945	3.51266	3.54957	4.18693	4.1328	4.18678
1441964_at	1110003F05Rik	RIKEN cDNA 1110003F05 gene	0.00206391	6.86424e-06	1.33783e-05	8.39105e-08	1.75622	13.2712	7.55666	105.985	186.133	1406.55	10.7398	17.9017	103.412	chr. 17, 8.84 Mb	17	8843312	8844213	---	---	---	---	---	---	---	1441964_at (chr. 17, 8.84 Mb): 1110003F05Rik; RIKEN cDNA 1110003F05 gene	6.62849	6.65346	6.88687	7.68527	7.50571	7.4165	10.5238	10.3302	10.5118
1445421_at	---	Transcribed locus	0.00530183	0.0257857	1.38294e-05	1.51571e-05	3.15488	1.71131	-1.84355	15.3502	48.4282	26.2689	2.44686	1.12939	0.382547	chr. 2, 16.69 Mb	2	16686767	16687400	---	---	---	Mm.385171	---	---	---	1445421_at (chr. 2, 16.69 Mb): ---; Transcribed locus	4.1696	3.89588	3.71905	5.5758	5.63601	5.58074	4.72227	4.7318	4.69147
1427349_x_at	2810021G02Rik	RIKEN cDNA 2810021G02 gene	0.00570009	0.0129192	1.4142e-05	1.28063e-05	3.16051	2.11822	-1.49206	111.283	351.71	235.721	16.5591	4.81511	4.29061	---				6355, regulation of transcription, DNA-dependent, Unknown	5622, intracellular, Unknown	3676, nucleic acid binding, Unknown	Mm.382095	ENSMUSG00000060293	---	---	1427349_x_at (---): 2810021G02Rik; RIKEN cDNA 2810021G02 gene	6.52794	6.93801	6.89424	8.4801	8.442	8.45237	7.9007	7.89078	7.85086
1437498_at	LOC433231	hypothetical gene supported by AK046642	0.0132434	8.60869e-05	1.45665e-05	2.99253e-07	-1.36199	4.4247	6.02638	39.606	29.0796	175.245	3.63907	2.33588	9.97247	chr. 19, 22.38 Mb	19	22378030	22379046	---	---	---	Mm.359280	---	XP_488871.1	XM_488871	1437498_at (chr. 19, 22.38 Mb): LOC433231; hypothetical gene supported by AK046642	5.36039	5.14816	5.40177	4.85429	4.97675	4.74547	7.48233	7.35736	7.51523
1426535_at	9630046K23Rik	RIKEN cDNA 9630046K23 gene	0.00291603	0.000314319	1.72408e-05	5.02095e-07	-1.72803	-3.44551	-1.99389	685.756	396.842	199.029	56.3138	13.5545	7.00561	chr. 16, 37.36 Mb	16	37343589	37372449	---	5615, extracellular space, Unknown	---	Mm.284366	ENSMUSG00000034064	NP_759012.1	NM_172380	1426535_at (chr. 16, 37.36 Mb): 9630046K23Rik; RIKEN cDNA 9630046K23 gene	9.42171	9.29784	9.53534	8.57437	8.66059	8.66059	7.68656	7.63722	7.58494
1439101_at	D830007F02Rik	RIKEN cDNA D830007F02 gene	0.0066917	0.000501643	1.85973e-05	1.13122e-06	4.46586	53.4784	11.9749	16.5788	74.0388	886.61	5.25883	8.98189	112.201	chr. 8, 84.61 Mb	8	84597744	84615504	6468, protein amino acid phosphorylation, Unknown; 6468, protein amino acid phosphorylation, inferred from electronic annotation	---	166, nucleotide binding, inferred from electronic annotation; 4672, protein kinase activity, Unknown; 4674, protein serine/threonine kinase activity, Unknown; 4687, myosin light chain kinase activity, inferred from electronic annotation; 5524, ATP bind...	Mm.32804	---	NP_780650.1	NM_175441	1439101_at (chr. 8, 84.61 Mb): D830007F02Rik; RIKEN cDNA D830007F02 gene	4.48263	3.9362	3.59359	6.2706	6.34002	5.99781	9.83134	9.94339	9.57783
1420548_a_at	2310008H09Rik	RIKEN cDNA 2310008H09 gene	0.0269912	1.62075e-05	1.91417e-05	1.54266e-07	-1.1658	-3.51223	-3.01274	112.299	96.3281	31.9736	6.38243	5.10214	1.24224	chr. 7, 112.73 Mb	7	112721620	112732112	---	---	---	Mm.374809	ENSMUSG00000030980	NP_075686.1	NM_023197	1420548_a_at (chr. 7, 112.73 Mb): 2310008H09Rik; RIKEN cDNA 2310008H09 gene	6.90058	6.74499	6.78344	6.64294	6.62289	6.4997	4.93264	5.03298	5.02859
1435261_at	4732416N19Rik	RIKEN cDNA 4732416N19 gene	0.439667	1.48208e-06	2.05595e-05	4.94414e-10	-1.01911	4.11415	4.19278	123.68	121.361	508.839	2.71117	3.78198	6.23796	chr. 6, 149.17 Mb	6	149166254	149169251	---	---	---	---	---	---	---	1435261_at (chr. 6, 149.17 Mb): 4732416N19Rik; RIKEN cDNA 4732416N19 gene	6.97063	6.91357	6.96652	6.96951	6.91851	6.88007	8.97075	8.99836	9.00386
1424187_at	2610001E17Rik	RIKEN cDNA 2610001E17 gene	4.00954e-05	0.141761	2.13054e-05	6.97249e-07	7.91929	1.18347	-6.69156	26.2649	207.999	31.0838	3.28735	21.8662	2.67791	chr. 16, 43.99 Mb	16	43976831	44010984	---	---	---	Mm.181074	ENSMUSG00000022665	NP_080715.1	NM_026439	1424187_at (chr. 16, 43.99 Mb): 2610001E17Rik; RIKEN cDNA 2610001E17 gene	4.83636	4.79315	4.49187	7.85864	7.66139	7.56564	5.0168	4.80761	5.03877
1424186_at	2610001E17Rik	RIKEN cDNA 2610001E17 gene	6.76514e-05	0.00228485	2.21237e-05	7.7673e-08	51.4935	2.5424	-20.2539	35.4377	1824.81	90.0968	6.35395	149.232	12.2219	chr. 16, 43.99 Mb	16	43976831	44010984	---	---	---	Mm.181074	ENSMUSG00000022665	NP_080715.1	NM_026439	1424186_at (chr. 16, 43.99 Mb): 2610001E17Rik; RIKEN cDNA 2610001E17 gene	4.9286	5.05595	5.41254	10.6909	10.8912	10.9085	6.33342	6.42212	6.69901
1437704_at	---	---	0.00253315	0.00112441	2.3001e-05	4.28847e-07	-1.45481	1.91408	2.78463	75.8703	52.1513	145.222	1.40524	2.63844	8.29608	chr. 13, 77.83 Mb	13	77830145	77830658	---	---	---	---	ENSMUSG00000051098	---	---	1437704_at (chr. 13, 77.83 Mb): ---; ---	6.26081	6.26081	6.21427	5.78489	5.6779	5.64746	7.18032	7.2631	7.09822
1439787_at	---	---	0.00609285	0.00159945	2.36101e-05	4.63977e-07	-1.42009	2.01129	2.85622	30.6034	21.5502	61.5522	0.384889	1.21446	3.60383	chr. 5, 121.84 Mb	5	121836078	121837200	---	---	---	---	---	---	---	1439787_at (chr. 5, 121.84 Mb): ---; ---	4.93454	4.95416	4.91793	4.37391	4.52016	4.39033	5.85695	5.94325	6.02605
1424628_a_at	1500032D16Rik	RIKEN cDNA 1500032D16 gene	0.00128385	7.34557e-06	2.42589e-05	1.27231e-07	1.41281	3.64452	2.57962	2326.79	3287.32	8480.03	87.238	173.704	424.953	chr. 17, 29.33 Mb	17	29329211	29340380	---	5739, mitochondrion, inferred from direct assay	---	Mm.28349	ENSMUSG00000024038	NP_084363.1	NM_030087	1424628_a_at (chr. 17, 29.33 Mb): 1500032D16Rik; RIKEN cDNA 1500032D16 gene	11.2083	11.2213	11.1208	11.5954	11.7445	11.7041	13.1224	13.0455	12.9781
1419153_at	2810417H13Rik	RIKEN cDNA 2810417H13 gene	0.00943811	3.43449e-05	2.51783e-05	6.62776e-08	1.72517	-7.20658	-12.4326	925.854	1597.26	128.473	36.5972	193.418	9.75999	chr. 9, 66.02 Mb	9	66013564	66026594	---	---	---	Mm.379147	ENSMUSG00000040204	NP_080791.2	NM_026515	1419153_at (chr. 9, 66.02 Mb): 2810417H13Rik; RIKEN cDNA 2810417H13 gene	9.89457	9.7879	9.87916	10.8274	10.5714	10.5049	7.01949	7.10368	6.88437
1456872_a_at	D230010M03Rik	RIKEN cDNA D230010M03 gene	0.000243507	2.287e-06	2.64345e-05	5.71142e-08	-1.34939	-2.35969	-1.74871	190.273	141.007	80.6348	5.08817	4.29246	1.87905	chr. 2, 91.42 Mb	2	91415666	91426146	---	---	---	Mm.130331	ENSMUSG00000027243	NP_848839.1	NM_178724	1456872_a_at (chr. 2, 91.42 Mb): D230010M03Rik; RIKEN cDNA D230010M03 gene	7.53894	7.56193	7.6139	7.08818	7.16105	7.16828	6.29432	6.35679	6.34809
1436115_at	---	---	5.9325e-05	0.102363	2.75956e-05	3.17097e-07	9.01726	1.18315	-7.6214	10.7905	97.3011	12.7668	0.754223	11.1834	1.42115	chr. 12, 106.96 Mb	12	106958000	106958491	---	---	---	---	---	---	---	1436115_at (chr. 12, 106.96 Mb): ---; ---	3.42417	3.53247	3.33141	6.4033	6.66421	6.72575	3.84505	3.54398	3.61658
1449412_at	1810046J19Rik	RIKEN cDNA 1810046J19 gene	0.000361911	7.40174e-06	2.81759e-05	6.8526e-08	1.19211	1.9108	1.60288	481.345	573.816	919.755	9.4714	10.5948	23.5757	chr. 11, 98.26 Mb	11	98258807	98260073	45454, cell redox homeostasis, inferred from electronic annotation	---	8430, selenium binding, inferred from electronic annotation	Mm.259614	ENSMUSG00000002580	NP_079835.1	NM_025559	1449412_at (chr. 11, 98.26 Mb): 1810046J19Rik; RIKEN cDNA 1810046J19 gene	8.88249	8.93925	8.91048	9.13335	9.17974	9.17974	9.88602	9.83303	9.81533
1429175_at	2810417M05Rik	RIKEN cDNA 2810417M05 gene	0.000178336	0.00408152	2.8275e-05	6.60683e-07	14.5427	2.80743	-5.18007	12.4846	181.56	35.0497	2.3225	17.6269	2.8104	chr. 17, 78.81 Mb	17	78777250	78834125	---	---	---	Mm.357108	ENSMUSG00000024245	NP_080792.1	NM_026516	1429175_at (chr. 17, 78.81 Mb): 2810417M05Rik; RIKEN cDNA 2810417M05 gene	3.91209	3.5686	3.39712	7.38618	7.65294	7.4605	5.05537	5.07076	5.25883
1437403_at	E130306M17Rik	RIKEN cDNA E130306M17 gene	0.00114717	0.0071816	2.95354e-05	1.20859e-07	6.39091	2.14971	-2.97291	29.9511	191.415	64.3863	3.50422	1.96847	0	chr. 10, 9.5 Mb	10	9498786	9500437	---	---	---	Mm.101115	ENSMUSG00000060487	NP_796245.1	NM_177271	1437403_at (chr. 10, 9.5 Mb): E130306M17Rik; RIKEN cDNA E130306M17 gene	5.08711	4.81347	4.79404	7.57014	7.57394	7.59745	6.00868	6.00868	6.00868
1452737_at	2810008M24Rik	RIKEN cDNA 2810008M24 gene	0.530611	1.46091e-05	3.0075e-05	1.56493e-07	1.025	-2.54937	-2.61309	1212.56	1242.87	475.631	30.41	66.0948	18.3655	chr. 13, 104.27 Mb	13	104271134	104275859	---	---	---	---	---	---	---	1452737_at (chr. 13, 104.27 Mb): 2810008M24Rik; RIKEN cDNA 2810008M24 gene	10.2017	10.2604	10.2685	10.3623	10.2574	10.2146	8.85702	8.95646	8.86549
1417147_at	B230317C12Rik	RIKEN cDNA B230317C12 gene	0.00707344	0.000206586	3.21159e-05	1.26032e-06	-1.40457	-2.80393	-1.9963	115.769	82.4235	41.2882	9.05728	3.07429	1.74438	chr. 2, 26.56 Mb	2	26560634	26568657	---	---	---	Mm.279863	ENSMUSG00000036186	NP_062807.1	NM_019833	1417147_at (chr. 2, 26.56 Mb): B230317C12Rik; RIKEN cDNA B230317C12 gene	6.7849	6.97983	6.792	6.31427	6.42094	6.35775	5.31142	5.43166	5.35733
1443822_s_at	---	---	0.0167352	9.95351e-05	3.22878e-05	1.8949e-07	1.23032	5.07409	4.12422	244.186	300.426	1239.02	10.3268	20.8312	106.3	chr. 10, 71.38 Mb	10	71384458	71384664	---	---	---	---	ENSMUSG00000037710	---	---	1443822_s_at (chr. 10, 71.38 Mb): ---; ---	7.88702	7.90612	7.99984	8.34183	8.16643	8.17757	10.1717	10.2356	10.4073
1429702_at	2900072G11Rik	RIKEN cDNA 2900072G11 gene	0.0166709	1.22507e-05	3.24645e-05	1.06676e-07	1.69854	35.7269	21.0339	11.7075	19.8857	418.273	2.01974	1.57171	59.2527	chr. 2, 14.63 Mb	2	14629340	14630990	---	---	---	---	---	---	---	1429702_at (chr. 2, 14.63 Mb): 2900072G11Rik; RIKEN cDNA 2900072G11 gene	3.80697	3.34696	3.45302	4.37803	4.37803	4.17559	8.61386	8.55803	8.92526
1452707_at	4631423F02Rik	RIKEN cDNA 4631423F02 gene	0.00161353	0.000784986	3.29709e-05	1.44276e-07	12.1015	84.3536	6.97053	13.3831	161.955	1128.91	3.67968	14.377	58.0075	chr. 1, 91.18 Mb	1	91180798	91185459	---	---	5515, protein binding, Unknown; 5515, protein binding, inferred from electronic annotation	Mm.68617	ENSMUSG00000026308	NP_081827.1	NM_027551	1452707_at (chr. 1, 91.18 Mb): 4631423F02Rik; RIKEN cDNA 4631423F02 gene	3.41769	4.13545	3.57144	7.31188	7.47263	7.22263	10.1533	10.2062	10.0588
1435597_at	C130052G03Rik	RIKEN cDNA C130052G03 gene	0.000559239	7.6425e-06	3.42496e-05	2.37423e-07	-2.66452	-20.4125	-7.66087	965.158	362.226	47.2826	117.425	41.3576	5.71949	chr. 11, 79.86 Mb	11	79860788	79861438	6810, transport, inferred from electronic annotation	---	166, nucleotide binding, inferred from electronic annotation; 5524, ATP binding, inferred from electronic annotation	---	ENSMUSG00000017550	NP_001025027.1	NM_001029856	1435597_at (chr. 11, 79.86 Mb): C130052G03Rik; RIKEN cDNA C130052G03 gene	9.72472	9.91953	10.078	8.64753	8.31611	8.51942	5.64434	5.67587	5.34728
1454472_at	2900092N22Rik	RIKEN cDNA 2900092N22 gene	0.00937483	2.28546e-06	3.48009e-05	2.12787e-09	1.28139	32.7904	25.5898	9.16061	11.7383	300.38	0.613132	0.454177	28.6162	---				---	---	---	---	---	---	---	1454472_at (---): 2900092N22Rik; RIKEN cDNA 2900092N22 gene	3.29261	3.10032	3.18696	3.48963	3.56931	3.59833	8.16472	8.38042	8.13411
1435648_at	B430119L13Rik	RIKEN cDNA B430119L13 gene	6.65957e-05	0.00581758	3.50681e-05	2.23469e-07	11.4236	-1.55825	-17.8009	20.1308	229.967	12.9189	1.95766	36.0369	1.34348	chr. 2, 132.38 Mb	2	132381808	132383281	---	16021, integral to membrane, Unknown; 16021, integral to membrane, inferred from electronic annotation	---	Mm.386903	ENSMUSG00000043110	NP_796277.2	NM_177303	1435648_at (chr. 2, 132.38 Mb): B430119L13Rik; RIKEN cDNA B430119L13 gene	4.15949	4.41014	4.41014	7.77454	8.07801	7.64901	3.56346	3.84975	3.64577
1458369_at	2310050B05Rik	RIKEN cDNA 2310050B05 gene	0.0437104	0.000671584	3.64922e-05	2.47316e-07	1.48695	16.7788	11.2841	69.7368	103.695	1170.1	1.60522	15.8739	161.409	chr. 10, 81.34 Mb	10	81344322	81345081	---	---	---	---	---	---	---	1458369_at (chr. 10, 81.34 Mb): 2310050B05Rik; RIKEN cDNA 2310050B05 gene	6.15699	6.09059	6.1232	6.64779	6.91887	6.48883	10.2853	10.3195	9.94329
1436400_at	---	---	0.115221	8.60199e-05	3.74597e-05	1.48601e-06	-1.15663	-3.84653	-3.32564	235.817	203.883	61.3065	24.1577	11.7833	4.49922	chr. 3, 33.51 Mb	3	33512020	33513142	---	---	---	---	ENSMUSG00000027680	---	---	1436400_at (chr. 3, 33.51 Mb): ---; ---	7.81223	7.77589	8.04179	7.57359	7.73246	7.70384	5.8216	5.95096	6.03348
1436002_at	C230013L11Rik	RIKEN cDNA C230013L11 gene (C230013L11Rik), mRNA	0.00110003	0.00733587	3.76718e-05	6.55376e-07	1.86414	-1.24025	-2.312	20.8331	38.8358	16.7975	0.341429	2.07468	0.733074	chr. 17, 25.97 Mb	17	25970096	25970767	---	---	---	Mm.347709	---	NP_795959.1	NM_176985	1436002_at (chr. 17, 25.97 Mb): C230013L11Rik; RIKEN cDNA C230013L11 gene (C230013L11Rik), mRNA	4.40749	4.37122	4.36334	5.23665	5.36563	5.23162	3.9993	4.12317	4.08528
1435705_at	LOC232875	similar to hypothetical protein FLJ12895	0.00127429	0.000119955	3.82242e-05	5.92126e-08	-1.49003	-4.21946	-2.83179	190.754	128.02	45.2082	11.6513	5.83158	1.11986	chr. 7, 10.76 Mb	7	10761823	10762687	---	5634, nucleus, inferred from electronic annotation	3676, nucleic acid binding, inferred from electronic annotation; 8270, zinc ion binding, inferred from electronic annotation; 46872, metal ion binding, inferred from electronic annotation	Mm.333573	---	XP_133185.5	XM_133185	1435705_at (chr. 7, 10.76 Mb): LOC232875; similar to hypothetical protein FLJ12895	7.47304	7.64386	7.60432	6.96178	7.07418	6.96178	5.49504	5.53538	5.46423
1441083_at	---	---	0.0286489	0.00179083	3.86946e-05	1.15295e-05	-1.20065	1.55885	1.87163	38.8472	32.3552	60.5571	2.60888	1.0196	2.35361	chr. 7, 16.5 Mb	7	16500824	16501250	---	---	---	---	---	---	---	1441083_at (chr. 7, 16.5 Mb): ---; ---	5.33462	5.16329	5.33462	5.06644	4.99934	4.98058	5.96983	5.85857	5.93007
1425213_at	6430514L14Rik	RIKEN cDNA 6430514L14 gene	0.00105168	0.00045564	3.8703e-05	2.74304e-07	-3.24665	2.2081	7.1689	273.385	84.2055	603.661	10.916	9.34808	46.0351	chr. 9, 70.25 Mb	9	70221372	70272690	---	---	---	Mm.44355	ENSMUSG00000032224	NP_084060.1	NM_029784	1425213_at (chr. 9, 70.25 Mb): 6430514L14Rik; RIKEN cDNA 6430514L14 gene	8.1197	8.02734	8.135	6.36727	6.24399	6.55871	9.35805	9.15615	9.19039
1440862_at	5930418K15Rik	RIKEN cDNA 5930418K15 gene (5930418K15Rik), mRNA	0.00130703	0.00017492	4.01213e-05	4.98702e-09	7.12442	39.1826	5.49977	24.3597	173.549	954.478	3.059	1.69529	32.219	---				---	---	---	Mm.297552	---	NP_001028350.1	NM_001033178	1440862_at (---): 5930418K15Rik; RIKEN cDNA 5930418K15 gene (5930418K15Rik), mRNA	4.61613	4.40748	4.77258	7.44731	7.44731	7.42283	9.89112	9.85331	9.94964
1456596_at	6430550H21Rik	RIKEN cDNA 6430550H21 gene	4.97484e-05	0.877115	4.35088e-05	5.36623e-07	4.84551	1.01371	-4.77999	7.8048	37.8183	7.91178	0.40662	3.1175	0.783279	chr. X, 32.72 Mb	X	32718093	32718892	---	---	---	Mm.383286	ENSMUSG00000036502	NP_766518.2	NM_172930	1456596_at (chr. X, 32.72 Mb): 6430550H21Rik; RIKEN cDNA 6430550H21 gene	2.89611	2.94948	3.04361	5.31445	5.09695	5.30149	2.81069	3.08221	3.0444
1415715_at	0610039G24Rik	RIKEN cDNA 0610039G24 gene	2.17531e-06	1.84592e-06	4.38721e-05	4.13567e-09	2.30032	3.81033	1.65643	73.7476	169.643	281.002	1.66491	4.3066	9.12307	chr. 5, 32.14 Mb	5	32142070	32144343	---	---	---	Mm.332317	---	NP_080974.2	NM_026698	1415715_at (chr. 5, 32.14 Mb): 0610039G24Rik; RIKEN cDNA 0610039G24 gene	6.1773	6.24026	6.19528	7.43727	7.36548	7.41538	8.18449	8.09261	8.1247
1450770_at	3632451O06Rik	RIKEN cDNA 3632451O06 gene	0.000312126	3.80675e-06	4.41013e-05	9.42085e-08	2.02078	5.96801	2.95332	241.901	488.829	1443.67	11.6128	34.0715	86.5034	chr. 14, 44.83 Mb	14	44775306	44877130	---	16021, integral to membrane, Unknown	---	Mm.318710	ENSMUSG00000036242	NP_080418.1	NM_026142	1450770_at (chr. 14, 44.83 Mb): 3632451O06Rik; RIKEN cDNA 3632451O06 gene	7.83788	7.94263	7.97093	8.99575	8.81236	8.98423	10.5683	10.5155	10.3975
1453710_at	C030022K24Rik	RIKEN cDNA C030022K24 gene	0.0838042	8.16038e-05	4.49457e-05	1.37373e-06	-1.14314	3.01052	3.44145	15.7042	13.7377	47.2777	0.837344	1.11173	3.62466	chr. 5, 120.64 Mb	5	120615595	120669820	---	---	---	Mm.358781	ENSMUSG00000029452	NP_084188.1	NM_029912	1453710_at (chr. 5, 120.64 Mb): C030022K24Rik; RIKEN cDNA C030022K24 gene	4.01682	3.8814	4.01682	3.89365	3.77717	3.65993	5.4398	5.66075	5.58011
1435595_at	1810011O10Rik	RIKEN cDNA 1810011O10 gene	0.000632337	0.0983467	4.77104e-05	4.9358e-06	17.0249	1.50946	-11.2788	21.3205	362.979	32.1824	6.26068	51.5609	4.98173	chr. 8, 23.19 Mb	8	23192007	23192801	---	---	---	Mm.25775	---	NP_081207.1	NM_026931	1435595_at (chr. 8, 23.19 Mb): 1810011O10Rik; RIKEN cDNA 1810011O10 gene	4.22761	4.83086	4.06758	8.35567	8.72156	8.40612	4.72745	5.10022	5.16003
1436194_at	C330008K14Rik	RIKEN cDNA C330008K14 gene	0.26182	3.72061e-05	4.96503e-05	1.43946e-06	-1.08936	-3.99155	-3.66413	319.3	293.108	79.9939	24.9227	24.7379	6.92602	chr. 18, 42.13 Mb	18	42096231	42171872	---	---	---	Mm.30649	---	XP_128979.3	XM_128979	1436194_at (chr. 18, 42.13 Mb): C330008K14Rik; RIKEN cDNA C330008K14 gene	8.2064	8.43092	8.31022	8.09345	8.32543	8.15692	6.18399	6.33606	6.43445
1439500_at	---	---	0.00524403	0.00010676	5.03875e-05	1.02951e-07	1.31892	7.12121	5.39929	186.652	246.178	1329.19	8.49023	15.922	127.062	chr. 6, 54.65 Mb	6	54650215	54651231	---	---	---	---	ENSMUSG00000019124	---	---	1439500_at (chr. 6, 54.65 Mb): ---; ---	7.58862	7.46688	7.57407	8.03647	7.93797	7.85021	10.4789	10.425	10.2114
1455589_at	1700100M05Rik	RIKEN cDNA 1700100M05 gene	0.568478	0.000449056	5.04288e-05	6.42926e-07	-1.02317	2.72201	2.78507	225.794	220.681	614.612	6.04878	12.6332	41.8926	chr. 2, 118.99 Mb	2	118991704	118992533	---	---	---	---	---	---	---	1455589_at (chr. 2, 118.99 Mb): 1700100M05Rik; RIKEN cDNA 1700100M05 gene	7.82302	7.85481	7.77772	7.81668	7.84695	7.689	9.14721	9.30152	9.335
1427342_at	5330408N05Rik	RIKEN cDNA 5330408N05 gene	0.00106207	0.83035	5.10943e-05	1.35786e-05	-2.37505	1.01353	2.40719	270.392	113.847	274.051	29.9462	6.72715	14.6526	chr. 2, 69.55 Mb	2	69542420	69555576	6915, apoptosis, inferred from electronic annotation; 6118, electron transport, inferred from electronic annotation	---	4672, protein kinase activity, inferred from electronic annotation; 5524, ATP binding, inferred from electronic annotation; 20037, heme binding, inferred from electronic annotation	Mm.289566	ENSMUSG00000027086	NP_796218.2	NM_177244	1427342_at (chr. 2, 69.55 Mb): 5330408N05Rik; RIKEN cDNA 5330408N05 gene	7.93021	8.24265	8.04645	6.87993	6.87876	6.729	8.11827	8.16197	8.01048
1436619_at	D630045M09Rik	RIKEN cDNA D630045M09 gene	8.0724e-07	8.189e-06	5.55132e-05	6.81416e-10	-12.8255	-3.44136	3.72686	398.631	31.0812	115.835	14.9922	0.691094	5.77935	---				---	---	---	Mm.26170	---	XP_488684.2	XM_488684	1436619_at (---): D630045M09Rik; RIKEN cDNA D630045M09 gene	8.60166	8.69992	8.61314	4.99355	4.93225	4.9474	6.93649	6.81978	6.80799
1435184_at	B430320C24Rik	RIKEN cDNA B430320C24 gene	0.000198762	0.361003	5.62564e-05	1.53031e-07	17.636	-1.13324	-19.9858	9.23768	162.915	8.15156	1.40786	10.6697	1.05012	chr. 15, 11.65 Mb	15	11651405	11653133	---	---	---	---	---	---	---	1435184_at (chr. 15, 11.65 Mb): B430320C24Rik; RIKEN cDNA B430320C24 gene	2.94226	3.38319	3.262	7.43308	7.24426	7.36034	3.04906	2.81649	3.19116
1460465_at	A930038C07Rik	RIKEN cDNA A930038C07 gene	2.84917e-05	0.00337548	5.98423e-05	6.18105e-08	19.4225	1.78347	-10.8903	16.9964	330.114	30.3126	1.8801	20.0027	3.46016	chr. 6, 65.96 Mb	6	65962047	65964658	---	5615, extracellular space, Unknown	---	Mm.52392	ENSMUSG00000049001	NP_765987.1	NM_172399	1460465_at (chr. 6, 65.96 Mb): A930038C07Rik; RIKEN cDNA A930038C07 gene	3.90196	4.12065	4.22071	8.4517	8.36681	8.27665	5.08084	4.9148	4.75107
1438410_at	A230098A12Rik	RIKEN cDNA A230098A12 gene	0.000105583	0.0176281	6.0966e-05	2.38452e-06	11.3	1.69332	-6.6733	54.6627	617.69	92.5613	9.95188	78.072	12.3991	chr. 9, 73.05 Mb	9	73048868	73049781	6941, striated muscle contraction, inferred from electronic annotation; 7517, muscle development, inferred from electronic annotation; 7155, cell adhesion, inferred from electronic annotation	5863, striated muscle thick filament, inferred from electronic annotation; 16020, membrane, inferred from electronic annotation	5515, protein binding, inferred from electronic annotation	Mm.31696	---	NP_780694.1	NM_175485	1438410_at (chr. 9, 73.05 Mb): A230098A12Rik; RIKEN cDNA A230098A12 gene	5.50851	6.02823	5.73339	9.46321	9.12228	9.20441	6.31659	6.54741	6.70661
1445758_at	---	---	2.99783e-05	0.870115	6.2094e-05	1.55934e-06	7.58886	1.02133	-7.43038	26.8614	203.847	27.4343	2.9328	24.4517	3.87172	chr. 6, 101.28 Mb	6	101282099	101283148	---	---	---	---	---	---	---	1445758_at (chr. 6, 101.28 Mb): ---; ---	4.87884	4.78135	4.5645	7.67472	7.83325	7.48511	4.79995	4.9578	4.5465
1436389_at	5730596K20Rik	RIKEN cDNA 5730596K20 gene (5730596K20Rik), mRNA	0.021759	2.4592e-05	6.35214e-05	8.31966e-07	1.23394	-2.68004	-3.307	235.539	290.641	87.8865	13.2162	22.3625	4.54728	chr. 19, 7.25 Mb	19	7252914	7253517	6955, immune response, inferred from electronic annotation	---	3924, GTPase activity, inferred from electronic annotation; 5525, GTP binding, inferred from electronic annotation	Mm.264016	---	NP_666203.2	NM_146091	1436389_at (chr. 19, 7.25 Mb): 5730596K20Rik; RIKEN cDNA 5730596K20 gene (5730596K20Rik), mRNA	7.87055	7.80182	7.96258	8.29885	8.08156	8.16044	6.38546	6.53383	6.44958
AFFX-r2-Bs-dap-5_at	---	---	0.136717	0.000650408	6.37335e-05	1.16045e-05	-1.28049	4.39142	5.62318	105.286	82.2231	462.355	19.7339	10.1474	53.3281	---				---	---	---	---	---	---	---	AFFX-r2-Bs-dap-5_at (---): ---; ---	6.555	6.55089	7.00082	6.16479	6.52361	6.37369	8.69128	8.82826	9.02004
1442537_at	---	Adult male aorta and vein cDNA, RIKEN full-length enriched library, clone:A530016B22 product:unclassifiable, full insert sequence	0.155666	0.000864981	6.3751e-05	1.22692e-06	-1.13765	4.58924	5.22094	19.8323	17.4327	91.0153	0.771865	1.88191	10.6709	---				---	---	---	Mm.216619	---	---	---	1442537_at (---): ---; Adult male aorta and vein cDNA, RIKEN full-length enriched library, clone:A530016B22 product:unclassifiable, full insert sequence	4.30303	4.36781	4.25633	3.97108	4.10371	4.27971	6.3128	6.53898	6.65194
1435390_at	4933424N09Rik	RIKEN cDNA 4933424N09 gene	0.00517223	0.000132431	6.44523e-05	1.65285e-06	-1.91953	-6.30961	-3.28706	220.372	114.805	34.9263	28.8224	8.09747	3.07477	chr. 7, 113.66 Mb	7	113659412	113660142	---	5622, intracellular, inferred from electronic annotation; 5634, nucleus, inferred from electronic annotation	4518, nuclease activity, inferred from electronic annotation; 4527, exonuclease activity, inferred from electronic annotation; 16787, hydrolase activity, inferred from electronic annotation; 8270, zinc ion binding, inferred from electronic annotation	Mm.274160	ENSMUSG00000030929	NP_081974.3	NM_027698	1435390_at (chr. 7, 113.66 Mb): 4933424N09Rik; RIKEN cDNA 4933424N09 gene	7.54809	7.87763	7.89953	6.88824	6.72143	6.91207	5.26557	5.04151	5.06079
1458975_at	---	---	0.00169065	0.00127659	6.77266e-05	3.3651e-06	-1.2395	1.31123	1.62526	27.6272	22.289	36.2254	0.525823	0.73294	1.30196	---				---	---	---	---	---	---	---	1458975_at (---): ---; ---	4.81938	4.77207	4.77207	4.52816	4.4344	4.47067	5.23662	5.15888	5.13945
AFFX-r2-Bs-thr-5_s_at	---	---	0.241026	0.00218439	6.77279e-05	2.23433e-05	-1.2761	4.72146	6.02504	29.8238	23.3711	140.812	7.16833	2.21852	17.9194	---				---	---	---	---	---	---	---	AFFX-r2-Bs-thr-5_s_at (---): ---; ---	4.51962	4.87235	5.21894	4.47247	4.45837	4.69654	6.97577	7.32803	7.08629
1455160_at	2610203C20Rik	RIKEN cDNA 2610203C20 gene	6.56812e-05	0.000182957	6.88015e-05	1.3274e-07	29.0965	6.88959	-4.22326	10.017	291.461	69.0133	1.56589	23.9495	7.4319	chr. 9, 41.55 Mb	9	41545294	41546567	---	---	---	---	---	---	---	1455160_at (chr. 9, 41.55 Mb): 2610203C20Rik; RIKEN cDNA 2610203C20 gene	3.37412	3.05404	3.5081	8.04692	8.22775	8.27679	6.27789	6.0162	6.0162
1429896_at	5830408B19Rik	RIKEN cDNA 5830408B19 gene	9.59498e-06	0.0404863	7.51506e-05	3.17758e-07	8.83602	1.31227	-6.73337	16.1685	142.865	21.2174	1.48766	10.6101	2.60396	chr. 10, 9.5 Mb	10	9494919	9497140	---	---	---	---	---	---	---	1429896_at (chr. 10, 9.5 Mb): 5830408B19Rik; RIKEN cDNA 5830408B19 gene	3.85551	4.06735	4.10983	7.22731	7.02962	7.2104	4.25809	4.34917	4.59316
1433657_at	A130092J06Rik	RIKEN cDNA A130092J06 gene	0.0097306	5.44872e-06	7.66334e-05	1.47389e-08	1.74192	25.285	14.5156	101.587	176.956	2568.63	12.0944	5.59606	219.999	chr. 2, 32 Mb	2	31999093	31999688	---	---	---	Mm.250441	ENSMUSG00000050592	NP_780720.1	NM_175511	1433657_at (chr. 2, 32 Mb): A130092J06Rik; RIKEN cDNA A130092J06 gene	6.56118	6.56651	6.85239	7.4893	7.49719	7.4138	11.1812	11.3657	11.4226
1436948_a_at	6430550H21Rik	RIKEN cDNA 6430550H21 gene	4.15703e-06	0.348877	7.72676e-05	5.71206e-09	54.6116	-1.10667	-60.4368	10.5248	574.775	9.51034	0.31929	36.622	1.4972	chr. X, 32.72 Mb	X	32718099	32718340	---	---	---	Mm.383286	ENSMUSG00000036502	NP_766518.2	NM_172930	1436948_a_at (chr. X, 32.72 Mb): 6430550H21Rik; RIKEN cDNA 6430550H21 gene	3.40467	3.34736	3.43379	9.1879	9.24421	9.0625	3.02507	3.21449	3.47359
1429395_at	4933434L15Rik	RIKEN cDNA 4933434L15 gene	0.00314254	4.2991e-07	7.82276e-05	4.79101e-09	1.56313	-3.3205	-5.19036	248.788	388.888	74.9249	3.64808	21.7507	1.53564	chr. 3, 131.93 Mb	3	131872199	131982436	---	5634, nucleus, inferred from electronic annotation	8168, methyltransferase activity, inferred from electronic annotation; 8757, S-adenosylmethionine-dependent methyltransferase activity, Unknown; 16740, transferase activity, inferred from electronic annotation; 8757, S-adenosylmethionine-dependent meth...	Mm.304899	ENSMUSG00000028018	NP_080507.2	NM_026231	1429395_at (chr. 3, 131.93 Mb): 4933434L15Rik; RIKEN cDNA 4933434L15 gene	7.97094	7.93414	7.97094	8.69306	8.56438	8.54776	6.21462	6.20612	6.26078
1435827_at	4933404O12Rik	RIKEN cDNA 4933404O12 gene	0.00138325	1.3303e-05	7.89005e-05	5.11308e-07	-1.89098	-7.17678	-3.79528	196.967	104.161	27.445	14.8291	10.7847	2.47936	chr. 5, 135.95 Mb	5	135949114	135950263	---	---	---	---	---	---	---	1435827_at (chr. 5, 135.95 Mb): 4933404O12Rik; RIKEN cDNA 4933404O12 gene	7.58413	7.73922	7.53405	6.85955	6.66063	6.57272	4.86823	4.62116	4.83383
AFFX-r2-Bs-lys-M_at	---	---	0.386268	0.000863652	7.93691e-05	1.50087e-05	-1.18444	6.10607	7.2323	148.805	125.633	908.614	36.1029	14.1871	128.487	---				---	---	---	---	---	---	---	AFFX-r2-Bs-lys-M_at (---): ---; ---	7.12125	6.88826	7.5602	7.05615	7.07196	6.77179	9.57034	9.93883	9.94265
1423870_at	2610208M17Rik	RIKEN cDNA 2610208M17 gene	0.000239497	0.00169077	8.05113e-05	1.12539e-06	1.62837	-1.38914	-2.26204	221.723	361.046	159.611	10.6461	16.7996	4.26903	---				---	---	---	Mm.230924	---	NP_663601.1; NP_859421.1	NM_145626; NM_181732	1423870_at (---): 2610208M17Rik; RIKEN cDNA 2610208M17 gene	7.83206	7.71032	7.83206	8.41854	8.51823	8.54818	7.34511	7.33558	7.27352
1446653_at	---	---	0.00428551	0.000292469	8.29174e-05	2.8797e-06	-1.23456	1.80371	2.22677	25.3023	20.4951	45.6379	1.08084	0.933099	2.69566	---				---	---	---	---	---	---	---	1446653_at (---): ---; ---	4.62003	4.73042	4.63054	4.36133	4.28792	4.41937	5.58148	5.41443	5.53545
1454935_at	D930001I22Rik	RIKEN cDNA D930001I22 gene	0.312299	0.00024879	8.56141e-05	5.48796e-06	1.09958	3.4665	3.15257	155.848	171.367	540.246	18.0718	15.4389	39.0789	chr. 2, 162.93 Mb	2	162923278	162929599	---	16021, integral to membrane, inferred from electronic annotation	---	Mm.242917	ENSMUSG00000048486	NP_775573.1	NM_173397	1454935_at (chr. 2, 162.93 Mb): D930001I22Rik; RIKEN cDNA D930001I22 gene	7.15876	7.46346	7.21103	7.30743	7.558	7.3859	9.1807	9.07193	8.97225
1453062_at	A930026I22Rik	RIKEN cDNA A930026I22 gene	0.000200606	0.000247136	8.60375e-05	2.85525e-08	-4.08434	-2.94817	1.38539	292.537	71.624	99.2268	18.1282	1.50328	2.49653	chr. 19, 46.43 Mb	19	46432708	46433868	---	---	---	---	---	---	---	1453062_at (chr. 19, 46.43 Mb): A930026I22Rik; RIKEN cDNA A930026I22 gene	8.20421	8.09451	8.27311	6.13109	6.16375	6.19164	6.59012	6.65346	6.65346
1460084_at	---	---	7.89163e-05	0.184681	8.66682e-05	8.32051e-07	2.84705	1.06603	-2.67069	11.2888	32.1397	12.0342	0.53589	2.24774	0.592799	---				---	---	---	---	---	---	---	1460084_at (---): ---; ---	3.50514	3.42267	3.55937	5.0263	4.89246	5.09293	3.50514	3.63704	3.62146
1434632_at	---	Transcribed locus, moderately similar to NP_076356.1 hypothetical protein LOC77547 [Mus musculus]	0.000907341	0.0255681	8.8002e-05	4.43664e-08	2.03237	-1.11609	-2.2683	11.8963	24.1778	10.659	0.47683	0.1323	0.220384	chr. 7, 101.54 Mb	7	101542024	101542935	---	---	---	Mm.101841	---	---	---	1434632_at (chr. 7, 101.54 Mb): ---; Transcribed locus, moderately similar to NP_076356.1 hypothetical protein LOC77547 [Mus musculus]	3.60308	3.50414	3.60777	4.59105	4.6047	4.59105	3.43139	3.43085	3.37914
1439363_at	1200014J11Rik	RIKEN cDNA 1200014J11 gene (1200014J11Rik), mRNA	0.0915166	0.0198112	8.86398e-05	0.000178685	-1.31891	1.67868	2.21403	92.7366	70.3129	155.675	13.9705	2.53598	8.43905	chr. 11, 72.78 Mb	11	72781971	72782355	---	---	---	Mm.41903	---	NP_080094.2	NM_025818	1439363_at (chr. 11, 72.78 Mb): 1200014J11Rik; RIKEN cDNA 1200014J11 gene (1200014J11Rik), mRNA	6.26211	6.62721	6.68097	6.08741	6.19028	6.1276	7.35398	7.29124	7.19769
1433723_s_at	Ell3	Hypothetical LOC574418 (LOC574418), mRNA	0.000171396	1.17969e-05	9.16702e-05	5.96508e-09	2.98276	5.56916	1.86711	715.211	2133.31	3983.12	12.4545	102.301	153.13	chr. 2, 120.97 Mb	2	120963228	120967603	6350, transcription, inferred from electronic annotation; 6355, regulation of transcription, DNA-dependent, inferred from electronic annotation	5634, nucleus, inferred from electronic annotation; 16020, membrane, inferred from electronic annotation	---	Mm.262252	---	NP_666085.2	NM_145973	1433723_s_at (chr. 2, 120.97 Mb): Ell3; Hypothetical LOC574418 (LOC574418), mRNA	9.49408	9.49908	9.45307	10.978	11.0856	11.1096	11.9179	12.0214	11.9376
1419781_at	D630004N19Rik	RIKEN cDNA D630004N19 gene	0.110966	0.869531	9.3379e-05	0.0288467	-1.18588	-1.01524	1.16808	14.7869	12.4691	14.5649	1.56208	0.135977	0.180307	chr. 7, 94.65 Mb	7	94652974	94653337	---	---	---	Mm.74629	---	NP_997157.1	NM_207274	1419781_at (chr. 7, 94.65 Mb): D630004N19Rik; RIKEN cDNA D630004N19 gene	4.03144	3.88555	3.72556	3.65433	3.62323	3.64314	3.8438	3.87257	3.87669
AFFX-r2-Bs-dap-M_at	---	---	0.971097	0.0031033	9.63885e-05	2.34686e-05	-1.02046	4.02673	4.10911	906.132	887.965	3648.75	202.315	49.3643	331.327	---				---	---	---	---	---	---	---	AFFX-r2-Bs-dap-M_at (---): ---; ---	9.73047	9.5278	10.143	9.74114	9.88387	9.7537	11.6973	11.9598	11.8306
1426284_at	9030623C06Rik	RIKEN cDNA 9030623C06 gene	0.00208508	0.0591126	9.64549e-05	2.60674e-05	1.48093	1.11237	-1.33133	16.9547	25.1087	18.8598	0.891016	0.575938	0.379025	chr. 11, 99.25 Mb	11	99249505	99259241	---	5882, intermediate filament, inferred from electronic annotation	5198, structural molecule activity, inferred from electronic annotation	Mm.28042	ENSMUSG00000035775	NP_075745.1	NM_023256	1426284_at (chr. 11, 99.25 Mb): 9030623C06Rik; RIKEN cDNA 9030623C06 gene	4.12317	4.13019	3.9934	4.61206	4.67478	4.66274	4.25389	4.20337	4.25389
1424683_at	1810015C04Rik	RIKEN cDNA 1810015C04 gene	0.0208843	0.00389073	0.00010011	7.00735e-06	1.7647	4.20325	2.38185	350.127	617.871	1471.67	55.8506	28.7558	34.8056	chr. 15, 25.98 Mb	15	25929556	26023311	---	16021, integral to membrane, Unknown	---	Mm.25311	---	NP_001030023.1; NP_079735.2	NM_001034851; NM_025459	1424683_at (chr. 15, 25.98 Mb): 1810015C04Rik; RIKEN cDNA 1810015C04 gene	8.15987	8.55562	8.60033	9.26941	9.33761	9.20334	10.492	10.5175	10.5594
1428908_at	2600011C06Rik	RIKEN cDNA 2600011C06 gene	0.0366867	0.00269963	0.000104018	2.43688e-06	-1.38688	-2.96544	-2.1382	305.683	220.41	103.082	33.3365	1.09275	2.05858	chr. 12, 80.54 Mb	12	80535418	80547152	6397, mRNA processing, Unknown; 6397, mRNA processing, inferred from electronic annotation	---	3676, nucleic acid binding, Unknown; 3676, nucleic acid binding, inferred from electronic annotation; 166, nucleotide binding, inferred from electronic annotation; 3723, RNA binding, inferred from electronic annotation	Mm.46005	ENSMUSG00000010608	XP_619008.1	XM_619008	1428908_at (chr. 12, 80.54 Mb): 2600011C06Rik; RIKEN cDNA 2600011C06 gene	8.07975	8.2744	8.39605	7.79228	7.77991	7.77991	6.68534	6.71724	6.65979
1454926_at	4930544G21Rik	RIKEN cDNA 4930544G21 gene	1.25985e-06	5.51083e-05	0.000104952	3.95871e-11	13.9085	121.582	8.74159	15.392	214.079	1871.39	0.160197	5.13819	133.113	chr. 1, 83.59 Mb	1	83584677	83585626	---	---	16301, kinase activity, inferred from electronic annotation	Mm.154303	ENSMUSG00000026163	NP_766018.2	NM_172430	1454926_at (chr. 1, 83.59 Mb): 4930544G21Rik; RIKEN cDNA 4930544G21 gene	3.92765	3.95719	3.94732	7.78144	7.72187	7.72187	10.9011	10.9507	10.7504
1459271_at	---	Transcribed locus	0.00245052	0.000678151	0.000106078	9.02172e-06	-1.47011	1.86538	2.74231	20.2438	13.7703	37.7624	1.36814	1.00003	3.20166	chr. X, 67.57 Mb	X	67572588	67573260	---	---	---	Mm.111964	---	---	---	1459271_at (chr. X, 67.57 Mb): ---; Transcribed locus	4.31391	4.25459	4.44323	3.8977	3.70225	3.74307	5.37132	5.19181	5.14339
1457637_at	---	13 days embryo male testis cDNA, RIKEN full-length enriched library, clone:6030456H24 product:unclassifiable, full insert sequence	3.55738e-05	6.1024e-06	0.00010768	5.9673e-08	4.34028	13.3866	3.08428	27.6993	120.223	370.801	2.42712	10.4923	24.1119	chr. 15, 93.66 Mb	15	93659677	93659981	---	---	---	Mm.380930	---	---	---	1457637_at (chr. 15, 93.66 Mb): ---; 13 days embryo male testis cDNA, RIKEN full-length enriched library, clone:6030456H24 product:unclassifiable, full insert sequence	4.87621	4.8487	4.63895	6.77196	6.92098	7.02464	8.49123	8.46806	8.63824
1436412_at	---	7 days neonate cerebellum cDNA, RIKEN full-length enriched library, clone:A730031J22 product:unclassifiable, full insert sequence	0.00568149	0.000138394	0.000108037	8.3183e-09	-1.48196	-3.86814	-2.61014	71.0133	47.9184	18.3585	3.6955	0	0.315626	chr. 2, 83.37 Mb	2	83364553	83365467	---	---	---	Mm.354173	---	---	---	1436412_at (chr. 2, 83.37 Mb): ---; 7 days neonate cerebellum cDNA, RIKEN full-length enriched library, clone:A730031J22 product:unclassifiable, full insert sequence	6.12326	6.09059	6.23236	5.58251	5.58251	5.58251	4.21505	4.21005	4.1696
1429146_at	6620401M08Rik	RIKEN cDNA 6620401M08 gene	0.0193446	0.00229022	0.000108077	4.56978e-06	-1.61541	3.48823	5.63492	171.44	106.128	598.022	7.00057	14.4486	80.3043	chr. 7, 46.17 Mb	7	46166602	46175402	---	---	---	Mm.386823	---	XP_489178.2	XM_489178	1429146_at (chr. 7, 46.17 Mb): 6620401M08Rik; RIKEN cDNA 6620401M08 gene	7.36623	7.41317	7.48288	6.90409	6.74993	6.50759	9.28956	9.36795	8.98731
1442153_at	---	0 day neonate thymus cDNA, RIKEN full-length enriched library, clone:A430072F05 product:unclassifiable, full insert sequence	0.154721	0.0114387	0.00011186	0.000170269	-1.10419	1.37546	1.51876	17.2675	15.6382	23.7507	1.36679	0.542423	0.723314	---				---	---	---	Mm.385427	---	---	---	1442153_at (---): ---; 0 day neonate thymus cDNA, RIKEN full-length enriched library, clone:A430072F05 product:unclassifiable, full insert sequence	4.22121	3.99263	4.10707	3.90887	4.00337	3.987	4.53177	4.55919	4.61739
1453603_at	2700022O18Rik	RIKEN cDNA 2700022O18 gene	0.00880622	3.5696e-05	0.000113724	2.08613e-06	1.16413	1.92753	1.65577	12.0395	14.0155	23.2065	0.423122	0.573032	0.956896	chr. 14, 51.19 Mb	14	51189231	51190263	---	---	---	---	---	---	---	1453603_at (chr. 14, 51.19 Mb): 2700022O18Rik; RIKEN cDNA 2700022O18 gene	3.64703	3.56253	3.55778	3.7417	3.82618	3.85654	4.51318	4.60249	4.49127
1424763_at	1700027N10Rik	RIKEN cDNA 1700027N10 gene	0.403308	0.00614446	0.000114537	8.99186e-05	1.05024	-1.51503	-1.59114	64.4218	67.6584	42.5219	5.32435	2.62988	1.36656	chr. 17, 43.65 Mb	17	43639187	43654120	---	---	---	Mm.17993	ENSMUSG00000023966	NP_083614.1	NM_029338	1424763_at (chr. 17, 43.65 Mb): 1700027N10Rik; RIKEN cDNA 1700027N10 gene	6.13956	5.92086	5.95841	6.02227	6.08162	6.13451	5.35969	5.41739	5.45183
1454701_at	4930503L19Rik	RIKEN cDNA 4930503L19 gene	0.0823223	8.95489e-05	0.000115158	3.15825e-06	-1.32606	-8.14693	-6.14371	118.637	89.4659	14.5622	19.9957	9.08014	2.03395	chr. 18, 70.7 Mb	18	70684880	70705177	---	---	---	Mm.87470	ENSMUSG00000044906	NP_766555.1	NM_172967	1454701_at (chr. 18, 70.7 Mb): 4930503L19Rik; RIKEN cDNA 4930503L19 gene	6.66293	6.83357	7.1347	6.63026	6.34002	6.46476	3.63475	3.88717	4.04168
1442226_at	6430702L12	hypothetical protein 6430702L12	0.00319848	0.0145816	0.000117639	2.83219e-06	2.8053	-1.88043	-5.27515	28.2027	79.1169	14.998	0.350211	8.50988	1.99958	chr. 5, 13.71 Mb	5	13709045	13709820	---	---	---	---	---	---	---	1442226_at (chr. 5, 13.71 Mb): 6430702L12; hypothetical protein 6430702L12	4.79717	4.83066	4.82523	6.16118	6.27516	6.46495	4.05914	3.95808	3.67613
1442095_at	C230079D11Rik	RIKEN cDNA C230079D11 gene	0.000383602	0.0274861	0.000119463	3.68893e-06	2.98063	1.26597	-2.35442	30.9278	92.1845	39.1538	2.80784	4.36416	2.63063	chr. 18, 22.75 Mb	18	22746430	22747216	---	---	---	Mm.277103	ENSMUSG00000056251	XP_140204.4	XM_140204	1442095_at (chr. 18, 22.75 Mb): C230079D11Rik; RIKEN cDNA C230079D11 gene	4.79119	5.02928	5.01967	6.54873	6.57971	6.44764	5.30236	5.37911	5.18519
1427273_at	D130054N24Rik	RIKEN cDNA D130054N24 gene	0.000719668	0.00272127	0.000120085	4.24689e-06	1.43918	-1.44756	-2.0833	126.243	181.686	87.2108	3.75315	8.43147	5.35974	chr. 9, 45.9 Mb	9	45876761	45919756	16567, protein ubiquitination, inferred from electronic annotation	151, ubiquitin ligase complex, inferred from electronic annotation	46872, metal ion binding, inferred from electronic annotation; 4842, ubiquitin-protein ligase activity, inferred from electronic annotation; 8270, zinc ion binding, inferred from electronic annotation	Mm.220945	ENSMUSG00000042790	NP_848824.1	NM_178709	1427273_at (chr. 9, 45.9 Mb): D130054N24Rik; RIKEN cDNA D130054N24 gene	6.92966	7.0042	7.00501	7.47404	7.58015	7.45866	6.4028	6.54496	6.38621
1435464_at	1110003E01Rik	RIKEN cDNA 1110003E01 gene	0.000141673	2.63695e-05	0.000121221	8.12638e-08	2.84637	6.82474	2.3977	161.837	460.647	1104.49	6.43148	33.1722	82.3142	chr. 5, 64.25 Mb	5	64248651	64250426	---	16021, integral to membrane, Unknown	---	Mm.10709	---	NP_598458.1	NM_133697	1435464_at (chr. 5, 64.25 Mb): 1110003E01Rik; RIKEN cDNA 1110003E01 gene	7.36909	7.37312	7.27067	8.9589	8.81645	8.75985	10.0692	10.0245	10.226
1417466_at	---	---	8.97791e-05	0.00384277	0.00012206	7.35684e-08	43.2603	2.11065	-20.4961	14.416	623.641	30.4273	2.14459	40.1048	4.57286	chr. 1, 169.63 Mb	1	169628085	169629980	---	---	---	---	ENSMUSG00000026678	---	---	1417466_at (chr. 1, 169.63 Mb): ---; ---	4.00143	3.93102	3.58245	9.33637	9.33796	9.17326	4.7234	4.88056	5.14597
1418658_at	2410005O16Rik	RIKEN cDNA 2410005O16 gene	0.0168713	0.00286592	0.000125789	3.98738e-06	3.10503	11.6576	3.75443	50.8396	157.859	592.67	12.5687	3.09801	31.1143	chr. 4, 19.52 Mb	4	19502033	19533260	---	---	5488, binding, inferred from electronic annotation	Mm.257603	ENSMUSG00000028229	NP_079752.3	NM_025476	1418658_at (chr. 4, 19.52 Mb): 2410005O16Rik; RIKEN cDNA 2410005O16 gene	5.19978	5.92852	5.77767	7.28026	7.33407	7.29258	9.27179	9.1241	9.23333
1428899_at	2310079P10Rik	RIKEN cDNA 2310079P10 gene	0.0574735	7.40738e-05	0.000128813	2.16703e-06	1.48536	26.4054	17.777	12.4176	18.4446	327.891	2.22785	3.15204	72.9772	chr. 1, 41.15 Mb	1	41153808	41155729	---	---	---	---	---	---	---	1428899_at (chr. 1, 41.15 Mb): 2310079P10Rik; RIKEN cDNA 2310079P10 gene	3.70061	3.83747	3.31555	4.38136	4.29416	3.89473	8.57433	8.48292	7.93496
1429364_at	4930579G24Rik	RIKEN cDNA 4930579G24 gene	0.0632319	6.88143e-05	0.000131167	3.74717e-06	-1.21258	-4.018	-3.3136	358.132	295.348	89.132	28.0937	30.4108	9.22775	chr. 3, 79.36 Mb	3	79357223	79360923	---	---	---	Mm.221520	ENSMUSG00000027811	XP_485257.1	XM_485257	1429364_at (chr. 3, 79.36 Mb): 4930579G24Rik; RIKEN cDNA 4930579G24 gene	8.34762	8.54171	8.55455	8.36207	8.16548	8.07629	6.64021	6.37556	6.40289
1437186_at	MGC65590	similar to hypothetical protein FLJ10706	0.000893554	3.01548e-07	0.000132351	4.09488e-09	-3.26004	-19.1168	-5.86397	768.41	235.706	40.1956	21.107	21.2338	1.63964	chr. 1, 163.87 Mb	1	163871603	163875192	---	---	---	Mm.275723	ENSMUSG00000041406	NP_958752.1	NM_201364	1437186_at (chr. 1, 163.87 Mb): MGC65590; similar to hypothetical protein FLJ10706	9.54754	9.62647	9.58211	8.00376	7.74288	7.88411	5.32292	5.27227	5.38932
1422628_at	4632417K18Rik	RIKEN cDNA 4632417K18 gene	0.198662	0.000189322	0.000132702	1.95575e-07	1.18379	-8.61163	-10.1944	156.408	185.154	18.1624	3.613	28.3166	1.47221	chr. 19, 11.78 Mb	19	11769599	11785964	---	---	8233, peptidase activity, inferred from electronic annotation; 16787, hydrolase activity, inferred from electronic annotation; 4252, serine-type endopeptidase activity, inferred from electronic annotation	Mm.1643	ENSMUSG00000024691	NP_080916.1	NM_026640	1422628_at (chr. 19, 11.78 Mb): 4632417K18Rik; RIKEN cDNA 4632417K18 gene	7.29936	7.25144	7.31593	7.76187	7.34845	7.45488	4.29406	4.18557	4.05949
1433988_s_at	C230098O21Rik	RIKEN cDNA C230098O21 gene	0.00323352	0.0299068	0.000133511	3.12201e-05	3.66997	1.70221	-2.156	19.0262	69.8255	32.3865	3.35442	4.62077	1.68527	chr. 8, 68.28 Mb	8	68281185	68281915	---	---	---	---	---	---	---	1433988_s_at (chr. 8, 68.28 Mb): C230098O21Rik; RIKEN cDNA C230098O21 gene	4.37542	4.40348	3.9222	6.1273	6.21736	6.02605	4.92792	5.06003	5.06003
1455862_at	9630054F20Rik	RIKEN cDNA 9630054F20 gene	2.39306e-05	0.00201832	0.000134908	1.89392e-07	2.67251	-1.54364	-4.12539	182.411	487.495	118.169	8.84056	16.6365	8.85371	chr. 11, 32.38 Mb	11	32350248	32413504	6464, protein modification, inferred from electronic annotation	---	---	Mm.260956	ENSMUSG00000044949	NP_776145.2	NM_173784	1455862_at (chr. 11, 32.38 Mb): 9630054F20Rik; RIKEN cDNA 9630054F20 gene	7.431	7.56733	7.53139	8.87754	8.93251	8.976	6.99295	6.87549	6.77764
1447188_at	---	Transcribed locus	0.14538	0.466502	0.000134964	0.0206665	-1.14212	1.04831	1.1973	12.8107	11.2165	13.4295	1.20932	0.119153	0.19931	---				---	---	---	Mm.365992	---	---	---	1447188_at (---): ---; Transcribed locus	3.5128	3.75853	3.7531	3.50369	3.47325	3.48556	3.76947	3.72681	3.74542
1439515_at	2900045N06Rik	RIKEN cDNA 2900045N06 gene	0.0340429	0.00142464	0.000138084	2.95942e-05	1.6755	-3.98258	-6.67281	82.7884	138.712	20.7876	18.8729	17.7352	3.54357	chr. 6, 113.67 Mb	6	113669805	113670638	---	---	---	Mm.367159	---	NP_082661.1	NM_028385	1439515_at (chr. 6, 113.67 Mb): 2900045N06Rik; RIKEN cDNA 2900045N06 gene	6.27721	6.06786	6.69662	7.29935	7.091	6.93411	4.19695	4.26088	4.63524
1442416_at	---	15 days embryo head cDNA, RIKEN full-length enriched library, clone:D930001B02 product:unclassifiable, full insert sequence	0.00204932	0.00244604	0.00013835	4.19882e-06	-1.56256	1.97498	3.08603	106.594	68.2174	210.521	4.29791	4.77352	20.1714	chr. 12, 40.97 Mb	12	40973569	40974300	---	---	---	Mm.125647	---	---	---	1442416_at (chr. 12, 40.97 Mb): ---; 15 days embryo head cDNA, RIKEN full-length enriched library, clone:D930001B02 product:unclassifiable, full insert sequence	6.702	6.702	6.80163	6.12834	5.97312	6.16751	7.85496	7.57959	7.70571
1434423_at	---	---	0.000795462	0.00110994	0.000139405	4.7576e-06	3.96809	-4.02969	-15.9902	81.2901	322.566	20.1728	15.8527	45.5187	4.47121	chr. 1, 45.1 Mb	1	45102276	45102933	---	---	---	---	ENSMUSG00000056870	---	---	1434423_at (chr. 1, 45.1 Mb): ---; ---	6.2384	6.11158	6.63262	8.55116	8.21702	8.20475	4.07658	4.20045	4.65886
1453173_at	2310005E10Rik	RIKEN cDNA 2310005E10 gene	0.00117889	1.23297e-05	0.000140947	8.78231e-07	1.78222	4.88082	2.73863	77.0268	137.278	375.954	5.43464	12.2546	28.2655	chr. 6, 34.48 Mb	6	34478575	34491216	---	---	16491, oxidoreductase activity, inferred from electronic annotation	Mm.70371	ENSMUSG00000061758	NP_765986.3	NM_172398	1453173_at (chr. 6, 34.48 Mb): 2310005E10Rik; RIKEN cDNA 2310005E10 gene	6.26776	6.16148	6.36543	7.09903	7.22519	6.96713	8.6595	8.44225	8.55331
1429909_at	4833411O04Rik	RIKEN cDNA 4833411O04 gene	0.00495771	0.00441457	0.000142198	7.42103e-06	2.00533	-1.81148	-3.63261	23.1856	46.4948	12.7993	0.897144	5.38532	1.31615	chr. 2, 101.42 Mb	2	101418966	101420735	---	---	---	---	---	---	---	1429909_at (chr. 2, 101.42 Mb): 4833411O04Rik; RIKEN cDNA 4833411O04 gene	4.52845	4.48202	4.59286	5.70733	5.51284	5.37768	3.55778	3.62501	3.83633
1448648_at	9130005N14Rik	RIKEN cDNA 9130005N14 gene	0.000161005	0.0107891	0.000143323	1.2249e-06	9.06444	1.48577	-6.10085	22.5723	204.606	33.5372	1.9377	32.4116	3.93937	chr. 5, 63.81 Mb	5	63771901	63843538	---	---	---	Mm.258545	ENSMUSG00000029185	NP_080943.2	NM_026667	1448648_at (chr. 5, 63.81 Mb): 9130005N14Rik; RIKEN cDNA 9130005N14 gene	4.60837	4.36004	4.51026	7.47838	7.91183	7.60487	5.2466	4.927	5.01013
1448100_at	4833439L19Rik	RIKEN cDNA 4833439L19 gene	0.00912527	0.000654655	0.000143788	1.41698e-05	-1.23055	1.51071	1.85901	1299.81	1056.28	1963.64	70.264	57.456	80.4408	chr. 13, 53.17 Mb	13	53160977	53175117	---	---	---	Mm.383259	ENSMUSG00000025871	NP_598558.1	NM_133797	1448100_at (chr. 13, 53.17 Mb): 4833439L19Rik; RIKEN cDNA 4833439L19 gene	10.2681	10.3367	10.4233	10.1326	9.99671	10.0008	10.9126	11.0055	10.8975
1456492_at	9130404D08Rik	RIKEN cDNA 9130404D08 gene	0.0105773	0.000271648	0.000144003	3.41297e-06	-1.21971	2.11816	2.58355	155.668	127.627	329.731	8.79614	6.4143	24.4959	chr. 8, 69.17 Mb	8	69168519	69169572	---	---	5488, binding, inferred from electronic annotation	Mm.269061	---	NP_083269.3	NM_028993	1456492_at (chr. 8, 69.17 Mb): 9130404D08Rik; RIKEN cDNA 9130404D08 gene	7.24275	7.37312	7.22662	7.04804	6.91075	7.02487	8.43463	8.41631	8.23629
1456609_at	1810006K23Rik	RIKEN cDNA 1810006K23 gene	0.00100567	0.0391753	0.000147778	1.99216e-05	1.7412	1.16195	-1.49852	255.96	445.676	297.411	17.1139	15.5288	10.5006	chr. 4, 137.34 Mb	4	137336512	137339406	---	---	---	Mm.41603	ENSMUSG00000046447	---	---	1456609_at (chr. 4, 137.34 Mb): 1810006K23Rik; RIKEN cDNA 1810006K23 gene	7.90717	7.98737	8.09837	8.75635	8.85415	8.78732	8.25309	8.23697	8.15707
1435701_at	---	13 days embryo lung cDNA, RIKEN full-length enriched library, clone:D430017B04 product:unclassifiable, full insert sequence	0.000279693	0.340638	0.000150359	1.54208e-05	4.02084	-1.12782	-4.53477	21.6439	87.0268	19.191	3.03256	12.3049	2.30148	chr. 16, 84.55 Mb	16	84554007	84554735	---	---	---	Mm.170971	---	---	---	1435701_at (chr. 16, 84.55 Mb): ---; 13 days embryo lung cDNA, RIKEN full-length enriched library, clone:D430017B04 product:unclassifiable, full insert sequence	4.521	4.5727	4.18395	6.6614	6.32955	6.31167	4.10445	4.22189	4.44039
1459793_s_at	---	---	0.00463534	0.00160733	0.000150928	1.17563e-05	-1.64805	2.15996	3.55972	116.48	70.6776	251.593	7.58593	7.74066	29.2452	chr. 6, 146.06 Mb	6	146063689	146063978	---	---	---	---	---	---	---	1459793_s_at (chr. 6, 146.06 Mb): ---; ---	6.81593	6.96828	6.80163	6.30966	6.09425	6.00875	8.15369	7.84285	7.90942
1451171_at	2310008H04Rik	RIKEN cDNA 2310008H04 gene	0.0233175	0.000568843	0.000151602	1.70743e-06	-1.52008	-7.30706	-4.80701	520.93	342.699	71.2914	24.4904	45.0517	9.42365	chr. 16, 14.68 Mb	16	14656648	14704480	---	---	---	Mm.244703	ENSMUSG00000041974	NP_666180.2	NM_146068	1451171_at (chr. 16, 14.68 Mb): 2310008H04Rik; RIKEN cDNA 2310008H04 gene	8.9484	9.08186	9.04136	8.1849	8.50582	8.54531	5.91747	6.24787	6.27493
1440202_at	---	---	0.000108672	1.71996e-05	0.000154397	1.93949e-07	-3.76815	-12.8942	-3.42191	211.861	56.2242	16.4307	15.5625	5.68305	1.82046	---				---	---	---	---	---	---	---	1440202_at (---): ---; ---	7.60589	7.75147	7.81564	5.92978	5.64161	5.85276	4.0364	4.19077	3.86999
1440696_at	2300002D11Rik	RIKEN cDNA 2300002D11 gene, mRNA (cDNA clone MGC:57108 IMAGE:6491759)	0.315093	0.216395	0.000155536	0.0277095	-1.14035	1.16839	1.33237	29.5552	25.9177	34.5319	4.74812	0.597415	0.908419	chr. 4, 132.46 Mb	4	132459429	132460042	---	5615, extracellular space, Unknown	8289, lipid binding, Unknown	Mm.151594	---	XP_149530.2	XM_149530	1440696_at (chr. 4, 132.46 Mb): 2300002D11Rik; RIKEN cDNA 2300002D11 gene, mRNA (cDNA clone MGC:57108 IMAGE:6491759)	5.1086	4.86442	4.64582	4.65777	4.72121	4.70784	5.09664	5.15202	5.07993
1436367_at	---	Adult male urinary bladder cDNA, RIKEN full-length enriched library, clone:9530071L19 product:unclassifiable, full insert sequence	0.000316234	0.120973	0.000158077	2.54515e-06	4.56271	1.19584	-3.81549	15.2767	69.7032	18.2685	1.88099	4.35174	1.82037	chr. 10, 116.08 Mb	10	116077690	116078996	---	---	---	Mm.282852	---	---	---	1436367_at (chr. 10, 116.08 Mb): ---; Adult male urinary bladder cDNA, RIKEN full-length enriched library, clone:9530071L19 product:unclassifiable, full insert sequence	4.11757	3.88482	3.77604	6.05291	6.22172	6.08932	4.21859	4.0267	4.31391
1419032_at	2610018G03Rik	RIKEN cDNA 2610018G03 gene	2.96999e-05	0.084492	0.000159761	9.89237e-08	7.53769	-1.1396	-8.58995	14.3062	107.836	12.5537	1.13926	11.7315	0.569999	chr. X, 45.39 Mb	X	45361843	45414091	6468, protein amino acid phosphorylation, Unknown; 6915, apoptosis, inferred from electronic annotation; 6468, protein amino acid phosphorylation, inferred from sequence or structural similarity; 42981, regulation of apoptosis, inferred from sequence o...	5795, Golgi stack, inferred from electronic annotation; 5794, Golgi apparatus, inferred from sequence or structural similarity	166, nucleotide binding, inferred from electronic annotation; 287, magnesium ion binding, inferred from electronic annotation; 4672, protein kinase activity, Unknown; 4674, protein serine/threonine kinase activity, inferred from electronic annotation; ...	Mm.46254	ENSMUSG00000031112	NP_598490.1	NM_133729	1419032_at (chr. X, 45.39 Mb): 2610018G03Rik; RIKEN cDNA 2610018G03 gene	3.96216	3.7444	3.80018	6.75342	6.90135	6.58612	3.69636	3.57322	3.67752
1448678_at	3110048E14Rik	RIKEN cDNA 3110048E14 gene	0.0790607	0.000296951	0.000163433	1.21342e-05	1.14134	-2.11738	-2.41665	247.231	282.174	116.763	17.7986	17.995	9.36927	chr. 15, 85.1 Mb	15	85093378	85111430	---	16021, integral to membrane, inferred from electronic annotation	---	Mm.247535	ENSMUSG00000022434	NP_598511.1; NP_796041.1	NM_133750; NM_177067	1448678_at (chr. 15, 85.1 Mb): 3110048E14Rik; RIKEN cDNA 3110048E14 gene	7.97856	7.82953	8.03342	8.15931	8.21927	8.03679	6.74448	6.97673	6.87175
1440977_at	---	16 days neonate thymus cDNA, RIKEN full-length enriched library, clone:A130071G05 product:unclassifiable, full insert sequence	0.0786975	6.58358e-06	0.000166167	5.68771e-07	1.17579	4.14291	3.52353	53.5056	62.9111	221.669	3.00767	5.94354	12.09	---				---	---	---	Mm.381709	---	---	---	1440977_at (---): ---; 16 days neonate thymus cDNA, RIKEN full-length enriched library, clone:A130071G05 product:unclassifiable, full insert sequence	5.64489	5.79095	5.78435	5.84072	5.96061	6.11158	7.83251	7.84132	7.69858
1434301_at	D330050I23Rik	RIKEN cDNA D330050I23 gene	8.67805e-05	0.00807899	0.000167909	1.22045e-06	9.30941	1.89313	-4.91747	14.0474	130.773	26.5935	0.989995	16.4252	4.0145	chr. 15, 60.83 Mb	15	60823975	60827417	---	---	---	Mm.230853	---	NP_997152.1	NM_207269	1434301_at (chr. 15, 60.83 Mb): D330050I23Rik; RIKEN cDNA D330050I23 gene	3.78017	3.72776	3.92172	7.20381	6.84023	7.02585	4.67931	4.53319	4.95441
1425193_at	2010106G01Rik	RIKEN cDNA 2010106G01 gene	0.0178732	0.00899219	0.000176221	5.85383e-05	2.23814	3.07746	1.37501	105.411	235.925	324.399	19.7628	6.47297	9.70264	chr. 2, 126.43 Mb	2	126405146	126446904	6508, proteolysis, inferred from electronic annotation	16021, integral to membrane, inferred from electronic annotation	4872, receptor activity, inferred from electronic annotation; 8233, peptidase activity, inferred from electronic annotation; 8717, D-alanyl-D-alanine endopeptidase activity, inferred from electronic annotation; 16787, hydrolase activity, inferred from ...	Mm.269928	---	NP_075709.1	NM_023220	1425193_at (chr. 2, 126.43 Mb): 2010106G01Rik; RIKEN cDNA 2010106G01 gene	6.36845	6.85523	6.8806	7.92718	7.85915	7.85915	8.33903	8.29921	8.38534
1422596_at	C030019F02Rik	RIKEN cDNA C030019F02 gene	0.00550492	0.00962283	0.000177685	1.11781e-05	1.7798	-1.59799	-2.8441	131.76	234.507	82.4538	3.4963	21.3846	8.11409	chr. 2, 180.66 Mb	2	180651730	180671653	---	5615, extracellular space, Unknown; 16021, integral to membrane, Unknown; 16021, integral to membrane, inferred from electronic annotation	---	Mm.40361	ENSMUSG00000027574	NP_067401.2	NM_021426	1422596_at (chr. 2, 180.66 Mb): C030019F02Rik; RIKEN cDNA C030019F02 gene	7.0637	6.99687	7.0637	7.9741	7.91646	7.71752	6.51487	6.24188	6.3261
1441055_at	---	15 days embryo head cDNA, RIKEN full-length enriched library, clone:D930016A03 product:unclassifiable, full insert sequence	0.777943	0.00259806	0.000181357	3.13486e-06	1.02764	4.8343	4.70425	24.0905	24.7565	116.461	0.394081	3.06707	17.5342	chr. 4, 57.66 Mb	4	57659946	57660576	---	---	---	Mm.247024	---	---	---	1441055_at (chr. 4, 57.66 Mb): ---; 15 days embryo head cDNA, RIKEN full-length enriched library, clone:D930016A03 product:unclassifiable, full insert sequence	4.60907	4.56366	4.59806	4.53657	4.50919	4.82217	6.77643	7.09152	6.69173
1440581_at	A530088H08Rik	RIKEN cDNA A530088H08 gene	0.417034	0.000227984	0.000183957	3.82381e-06	-1.0863	5.88114	6.3887	12.1354	11.1712	71.3697	1.31666	1.29969	11.5658	chr. 11, 66.65 Mb	11	66653138	66653712	---	---	---	Mm.209283	ENSMUSG00000048070	NP_848771.1	NM_178656	1440581_at (chr. 11, 66.65 Mb): A530088H08Rik; RIKEN cDNA A530088H08 gene	3.64446	3.41594	3.72547	3.65906	3.42452	3.3426	5.90412	6.3753	6.154
1430208_at	2410039E07Rik	RIKEN cDNA 2410039E07 gene	0.000553565	0.000940788	0.000187466	2.38085e-08	-11.1921	-8.27505	1.35252	178.263	15.9276	21.5423	21.9295	0.367821	0.284707	chr. 11, 100.09 Mb	11	100083969	100087066	---	5882, intermediate filament, inferred from electronic annotation	5198, structural molecule activity, inferred from electronic annotation	Mm.158190	ENSMUSG00000053654	NP_997648.1	NM_212483	1430208_at (chr. 11, 100.09 Mb): 2410039E07Rik; RIKEN cDNA 2410039E07 gene	7.66929	7.36253	7.38083	4.0314	3.97301	3.97519	4.40751	4.43544	4.4441
1442258_at	1300002A08Rik	RIKEN cDNA 1300002A08 gene	0.0751462	0.00415124	0.000188898	2.66416e-05	-1.15042	1.61927	1.86284	33.7242	29.3146	54.6085	2.67389	1.46335	1.66894	chr. 8, 85.95 Mb	8	85949367	85950034	6508, proteolysis, Unknown; 6510, ATP-dependent proteolysis, Unknown; 6510, ATP-dependent proteolysis, inferred from electronic annotation; 6508, proteolysis, inferred from electronic annotation	5739, mitochondrion, Unknown	166, nucleotide binding, Unknown; 4176, ATP-dependent peptidase activity, Unknown; 4252, serine-type endopeptidase activity, inferred from electronic annotation; 5524, ATP binding, inferred from electronic annotation; 8233, peptidase activity, inferred...	Mm.324550	---	NP_080103.1	NM_025827	1442258_at (chr. 8, 85.95 Mb): 1300002A08Rik; RIKEN cDNA 1300002A08 gene	4.95054	5.1798	5.08763	4.79507	4.93872	4.88324	5.79705	5.71923	5.79552
1441716_at	---	7 days neonate cerebellum cDNA, RIKEN full-length enriched library, clone:A730062I16 product:unclassifiable, full insert sequence	0.84359	0.00361607	0.000197292	2.39452e-05	1.0123	2.08002	2.05475	30.3794	30.7531	63.1899	3.30725	1.76205	2.20699	chr. 8, 32.2 Mb	8	32199713	32200245	---	---	---	Mm.152761	---	---	---	1441716_at (chr. 8, 32.2 Mb): ---; 7 days neonate cerebellum cDNA, RIKEN full-length enriched library, clone:A730062I16 product:unclassifiable, full insert sequence	4.83762	5.09574	4.82523	4.95602	5.0159	4.85128	5.96772	6.03643	5.93898
1440658_at	E230022H04Rik	RIKEN cDNA E230022H04 gene	0.261506	0.00156982	0.000197825	5.22635e-05	1.11126	2.27895	2.05079	24.7452	27.4983	56.3932	3.12151	1.70551	3.96918	chr. 18, 32.02 Mb	18	32017021	32017669	---	---	---	Mm.290804	---	NP_705735.1	NM_153515	1440658_at (chr. 18, 32.02 Mb): E230022H04Rik; RIKEN cDNA E230022H04 gene	4.51647	4.52353	4.82523	4.74954	4.70998	4.87884	5.92488	5.72761	5.79281
1436417_at	---	---	0.00585523	0.580512	0.000201055	0.000100824	-1.5078	-1.03171	1.46146	36.3988	24.1403	35.2801	2.73775	0.652629	1.25163	chr. 1, 83.34 Mb	1	83341743	83342445	---	---	---	---	ENSMUSG00000038496	---	---	1436417_at (chr. 1, 83.34 Mb): ---; ---	5.07978	5.17415	5.2954	4.56299	4.63679	4.5793	5.08197	5.15815	5.1804
1435144_at	---	Transcribed locus	0.000314972	0.280555	0.000201296	6.23959e-06	5.29502	1.12984	-4.68651	13.1688	69.7292	14.8787	1.12781	10.1428	2.03612	chr. 15, 6.45 Mb	15	6453936	6454430	---	---	---	Mm.384054	---	---	---	1435144_at (chr. 15, 6.45 Mb): ---; Transcribed locus	3.56974	3.80087	3.7756	6.17333	6.29331	5.87255	3.71639	3.84508	4.09767
1445268_at	---	Transcribed locus	0.00663064	0.0238339	0.000205407	2.19467e-05	17.162	4.00382	-4.28642	24.499	420.453	98.0895	9.17434	12.7333	7.35297	---				---	---	---	Mm.381860	---	---	---	1445268_at (---): ---; Transcribed locus	4.7153	5.02942	3.86479	8.75161	8.72799	8.66646	6.48541	6.67715	6.67715
1441959_s_at	1200003C05Rik	RIKEN cDNA 1200003C05 gene	0.000748443	0.000129032	0.000205475	5.74561e-07	1.50979	2.62636	1.73956	1094.91	1653.08	2875.62	29.2576	77.2697	154.557	chr. 12, 68.94 Mb	12	68939715	68939938	---	---	---	Mm.278477	ENSMUSG00000005078	NP_077167.1	NM_024205	1441959_s_at (chr. 12, 68.94 Mb): 1200003C05Rik; RIKEN cDNA 1200003C05 gene	10.1382	10.0628	10.0878	10.7363	10.6114	10.722	11.4026	11.556	11.5061
1450904_at	0610041E09Rik	RIKEN cDNA 0610041E09 gene	2.00457e-06	9.28716e-06	0.000217318	1.39913e-08	2.57453	1.96201	-1.31219	590.612	1520.55	1158.78	11.2696	38.8854	30.5204	chr. 13, 86.22 Mb	13	86206930	86227065	---	---	---	Mm.241387	ENSMUSG00000012422	NP_079611.1	NM_025335	1450904_at (chr. 13, 86.22 Mb): 0610041E09Rik; RIKEN cDNA 0610041E09 gene	9.17905	9.23403	9.2046	10.5367	10.564	10.6095	10.2053	10.1343	10.1946
1429225_at	6330417K15Rik	RIKEN cDNA 6330417K15 gene	0.00776728	0.000516054	0.000219533	1.64911e-06	1.7027	8.61416	5.0591	11.4501	19.4962	98.6331	0.722628	2.4039	15.0747	chr. 4, 85.97 Mb	4	85969316	85971036	---	---	---	---	---	---	---	1429225_at (chr. 4, 85.97 Mb): 6330417K15Rik; RIKEN cDNA 6330417K15 gene	3.44277	3.48747	3.61598	4.44392	4.08548	4.30358	6.79259	6.69	6.35385
1435963_at	---	---	0.000521563	8.76688e-07	0.000221134	5.89724e-08	-1.97872	-5.20257	-2.62927	120.741	61.0197	23.2079	4.8468	4.32427	0.865736	chr. 16, 34.45 Mb	16	34447173	34447623	---	---	---	---	ENSMUSG00000052133	---	---	1435963_at (chr. 16, 34.45 Mb): ---; ---	6.85337	6.96891	6.92268	6.03212	5.8278	5.92645	4.47735	4.54617	4.58408
1434699_at	6030408C04Rik	RIKEN cDNA 6030408C04 gene	0.00160443	1.94742e-05	0.000223628	2.13673e-07	-1.88391	-12.0846	-6.41466	660.218	350.451	54.6328	64.1395	22.1699	7.21288	chr. 12, 48.13 Mb	12	48125521	48128402	6355, regulation of transcription, DNA-dependent, inferred from electronic annotation; 6464, protein modification, inferred from electronic annotation; 6512, ubiquitin cycle, inferred from electronic annotation	5622, intracellular, inferred from electronic annotation	4842, ubiquitin-protein ligase activity, inferred from electronic annotation; 5515, protein binding, inferred from electronic annotation; 8270, zinc ion binding, inferred from electronic annotation	Mm.253264	ENSMUSG00000035293	NP_001015099.1	NM_001015099	1434699_at (chr. 12, 48.13 Mb): 6030408C04Rik; RIKEN cDNA 6030408C04 gene	9.19865	9.41787	9.46977	8.35803	8.45449	8.54088	5.67933	5.97535	5.63627
1455050_at	E130203B14Rik	RIKEN cDNA E130203B14 gene	4.30553e-06	0.00064026	0.000225693	3.44161e-07	9.38511	2.59664	-3.61433	21.1662	198.647	54.9609	1.65168	16.2185	6.32001	chr. 14, 31.08 Mb	14	31074631	31075961	---	16021, integral to membrane, Unknown	---	Mm.187910	ENSMUSG00000050666	NP_848906.1	NM_178791	1455050_at (chr. 14, 31.08 Mb): E130203B14Rik; RIKEN cDNA E130203B14 gene	4.46599	4.26747	4.46853	7.76401	7.56197	7.56686	5.91159	5.82648	5.58316
1443346_at	2700007P21Rik	RIKEN cDNA 2700007P21 gene	0.00260491	0.00177556	0.000226939	9.10962e-07	-2.20391	-3.12887	-1.41969	49.8522	22.6199	15.933	4.65261	0.636261	0.261374	chr. 2, 106.6 Mb	2	106596730	106597227	---	---	---	Mm.268092	---	NP_001020273.1; NP_776111.1	NM_001025102; NM_173750	1443346_at (chr. 2, 106.6 Mb): 2700007P21Rik; RIKEN cDNA 2700007P21 gene	5.655	5.49041	5.76059	4.53455	4.45457	4.50829	3.98232	4.02092	3.9782
1446596_at	---	---	0.478442	0.000297964	0.000228249	1.61026e-06	1.02166	2.00392	1.96144	15.1409	15.4688	30.3412	0.474198	0.548914	1.74681	chr. 12, 47.3 Mb	12	47298402	47299045	---	---	---	---	---	---	---	1446596_at (chr. 12, 47.3 Mb): ---; ---	3.967	3.87714	3.91558	3.9474	3.9013	4.00337	5.00498	4.83885	4.92101
1458490_at	9230116N13Rik	RIKEN cDNA 9230116N13 gene	0.00325909	0.0473078	0.000230121	0.000104215	-1.21185	1.0839	1.31352	16.4024	13.5351	17.7786	0.627257	0.359995	0.473419	---				---	---	---	---	---	---	---	1458490_at (---): 9230116N13Rik; RIKEN cDNA 9230116N13 gene	4.06735	3.97068	4.06735	3.79346	3.76423	3.71717	4.13183	4.12767	4.1957
AFFX-LysX-5_at	---	---	0.271095	0.0001209	0.000231193	2.97317e-06	-1.0901	3.34424	3.64554	21.2102	19.4572	70.932	2.05336	1.14741	7.4151	---				---	---	---	---	---	---	---	AFFX-LysX-5_at (---): ---; ---	4.31063	4.33737	4.55897	4.37708	4.22673	4.23798	6.10115	6.3078	6.02076
1441656_at	B930068K11Rik	RIKEN cDNA B930068K11 gene	0.0990449	0.000102867	0.000234943	4.83617e-06	1.13302	2.87344	2.5361	16.1445	18.292	46.3902	1.32193	1.03858	4.06472	chr. 2, 34.27 Mb	2	34270671	34271275	---	---	---	---	---	---	---	1441656_at (chr. 2, 34.27 Mb): B930068K11Rik; RIKEN cDNA B930068K11 gene	3.96699	4.14117	3.92131	4.21973	4.09811	4.25684	5.47902	5.67363	5.44383
1458505_at	LOC552901	hypothetical LOC552901	0.02028	0.0015935	0.00024059	1.14403e-05	1.57356	4.16133	2.64454	15.8262	24.9034	65.8581	2.41192	2.17719	3.86043	chr. 6, 142.11 Mb	6	142105868	142107376	---	---	---	---	---	---	---	1458505_at (chr. 6, 142.11 Mb): LOC552901; hypothetical LOC552901	4.14236	4.06396	3.71082	4.48475	4.70931	4.70931	5.94052	6.08254	6.09574
1457465_at	D430043L16Rik	RIKEN cDNA D430043L16 gene	8.45394e-05	0.00422637	0.000240684	2.14336e-06	3.0707	-2.2774	-6.99321	80.7053	247.822	35.4375	5.94631	21.7823	5.28301	chr. X, 4.95 Mb	X	4946548	4947348	---	---	---	---	ENSMUSG00000068270	XP_205522.4	XM_205522	1457465_at (chr. X, 4.95 Mb): D430043L16Rik; RIKEN cDNA D430043L16 gene	6.40842	6.20765	6.37964	8.08223	7.83162	7.93458	4.88013	5.226	5.30148
1429637_at	2210419I08Rik	RIKEN cDNA 2210419I08 gene	0.00282186	0.00456138	0.000241938	2.55825e-05	2.03167	-1.88731	-3.83438	15.1064	30.6912	8.00422	1.16552	4.01917	1.03855	chr. 3, 79.68 Mb	3	79674938	79676538	---	---	---	---	---	---	---	1429637_at (chr. 3, 79.68 Mb): 2210419I08Rik; RIKEN cDNA 2210419I08 gene	3.7872	3.95022	4.00506	5.1292	4.75704	4.90859	2.77002	3.0748	3.13188
1428670_at	2610305J24Rik	RIKEN cDNA 2610305J24 gene	6.22953e-05	0.00933585	0.000243065	4.31256e-06	-4.62725	-1.50092	3.08294	130.13	28.1225	86.6999	11.0474	2.91486	10.1712	---				---	---	---	---	---	---	---	1428670_at (---): 2610305J24Rik; RIKEN cDNA 2610305J24 gene	7.15872	6.9525	6.95011	4.6309	4.91225	4.88163	6.32885	6.62107	6.34487
1452597_at	2310061C15Rik	RIKEN cDNA 2310061C15 gene	0.539767	9.15456e-05	0.000247411	9.62427e-06	1.05428	2.97861	2.82526	509.358	537.005	1517.18	39.6706	55.3169	130.974	chr. 8, 116.23 Mb	8	116216999	116249732	---	---	---	Mm.4011	ENSMUSG00000014633	NP_081120.2	NM_026844	1452597_at (chr. 8, 116.23 Mb): 2310061C15Rik; RIKEN cDNA 2310061C15 gene	9.1152	8.90785	8.94601	9.15954	9.14447	8.88638	10.572	10.4344	10.6844
1455529_at	2700083E18Rik	RIKEN cDNA 2700083E18 gene	0.000530682	0.0160353	0.00024856	1.23843e-05	1.86341	-1.34966	-2.51496	242.782	452.401	179.884	10.956	31.4801	16.963	chr. 3, 88.28 Mb	3	88282768	88285258	---	---	---	---	---	NP_001025061.1	NM_001029890	1455529_at (chr. 3, 88.28 Mb): 2700083E18Rik; RIKEN cDNA 2700083E18 gene	7.84695	7.96835	7.95226	8.86115	8.70241	8.89364	7.37228	7.45369	7.63421
1453141_at	0610009L18Rik	RIKEN cDNA 0610009L18 gene	0.653376	0.000199859	0.000249072	1.03137e-05	1.03385	2.97435	2.87697	45.0705	46.5961	134.056	4.57576	3.15339	13.7977	chr. 11, 120.17 Mb	11	120169817	120172300	---	---	---	Mm.375010	ENSMUSG00000043644	---	---	1453141_at (chr. 11, 120.17 Mb): 0610009L18Rik; RIKEN cDNA 0610009L18 gene	5.32065	5.60882	5.5375	5.42929	5.56979	5.6206	6.99625	7.22776	6.96127
1444058_at	2310047C04Rik	RIKEN cDNA 2310047C04 gene	0.0455678	0.000680317	0.000249161	8.98164e-06	1.4164	-3.16513	-4.4831	203.878	288.773	64.4137	11.6838	41.9683	7.61914	chr. 16, 47.81 Mb	16	47790511	47835758	6512, ubiquitin cycle, inferred from electronic annotation; 16567, protein ubiquitination, inferred from electronic annotation	151, ubiquitin ligase complex, inferred from electronic annotation	3723, RNA binding, inferred from electronic annotation; 4842, ubiquitin-protein ligase activity, inferred from electronic annotation; 5488, binding, inferred from electronic annotation; 8270, zinc ion binding, inferred from electronic annotation; 16874...	Mm.275138	ENSMUSG00000064061	XP_148605.2; XP_358866.2	XM_148605; XM_358866	1444058_at (chr. 16, 47.81 Mb): 2310047C04Rik; RIKEN cDNA 2310047C04 gene	7.6293	7.61697	7.76377	8.3356	8.23508	7.91866	5.93789	6.19172	5.87877
1429736_at	1110003F05Rik	RIKEN cDNA 1110003F05 gene	0.043083	0.00035309	0.000249495	3.76697e-06	1.63429	8.94405	5.47276	53.1403	86.8465	475.29	10.7781	5.56729	59.9443	chr. 17, 8.85 Mb	17	8844203	8846425	---	---	---	---	---	---	---	1429736_at (chr. 17, 8.85 Mb): 1110003F05Rik; RIKEN cDNA 1110003F05 gene	5.38922	5.98642	5.75784	6.38156	6.39052	6.54331	8.728	8.84751	9.08002
1425522_at	2600011C06Rik	RIKEN cDNA 2600011C06 gene	0.00281788	0.0300481	0.000250734	9.53086e-05	-1.80265	1.32773	2.39344	74.8557	41.5254	99.3883	8.42121	3.67031	8.70911	chr. 12, 80.51 Mb	12	80496247	80527339	6397, mRNA processing, Unknown; 6397, mRNA processing, inferred from electronic annotation	---	3676, nucleic acid binding, Unknown; 3676, nucleic acid binding, inferred from electronic annotation; 166, nucleotide binding, inferred from electronic annotation; 3723, RNA binding, inferred from electronic annotation	Mm.46005	---	XP_619008.1	XM_619008	1425522_at (chr. 12, 80.51 Mb): 2600011C06Rik; RIKEN cDNA 2600011C06 gene	6.03241	6.35239	6.27437	5.25145	5.36067	5.50444	6.77404	6.56224	6.55799
1456932_at	---	---	0.696099	0.00596075	0.000256589	0.000220408	1.02395	1.58132	1.54433	48.2106	49.3653	76.2366	4.59734	1.95301	3.43393	---				---	---	---	---	---	---	---	1456932_at (---): ---; ---	5.71541	5.4392	5.60591	5.67603	5.63525	5.56272	6.18571	6.25281	6.31578
1446524_at	---	---	0.0396871	0.000114095	0.00025789	9.03294e-06	1.25839	3.47857	2.76431	8.13213	10.2333	28.2882	0.693962	1.00187	2.85832	---				---	---	---	---	---	---	---	1446524_at (---): ---; ---	3.13133	2.88528	3.04361	3.20442	3.48812	3.35914	4.91337	4.89403	4.64361
1424594_at	---	---	0.000156706	0.000290115	0.000258619	7.43967e-09	28.5487	62.2811	2.18157	13.2763	379.02	826.861	2.13147	22.8692	25.9688	chr. 14, 42.19 Mb	14	42185149	42186364	---	---	---	---	---	---	---	1424594_at (chr. 14, 42.19 Mb): ---; ---	3.97567	3.60703	3.57428	8.49716	8.66122	8.53485	9.66924	9.7427	9.66116
1443960_at	---	Transcribed locus	0.0327656	0.00110374	0.000258982	5.56877e-05	-1.29617	1.94519	2.52129	24.7911	19.1265	48.2234	2.58357	1.7831	4.25931	chr. 19, 8.31 Mb	19	8306587	8307225	---	---	---	Mm.380624	---	---	---	1443960_at (chr. 19, 8.31 Mb): ---; Transcribed locus	4.56237	4.79451	4.5232	4.09436	4.31772	4.3474	5.47774	5.56103	5.72514
1455762_at	C330002I19Rik	RIKEN cDNA C330002I19 gene	0.00444011	0.000306101	0.000265443	6.41027e-08	2.06963	41.8692	20.2303	31.399	64.9843	1314.65	4.90987	8.6021	54.9214	chr. 12, 21.61 Mb	12	21606609	21615958	6355, regulation of transcription, DNA-dependent, Unknown; 15977, carbon utilization by fixation of carbon dioxide, inferred from electronic annotation	16021, integral to membrane, Unknown; 9573, ribulose bisphosphate carboxylase complex (sensu Magnoliophyta), inferred from electronic annotation	3677, DNA binding, Unknown; 3700, transcription factor activity, Unknown; 16984, ribulose-bisphosphate carboxylase activity, inferred from electronic annotation	Mm.250641	---	XP_126866.6	XM_126866	1455762_at (chr. 12, 21.61 Mb): C330002I19Rik; RIKEN cDNA C330002I19 gene	5.14495	5.04007	4.69563	6.12827	6.12827	5.78271	10.378	10.4091	10.2917
1429159_at	4631408O11Rik	RIKEN cDNA 4631408O11 gene	0.000150119	0.995139	0.000267394	1.43858e-06	7.01225	1.00884	-6.95078	15.9042	111.525	16.0449	0.76436	12.0538	2.89649	chr. 2, 10.17 Mb	2	10169436	10172539	---	---	---	---	---	---	---	1429159_at (chr. 2, 10.17 Mb): 4631408O11Rik; RIKEN cDNA 4631408O11 gene	4.06735	3.9676	3.93579	6.97089	6.70911	6.70741	3.84177	3.84875	4.27718
1453311_at	2310008B10Rik	RIKEN cDNA 2310008B10 gene	0.0344209	0.0450095	0.000271115	0.000498694	-1.60929	1.48638	2.39202	35.1471	21.8401	52.242	6.30095	1.7226	4.9111	chr. 2, 155.34 Mb	2	155336822	155338298	---	---	---	---	---	---	---	1453311_at (chr. 2, 155.34 Mb): 2310008B10Rik; RIKEN cDNA 2310008B10 gene	4.82323	5.18633	5.34766	4.57102	4.41246	4.35444	5.61729	5.8555	5.63627
1436029_at	4930533K18Rik	RIKEN cDNA 4930533K18 gene	3.48035e-07	0.0126511	0.000271135	2.28634e-08	30.9615	1.75718	-17.62	28.5199	883.02	50.1146	1.81766	46.5489	7.45539	chr. 10, 70.98 Mb	10	70976804	70977955	---	---	---	---	---	---	---	1436029_at (chr. 10, 70.98 Mb): 4930533K18Rik; RIKEN cDNA 4930533K18 gene	4.82178	4.74595	4.92814	9.72912	9.87037	9.75547	5.42139	5.85178	5.63627
1455688_at	LOC98434	hypothetical LOC98434	5.06638e-06	0.246892	0.000272092	4.23159e-07	6.66347	-1.1364	-7.57238	13.0125	86.7083	11.4506	0.731766	6.13203	1.69567	chr. 1, 169.91 Mb	1	169906320	169907120	---	---	---	---	---	---	---	1455688_at (chr. 1, 169.91 Mb): LOC98434; hypothetical LOC98434	3.60533	3.74096	3.75451	6.34638	6.41536	6.54542	3.32517	3.46004	3.73603
1436248_at	---	Adult male spinal cord cDNA, RIKEN full-length enriched library, clone:A330033L11 product:unclassifiable, full insert sequence	0.103557	0.000514768	0.000272368	2.80828e-05	-1.17085	2.37741	2.7836	149.485	127.672	355.388	13.5269	11.8115	37.7775	chr. 1, 157.04 Mb	1	157040754	157041935	---	---	---	Mm.383577	---	---	---	1436248_at (chr. 1, 157.04 Mb): ---; Adult male spinal cord cDNA, RIKEN full-length enriched library, clone:A330033L11 product:unclassifiable, full insert sequence	7.06473	7.30141	7.29315	7.14031	6.94444	6.89213	8.49216	8.60955	8.30143
1452305_s_at	2610510J17Rik	RIKEN cDNA 2610510J17 gene	0.00178711	0.000545712	0.000276215	2.72719e-07	-2.72702	-7.01111	-2.57098	544.941	199.831	77.7254	11.4885	18.0668	7.4918	chr. 8, 116.26 Mb	8	116254406	116269802	---	---	---	Mm.23185	ENSMUSG00000031756	NP_082407.1	NM_028131	1452305_s_at (chr. 8, 116.26 Mb): 2610510J17Rik; RIKEN cDNA 2610510J17 gene	9.08126	9.0646	9.12337	7.76241	7.65306	7.5005	6.35525	6.11014	6.36159
1434845_at	---	10, 11 days embryo whole body cDNA, RIKEN full-length enriched library, clone:2810441K03 product:unclassifiable, full insert sequence	0.00198071	0.00111912	0.000282767	1.65052e-07	1.87691	-1.43144	-2.68668	117.175	219.928	81.8585	6.15363	1.59068	2.94599	chr. 8, 116.55 Mb	8	116550277	116551017	---	---	---	Mm.135040	---	---	---	1434845_at (chr. 8, 116.55 Mb): ---; 10, 11 days embryo whole body cDNA, RIKEN full-length enriched library, clone:2810441K03 product:unclassifiable, full insert sequence	6.8776	6.79215	6.94383	7.79252	7.77246	7.7776	6.29586	6.3966	6.37083
1435424_x_at	---	Transcribed locus	0.0371577	0.00072037	0.000289472	4.97609e-06	1.51897	7.64679	5.03418	8.07126	12.26	61.7192	0.510971	2.01174	10.034	chr. 16, 11.01 Mb	16	11009158	11009499	---	---	---	Mm.372255	---	---	---	1435424_x_at (chr. 16, 11.01 Mb): ---; Transcribed locus	2.90954	3.03255	3.09041	3.83234	3.62216	3.35362	5.98642	6.14581	5.67103
1441779_at	9530006C21Rik	RIKEN cDNA 9530006C21 gene	0.0811985	0.00038281	0.000291307	2.4876e-05	-1.2861	3.17248	4.08014	234.738	182.519	744.703	24.2894	27.8488	101.239	chr. 8, 32.73 Mb	8	32733763	32734210	---	---	---	---	---	---	---	1441779_at (chr. 8, 32.73 Mb): 9530006C21Rik; RIKEN cDNA 9530006C21 gene	7.72602	7.86027	8.02307	7.29619	7.4762	7.73016	9.41337	9.75069	9.432
1446146_at	---	Transcribed locus	0.00266709	0.000209604	0.000292838	1.58091e-06	-1.52974	1.3838	2.11685	59.8805	39.1442	82.8624	1.37147	2.30318	2.5462	chr. 11, 102.64 Mb	11	102638092	102638768	---	---	---	Mm.384899	---	---	---	1446146_at (chr. 11, 102.64 Mb): ---; Transcribed locus	5.92099	5.92488	5.86542	5.36448	5.30676	5.19588	6.41046	6.38285	6.32325
1454218_at	4930405D01Rik	RIKEN cDNA 4930405D01 gene	0.281511	0.00965071	0.000293458	0.000171941	-1.0527	1.29755	1.36593	11.2274	10.6653	14.5681	0.656571	0.332951	0.316556	chr. 16, 51.84 Mb	16	51796083	51889810	---	---	---	---	---	---	---	1454218_at (chr. 16, 51.84 Mb): 4930405D01Rik; RIKEN cDNA 4930405D01 gene	3.51266	3.55716	3.39203	3.36707	3.45701	3.41908	3.85289	3.89985	3.84081
1433867_at	1810030O07Rik	RIKEN cDNA 1810030O07 gene	0.00134196	4.60598e-05	0.00029659	1.54497e-06	-1.17236	-1.61336	-1.37616	236.795	201.982	146.772	6.06473	4.21728	4.61186	chr. X, 10.89 Mb	X	10893824	10894217	---	---	---	Mm.15974	ENSMUSG00000044148	NP_780350.1	NM_175141	1433867_at (chr. X, 10.89 Mb): 1810030O07Rik; RIKEN cDNA 1810030O07 gene	7.85101	7.88572	7.92482	7.6826	7.66689	7.62414	7.15125	7.19767	7.24195
1451145_s_at	0610039A15Rik	RIKEN cDNA 0610039A15 gene	4.49506e-05	2.72037e-06	0.000302004	1.80056e-08	2.05888	3.58093	1.73926	772.213	1589.89	2765.24	26.746	31.1738	113.286	chr. 6, 114.09 Mb	6	114082704	114099470	---	16021, integral to membrane, Unknown; 16021, integral to membrane, inferred from electronic annotation	---	Mm.275989	ENSMUSG00000030286	NP_780310.1	NM_175101	1451145_s_at (chr. 6, 114.09 Mb): 0610039A15Rik; RIKEN cDNA 0610039A15 gene	9.5753	9.55341	9.64813	10.6098	10.6652	10.6286	11.4218	11.3796	11.4958
1440721_at	5930433N17Rik	RIKEN cDNA 5930433N17 gene	0.0297509	0.00332602	0.000302958	5.86289e-05	1.88586	4.45417	2.36189	23.4537	44.2302	104.467	5.0738	3.52741	9.80118	chr. 13, 113.47 Mb	13	113470318	113470862	---	---	---	---	---	---	---	1440721_at (chr. 13, 113.47 Mb): 5930433N17Rik; RIKEN cDNA 5930433N17 gene	4.68694	4.14051	4.7531	5.34554	5.4698	5.57632	6.6862	6.57735	6.84457
1454897_at	6330509M05Rik	RIKEN cDNA 6330509M05 gene	0.348602	0.000564738	0.000308838	1.08541e-06	-1.10809	17.9574	19.8984	22.6971	20.483	407.58	2.53205	2.70791	98.3966	chr. X, 18.34 Mb	X	18337839	18339212	---	---	---	---	---	---	---	1454897_at (chr. X, 18.34 Mb): 6330509M05Rik; RIKEN cDNA 6330509M05 gene	4.41786	4.39915	4.679	4.54971	4.17685	4.31772	8.65762	8.9881	8.28128
1452418_at	1200016E24Rik	RIKEN cDNA 1200016E24 gene	0.00103422	0.415561	0.000310818	6.10466e-07	13.0877	1.06935	-12.239	158.124	2069.47	169.089	9.22577	434.541	17.6703	chr. 4, 82.53 Mb	4	82526160	82526678	---	---	---	Mm.332931	---	---	---	1452418_at (chr. 4, 82.53 Mb): 1200016E24Rik; RIKEN cDNA 1200016E24 gene	7.25665	7.39896	7.25431	10.7835	11.3257	10.8758	7.54861	7.39336	7.24719
1430787_at	2310050B05Rik	RIKEN cDNA 2310050B05 gene	0.0975088	2.19474e-05	0.00031352	2.70649e-07	1.22437	10.5725	8.63502	15.7565	19.2919	166.586	2.08233	0.824936	19.9026	chr. 10, 81.33 Mb	10	81330634	81334380	---	---	---	---	---	---	---	1430787_at (chr. 10, 81.33 Mb): 2310050B05Rik; RIKEN cDNA 2310050B05 gene	3.92871	4.17409	3.80622	4.31839	4.28967	4.19902	7.3917	7.53747	7.19027
1431523_at	4930444E23Rik	RIKEN cDNA 4930444E23 gene	0.394829	0.000478776	0.000317897	1.30826e-05	-1.01547	1.23056	1.24959	16.0038	15.76	19.6936	0.175385	0.382366	0.394052	---				---	---	---	Mm.331094	---	---	---	1431523_at (---): 4930444E23Rik; RIKEN cDNA 4930444E23 gene	4.01682	3.98534	3.9987	3.9377	4.00337	3.99266	4.26604	4.31844	4.31391
1455066_s_at	9130229H14Rik	RIKEN cDNA 9130229H14 gene	0.14435	0.00287954	0.000320778	4.70918e-06	1.07056	1.9371	1.80942	350.904	375.665	679.736	2.45452	18.6654	44.5592	---				---	---	---	Mm.266884	ENSMUSG00000055705	XP_135706.3	XM_135706	1455066_s_at (---): 9130229H14Rik; RIKEN cDNA 9130229H14 gene	8.44325	8.46013	8.46134	8.59411	8.46806	8.59411	9.35364	9.5141	9.3527
1429268_at	2610318N02Rik	RIKEN cDNA 2610318N02 gene	2.98074e-06	4.59299e-05	0.000323468	1.57938e-08	-5.5537	-25.083	-4.51645	581.999	104.795	23.2029	31.3108	5.89778	2.78458	---				---	---	---	Mm.379177	---	NP_899110.2	NM_183287	1429268_at (---): 2610318N02Rik; RIKEN cDNA 2610318N02 gene	9.112	9.26541	9.17305	6.77731	6.61835	6.73397	4.43584	4.42947	4.72344
1435084_at	C730049O14Rik	RIKEN cDNA C730049O14 gene	0.00196905	0.00030877	0.000326673	3.17187e-07	-6.23305	-33.024	-5.29821	821.405	131.782	24.873	38.9413	24.524	4.02605	chr. 18, 21.2 Mb	18	21200498	21202284	---	---	---	---	---	---	---	1435084_at (chr. 18, 21.2 Mb): C730049O14Rik; RIKEN cDNA C730049O14 gene	9.70901	9.60194	9.73161	7.30693	6.98869	6.78137	4.65924	4.36905	4.84232
1429274_at	2310010M24Rik	RIKEN cDNA 2310010M24 gene	0.000952875	0.0717272	0.000333591	1.09131e-06	7.75475	1.31629	-5.89137	12.9141	100.146	16.9987	2.09116	4.38727	1.8422	chr. 2, 49.8 Mb	2	49719851	49881010	---	---	---	Mm.41381	ENSMUSG00000026765	NP_082266.1	NM_027990	1429274_at (chr. 2, 49.8 Mb): 2310010M24Rik; RIKEN cDNA 2310010M24 gene	3.53628	3.56253	3.93788	6.5714	6.67612	6.68754	3.89448	4.17491	4.17491
1428829_at	6820401H01Rik	RIKEN cDNA 6820401H01 gene	0.0135984	0.190066	0.000333869	0.000405981	-1.52763	1.1368	1.73661	391.147	256.048	444.655	48.8277	15.3252	18.7687	chr. 1, 139.02 Mb	1	139020134	139023220	---	---	---	---	---	---	---	1428829_at (chr. 1, 139.02 Mb): 6820401H01Rik; RIKEN cDNA 6820401H01 gene	8.52006	8.48784	8.80521	8.09599	7.939	7.96075	8.82141	8.84022	8.72538
1449345_at	2810027O19Rik	RIKEN cDNA 2810027O19 gene	0.264189	0.001484	0.000336596	8.61242e-05	1.16536	-2.75301	-3.20824	204.601	238.434	74.3191	34.3887	31.42	8.22132	chr. 2, 109.66 Mb	2	109641873	109668637	---	---	---	Mm.181767	---	NP_080889.2	NM_026613	1449345_at (chr. 2, 109.66 Mb): 2810027O19Rik; RIKEN cDNA 2810027O19 gene	7.5294	7.5294	7.93257	8.09159	7.85417	7.72202	6.04191	6.22418	6.36302
AFFX-ThrX-3_at	---	---	0.595585	0.00027938	0.000337691	4.17555e-06	-1.07725	5.59519	6.02739	383.26	355.778	2144.41	69.873	20.4042	278.222	---				---	---	---	---	---	---	---	AFFX-ThrX-3_at (---): ---; ---	8.47522	8.37169	8.85387	8.38917	8.4757	8.55488	10.8881	11.2553	11.0318
1436449_at	---	15 days embryo head cDNA, RIKEN full-length enriched library, clone:D930025C07 product:unclassifiable, full insert sequence	0.000336266	3.93771e-05	0.000340112	1.26189e-06	3.66027	16.2741	4.44616	17.9324	65.6375	291.835	2.12195	9.82932	46.5759	chr. X, 115.26 Mb	X	115260331	115260889	---	---	---	Mm.39691	---	---	---	1436449_at (chr. X, 115.26 Mb): ---; 15 days embryo head cDNA, RIKEN full-length enriched library, clone:D930025C07 product:unclassifiable, full insert sequence	4.27459	4.24409	3.95358	6.26627	5.91823	5.894	8.25949	8.36349	7.90512
1417096_at	2810430M08Rik	RIKEN cDNA 2810430M08 gene	0.000397008	0.000269959	0.000347332	5.25549e-07	-2.16634	-6.84122	-3.15796	1689.57	779.921	246.97	82.9665	63.3418	28.7646	chr. 1, 186.24 Mb	1	186225737	186256644	---	---	---	Mm.289841	ENSMUSG00000001305	NP_080317.2	NM_026041	1417096_at (chr. 1, 186.24 Mb): 2810430M08Rik; RIKEN cDNA 2810430M08 gene	10.7619	10.6382	10.7636	9.73637	9.54368	9.53225	7.7542	8.091	7.97925
1459710_at	1700001K19Rik	RIKEN cDNA 1700001K19 gene, mRNA (cDNA clone MGC:58197 IMAGE:6774571)	0.744373	0.00333228	0.000348116	0.000142454	-1.03092	1.83251	1.88918	51.9656	50.407	95.2277	6.2785	2.65066	6.76952	chr. 12, 106.15 Mb	12	106146097	106146378	---	---	---	Mm.273316	---	XP_286464.1	XM_286464	1459710_at (chr. 12, 106.15 Mb): 1700001K19Rik; RIKEN cDNA 1700001K19 gene, mRNA (cDNA clone MGC:58197 IMAGE:6774571)	5.88788	5.59804	5.59231	5.73081	5.57917	5.65269	6.51731	6.68703	6.50847
1432205_a_at	C130038G02Rik	RIKEN cDNA C130038G02 gene	0.11821	0.0001166	0.000349727	1.94029e-06	1.22719	5.93462	4.83594	47.7894	58.6467	283.612	5.78826	7.44997	19.5669	chr. 5, 147.18 Mb	5	147156887	147205334	---	---	---	Mm.244177	ENSMUSG00000029651	NP_001028773.1; NP_084196.4	NM_001033601; NM_029920	1432205_a_at (chr. 5, 147.18 Mb): C130038G02Rik; RIKEN cDNA C130038G02 gene	5.50205	5.44778	5.76561	5.6456	5.98642	5.9653	8.24898	8.1361	8.05142
1445286_at	6430701C03Rik	RIKEN cDNA 6430701C03 gene	0.00213168	0.00305972	0.000351304	1.68473e-05	-1.0629	1.03516	1.10027	7.45299	7.01196	7.71504	0.043844	0.070921	0.053745	---				7216, metabotropic glutamate receptor signaling pathway, inferred from electronic annotation	16020, membrane, inferred from electronic annotation	4872, receptor activity, inferred from electronic annotation; 4930, G-protein coupled receptor activity, inferred from electronic annotation; 8067, metabotropic glutamate, GABA-B-like receptor activity, inferred from electronic annotation	Mm.362105	ENSMUSG00000063217	NP_780446.1	NM_175237	1445286_at (---): 6430701C03Rik; RIKEN cDNA 6430701C03 gene	2.90271	2.88799	2.90271	2.80137	2.80137	2.82657	2.95872	2.93914	2.94508
1450425_a_at	2700062C07Rik	RIKEN cDNA 2700062C07 gene	0.00360642	0.000265143	0.000357056	6.4957e-06	-1.41433	-2.33244	-1.64915	131.155	92.7333	56.2309	9.38636	5.08428	2.40676	---				---	---	---	Mm.276574	ENSMUSG00000024273	NP_080805.1	NM_026529	1450425_a_at (---): 2700062C07Rik; RIKEN cDNA 2700062C07 gene	7.08165	7.10458	6.91156	6.44066	6.57998	6.57998	5.7434	5.82937	5.86443
1433847_at	D330017J20Rik	RIKEN cDNA D330017J20 gene	0.0136193	0.000176013	0.00035848	3.7569e-07	1.46435	29.9399	20.4459	8.20532	12.0155	245.667	0.946905	1.27474	51.9758	chr. 6, 30.01 Mb	6	30005780	30006779	---	---	---	Mm.56097	ENSMUSG00000039629	---	---	1433847_at (chr. 6, 30.01 Mb): D330017J20Rik; RIKEN cDNA D330017J20 gene	3.04969	2.85263	3.18784	3.75272	3.51266	3.47939	7.54913	8.03775	8.16452
1449557_at	1600012F09Rik	RIKEN cDNA 1600012F09 gene	0.184476	0.000250084	0.000362013	1.83609e-06	-1.08055	2.12409	2.2952	170.034	157.358	361.167	9.49112	9.74676	10.2951	---				---	---	---	Mm.379125	---	NP_080180.1	NM_025904	1449557_at (---): 1600012F09Rik; RIKEN cDNA 1600012F09 gene	7.32747	7.40846	7.48861	7.37601	7.31385	7.19825	8.5296	8.44987	8.50892
1426514_at	4631426J05Rik	RIKEN cDNA 4631426J05 gene	2.0722e-05	0.765656	0.000364673	1.56316e-06	8.2981	-1.03372	-8.57791	28.5343	236.78	27.6035	3.20709	21.1525	4.91885	chr. 7, 126.64 Mb	7	126598944	126683155	19319, hexose biosynthesis, inferred from sequence or structural similarity	16021, integral to membrane, inferred from sequence or structural similarity	8146, sulfotransferase activity, Unknown; 16740, transferase activity, inferred from electronic annotation; 50656, 3'-phosphoadenosine 5'-phosphosulfate binding, inferred from sequence or structural similarity; 50659, N-acetylgalactosamine 4-sulfate 6-...	Mm.213582	ENSMUSG00000030930	NP_084211.2	NM_029935	1426514_at (chr. 7, 126.64 Mb): 4631426J05Rik; RIKEN cDNA 4631426J05 gene	4.83365	4.98873	4.66317	7.96265	7.95723	7.73038	4.50472	4.78502	5.0241
1449533_at	1810057C19Rik	RIKEN cDNA 1810057C19 gene	0.00216853	0.798534	0.000367043	9.25141e-05	1.99407	1.01739	-1.95998	13.0786	26.0796	13.3061	1.53986	1.89809	0.697507	chr. 11, 89.85 Mb	11	89851435	89857596	---	16021, integral to membrane, Unknown	---	Mm.212428	---	NP_080709.1	NM_026433	1449533_at (chr. 11, 89.85 Mb): 1810057C19Rik; RIKEN cDNA 1810057C19 gene	3.86919	3.52775	3.71031	4.80405	4.70931	4.5935	3.66427	3.8132	3.72064
1444100_at	1110003E01Rik	RIKEN cDNA 1110003E01 gene (1110003E01Rik), mRNA	0.115443	0.00358036	0.000368084	6.6465e-05	1.26452	2.65214	2.09734	84.5366	106.898	224.203	13.1811	4.35146	15.8365	chr. 5, 64.25 Mb	5	64253406	64254182	---	16021, integral to membrane, Unknown	---	Mm.10709	---	NP_598458.1	NM_133697	1444100_at (chr. 5, 64.25 Mb): 1110003E01Rik; RIKEN cDNA 1110003E01 gene (1110003E01Rik), mRNA	6.56726	6.12268	6.47735	6.67364	6.75559	6.78864	7.91373	7.71264	7.79247
1430746_at	1110050P16Rik	RIKEN cDNA 1110050P16 gene	0.0859679	0.0258596	0.000369192	0.000310729	-1.18536	1.3679	1.62146	17.0368	14.3727	23.3047	1.68605	0.664778	0.637164	chr. 9, 53.63 Mb	9	53632878	53634400	---	---	---	---	---	---	---	1430746_at (chr. 9, 53.63 Mb): 1110050P16Rik; RIKEN cDNA 1110050P16 gene	4.13151	4.20347	3.9222	3.84794	3.90917	3.77557	4.50132	4.58018	4.54507
1452716_at	5730469M10Rik	RIKEN cDNA 5730469M10 gene	0.000290706	0.0141186	0.000380937	1.97221e-06	5.90594	1.32511	-4.45695	124.345	734.376	164.771	9.90461	102.806	13.9529	chr. 14, 39.15 Mb	14	39139988	39160318	---	---	---	Mm.27227	ENSMUSG00000021792	NP_081740.2	NM_027464	1452716_at (chr. 14, 39.15 Mb): 5730469M10Rik; RIKEN cDNA 5730469M10 gene	6.91002	6.87204	7.08363	9.67837	9.57676	9.27638	7.22365	7.39292	7.4658
1438176_x_at	1110031B06Rik	RIKEN cDNA 1110031B06 gene	0.00276669	0.0200726	0.000387275	2.78768e-05	1.32796	1.1514	-1.15334	2519.71	3346.07	2901.2	98.7908	50.0667	28.5623	---				---	---	---	Mm.26680	ENSMUSG00000009894	NP_653104.1	NM_144521	1438176_x_at (---): 1110031B06Rik; RIKEN cDNA 1110031B06 gene	11.3217	11.2332	11.3401	11.6834	11.7237	11.7173	11.5102	11.4859	11.511
1455447_at	D430019H16Rik	RIKEN cDNA D430019H16 gene	3.85302e-05	0.000426854	0.000393372	1.91869e-06	5.30351	2.41635	-2.19484	36.9702	196.072	89.3331	3.75598	17.0644	7.9541	chr. 12, 100.94 Mb	12	100938471	100940569	---	---	---	Mm.2388	---	---	---	1455447_at (chr. 12, 100.94 Mb): D430019H16Rik; RIKEN cDNA D430019H16 gene	5.30471	5.27529	5.02935	7.74969	7.57373	7.51161	6.48656	6.34369	6.6016
1431549_at	---	---	0.122348	0.0763326	0.000405073	0.00275851	-1.13314	1.16621	1.32148	24.3318	21.4729	28.376	2.15434	0.674164	0.89616	chr. 10, 126.9 Mb	10	126896529	126898261	---	---	---	---	---	---	---	1431549_at (chr. 10, 126.9 Mb): ---; ---	4.56299	4.49891	4.74134	4.41619	4.47249	4.38325	4.87461	4.7846	4.81915
1457832_at	---	7 days neonate cerebellum cDNA, RIKEN full-length enriched library, clone:A730031J22 product:unclassifiable, full insert sequence	0.00349618	0.000757082	0.000405689	2.34913e-06	-2.39583	-3.72761	-1.55587	38.4525	16.0498	10.3156	4.61682	0.58301	0.508799	chr. 2, 83.36 Mb	2	83363245	83364571	---	---	---	Mm.354173	---	---	---	1457832_at (chr. 2, 83.36 Mb): ---; 7 days neonate cerebellum cDNA, RIKEN full-length enriched library, clone:A730031J22 product:unclassifiable, full insert sequence	5.23923	5.09651	5.43869	4.05722	4.00174	3.95257	3.42079	3.28408	3.39183
1445574_at	---	Transcribed locus	0.00489168	0.000659578	0.000408901	2.47172e-06	1.6795	6.5164	3.87996	87.7897	147.443	572.073	5.15464	16.1953	85.0468	chr. 18, 61.52 Mb	18	61516793	61517322	---	---	---	Mm.25466	---	---	---	1445574_at (chr. 18, 61.52 Mb): ---; Transcribed locus	6.36197	6.47039	6.53055	7.3678	7.16733	7.05982	9.18322	9.34898	8.91521
1455342_at	A230083H22Rik	RIKEN cDNA A230083H22 gene	0.00103844	0.00145282	0.000413583	8.99602e-07	-6.85444	-2.90844	2.35674	402.32	58.6947	138.328	58.5885	2.13918	9.89462	chr. 19, 16.45 Mb	19	16447395	16448035	---	---	---	Mm.257354	---	---	---	1455342_at (chr. 19, 16.45 Mb): A230083H22Rik; RIKEN cDNA A230083H22 gene	8.46603	8.5925	8.86831	5.87699	5.92589	5.82067	7.17386	7.16673	6.98767
1455958_s_at	9130017A15Rik	RIKEN cDNA 9130017A15 gene	0.0011383	0.0559252	0.000414889	7.99846e-06	-2.30302	-1.17771	1.95551	801.827	348.163	680.835	19.0576	25.9	52.8852	chr. 5, 121.47 Mb	5	121469457	121476629	---	---	3824, catalytic activity, Unknown; 3824, catalytic activity, inferred from electronic annotation	Mm.251661	ENSMUSG00000038582	NP_796216.2	NM_177242	1455958_s_at (chr. 5, 121.47 Mb): 9130017A15Rik; RIKEN cDNA 9130017A15 gene	9.61961	9.63589	9.68514	8.558	8.35137	8.41363	9.40727	9.52084	9.29667
1430407_at	3110035C09Rik	RIKEN cDNA 3110035C09 gene	0.00732449	0.0848587	0.000419297	3.32398e-05	4.5668	1.54686	-2.9523	13.6283	62.2376	21.0811	3.48123	2.36677	0	chr. 10, 31.54 Mb	10	31540057	31541726	---	---	---	---	---	---	---	1430407_at (chr. 10, 31.54 Mb): 3110035C09Rik; RIKEN cDNA 3110035C09 gene	3.64374	3.43987	4.13208	5.89628	5.9796	6.00115	4.39788	4.39788	4.39788
1458843_at	---	Adult male hypothalamus cDNA, RIKEN full-length enriched library, clone:A230083P18 product:unclassifiable, full insert sequence	0.0112064	0.0433769	0.000419708	0.00028703	-1.64858	1.36724	2.254	86.9263	52.7281	118.849	12.2594	5.14754	8.91115	chr. 5, 31.48 Mb	5	31481897	31482684	---	---	---	Mm.101524	---	---	---	1458843_at (chr. 5, 31.48 Mb): ---; Adult male hypothalamus cDNA, RIKEN full-length enriched library, clone:A230083P18 product:unclassifiable, full insert sequence	6.6118	6.48116	6.20244	5.63016	5.87445	5.6436	6.78676	6.88223	7.0019
1452872_at	2900054D09Rik	RIKEN cDNA 2900054D09 gene	0.582238	0.000324094	0.000420502	1.81952e-05	1.10737	13.1936	11.9144	70.466	78.0317	929.698	16.4362	16.401	248.482	chr. 10, 70.08 Mb	10	70079259	70081585	---	---	---	---	---	---	---	1452872_at (chr. 10, 70.08 Mb): 2900054D09Rik; RIKEN cDNA 2900054D09 gene	5.85528	6.00993	6.47677	6.58749	6.00543	6.20331	9.90678	10.182	9.38259
1427057_at	C630002B14Rik	RIKEN cDNA C630002B14 gene	0.0146881	0.00767083	0.000421919	4.28497e-05	-1.37178	1.5286	2.09691	214.696	156.509	328.184	6.20678	12.9727	27.0773	chr. 10, 86.81 Mb	10	86811077	86813044	---	---	---	Mm.363153	ENSMUSG00000054027	NP_780540.1	NM_175331	1427057_at (chr. 10, 86.81 Mb): C630002B14Rik; RIKEN cDNA C630002B14 gene	7.72187	7.79352	7.72187	7.15564	7.39445	7.31012	8.4086	8.44088	8.21546
1430348_at	2900019E01Rik	RIKEN cDNA 2900019E01 gene	0.429219	0.000194405	0.000426234	7.38858e-06	1.04573	2.02	1.93166	15.1383	15.8306	30.5793	0.448247	1.16668	1.62654	chr. 15, 43.48 Mb	15	43477349	43478773	---	---	---	---	---	---	---	1430348_at (chr. 15, 43.48 Mb): 2900019E01Rik; RIKEN cDNA 2900019E01 gene	3.95104	3.87061	3.93747	4.07724	4.00337	3.86535	4.86586	5.01586	4.9177
1455325_at	A230057G18Rik	RIKEN cDNA A230057G18 gene	0.000340907	0.649659	0.000430547	2.05054e-05	3.11406	1.03924	-2.99648	39.1021	121.766	40.6365	3.90069	14.9091	3.67103	chr. 5, 111.28 Mb	5	111283217	111286293	---	---	---	Mm.44854	---	XP_489103.1	XM_489103	1455325_at (chr. 5, 111.28 Mb): A230057G18Rik; RIKEN cDNA A230057G18 gene	5.40125	5.11861	5.33283	7.06469	6.9809	6.71579	5.18719	5.43346	5.40125
1456736_x_at	5230400G24Rik	RIKEN cDNA 5230400G24 gene	0.525493	0.00132165	0.000436273	1.4716e-05	1.01734	1.39315	1.36941	4395.31	4471.51	6123.34	51.0551	167.866	203.402	chr. 1, 83.08 Mb	1	83081220	83081496	---	---	---	Mm.383246	ENSMUSG00000026150	NP_083685.2	NM_029409	1456736_x_at (chr. 1, 83.08 Mb): 5230400G24Rik; RIKEN cDNA 5230400G24 gene	12.083	12.1064	12.1156	12.1815	12.1226	12.0735	12.5496	12.6343	12.5548
1440851_at	4933407N01Rik	RIKEN cDNA 4933407N01 gene (4933407N01Rik), mRNA	0.000821369	0.667224	0.00043675	8.68474e-05	-2.17283	1.0378	2.25497	157.451	72.4635	163.403	16.6307	6.68089	15.2874	chr. 11, 30.82 Mb	11	30824574	30825170	---	---	4872, receptor activity, inferred from electronic annotation	Mm.294641	---	NP_080021.2	NM_025745	1440851_at (chr. 11, 30.82 Mb): 4933407N01Rik; RIKEN cDNA 4933407N01 gene (4933407N01Rik), mRNA	7.11167	7.37312	7.39466	6.25541	6.0168	6.25259	7.28094	7.26367	7.50003
1419577_at	A530089I17Rik	RIKEN cDNA A530089I17 gene	0.000172711	0.000665512	0.000441478	2.42768e-07	-2.57773	-2.04268	1.26193	698.205	270.861	341.808	40.1451	7.45196	7.58903	chr. 10, 41.35 Mb	10	41295774	41410450	---	16021, integral to membrane, Unknown	---	Mm.277242	ENSMUSG00000038417	NP_598760.1	NM_133999	1419577_at (chr. 10, 41.35 Mb): A530089I17Rik; RIKEN cDNA A530089I17 gene	9.36193	9.44777	9.52803	8.03548	8.11027	8.09737	8.41731	8.38452	8.44859
1455715_at	---	PREDICTED: Mus musculus RIKEN cDNA 2700099C18 gene (2700099C18Rik), mRNA	0.00215812	0.000965639	0.000443779	1.81609e-06	2.30782	5.76867	2.49962	18.9669	43.7722	109.414	2.73299	3.7029	4.7459	chr. 17, 92.81 Mb	17	92809459	92809967	---	---	---	Mm.373656	---	---	---	1455715_at (chr. 17, 92.81 Mb): ---; PREDICTED: Mus musculus RIKEN cDNA 2700099C18 gene (2700099C18Rik), mRNA	4.17877	4.06735	4.4611	5.58052	5.42087	5.34429	6.70744	6.83263	6.77817
1454388_at	2900046F13Rik	RIKEN cDNA 2900046F13 gene	0.522378	0.00783192	0.000444062	0.000354275	-1.04896	1.50234	1.57589	14.3047	13.6371	21.4905	1.35699	0.751981	0.991937	chr. 2, 6.96 Mb	2	6962824	6963892	---	---	---	---	---	---	---	1454388_at (chr. 2, 6.96 Mb): 2900046F13Rik; RIKEN cDNA 2900046F13 gene	3.85551	3.686	3.96054	3.70336	3.85569	3.74501	4.35444	4.43178	4.48757
1436747_at	1110014K08Rik; LOC545968	RIKEN cDNA 1110014K08 gene; similar to RIKEN cDNA 1110014K08 gene	1.89359e-05	1.8884e-06	0.000444125	1.41677e-08	-2.31437	-3.07486	-1.32859	2731.36	1180.17	888.288	90.1434	23.753	27.3283	---				---	---	---	Mm.258466	ENSMUSG00000050628	NP_795876.1; XP_620502.1	NM_176902; XM_620502	1436747_at (---): 1110014K08Rik; LOC545968; RIKEN cDNA 1110014K08 gene; similar to RIKEN cDNA 1110014K08 gene	11.4354	11.36	11.4493	10.1709	10.2215	10.2215	9.81475	9.82542	9.7431
1439484_at	4930431H11Rik	RIKEN cDNA 4930431H11 gene	0.354462	0.000946537	0.000458181	2.81816e-05	1.11411	-3.6935	-4.11497	383.142	426.863	103.734	38.3621	60.1248	17.563	chr. 3, 18.56 Mb	3	18560494	18561480	---	---	---	---	---	---	---	1439484_at (chr. 3, 18.56 Mb): 4930431H11Rik; RIKEN cDNA 4930431H11 gene	8.41033	8.69381	8.62612	8.94656	8.55605	8.68239	6.43181	6.69235	6.92425
1440635_at	2410003B16Rik	RIKEN cDNA 2410003B16 gene	0.0597404	0.000266057	0.00046489	5.61949e-06	1.35447	10.8205	7.98873	15.2177	20.612	164.664	2.12134	2.75918	35.1801	chr. 8, 60.75 Mb	8	60748688	60749350	7010, cytoskeleton organization and biogenesis, inferred from sequence or structural similarity; 6468, protein amino acid phosphorylation, inferred from electronic annotation	16021, integral to membrane, inferred from electronic annotation; 5634, nucleus, inferred from sequence or structural similarity; 5884, actin filament, inferred from sequence or structural similarity	5515, protein binding, inferred from sequence or structural similarity; 51371, muscle alpha-actinin binding, inferred from sequence or structural similarity; 5021, vascular endothelial growth factor receptor activity, inferred from electronic annotatio...	Mm.29933	---	XP_204283.3	XM_204283	1440635_at (chr. 8, 60.75 Mb): 2410003B16Rik; RIKEN cDNA 2410003B16 gene	4.01601	3.67649	4.0608	4.12317	4.47281	4.47281	7.61972	7.41199	6.98872
1429058_at	1110004B13Rik	RIKEN cDNA 1110004B13 gene	0.00167143	0.000588957	0.000466709	2.41282e-06	-1.47547	-2.22933	-1.51093	1101.86	746.785	494.255	69.2057	32.2775	12.6346	chr. 11, 68.8 Mb	11	68796470	68798641	---	---	---	Mm.33964	ENSMUSG00000020895	NP_080114.1; NP_082612.1	NM_025838; NM_028336	1429058_at (chr. 11, 68.8 Mb): 1110004B13Rik; RIKEN cDNA 1110004B13 gene	10.1309	10.0014	10.179	9.61338	9.52182	9.49579	8.94545	8.98718	8.91377
1439994_at	---	Adult male corpora quadrigemina cDNA, RIKEN full-length enriched library, clone:B230306E21 product:unclassifiable, full insert sequence	0.051537	0.00244055	0.000467713	9.39891e-05	1.38297	2.69158	1.94624	31.0941	43.0022	83.6924	4.94552	2.98929	6.77575	chr. 5, 52.09 Mb	5	52092712	52093649	---	---	---	Mm.52682	---	---	---	1439994_at (chr. 5, 52.09 Mb): ---; Adult male corpora quadrigemina cDNA, RIKEN full-length enriched library, clone:B230306E21 product:unclassifiable, full insert sequence	5.1798	4.72172	4.93775	5.48311	5.48311	5.30562	6.50355	6.37726	6.27084
1456752_at	---	13 days embryo heart cDNA, RIKEN full-length enriched library, clone:D330038P10 product:Mus musculus Nespas mRNA, full insert sequence	0.0298515	0.000195596	0.000469942	1.48693e-05	-1.38201	-3.83546	-2.77526	243.05	175.866	63.3692	31.5211	14.4917	7.59013	chr. 2, 173.69 Mb	2	173691335	173691965	---	---	---	Mm.101662	---	---	---	1456752_at (chr. 2, 173.69 Mb): ---; 13 days embryo heart cDNA, RIKEN full-length enriched library, clone:D330038P10 product:Mus musculus Nespas mRNA, full insert sequence	7.91115	8.10683	7.73311	7.42798	7.35365	7.58374	5.83486	5.93619	6.16589
1435891_x_at	2810426N06Rik	RIKEN cDNA 2810426N06 gene, mRNA (cDNA clone MGC:38213 IMAGE:5323247)	0.00572248	0.00067057	0.000473294	3.12577e-06	-3.27968	-7.64946	-2.33238	270.09	82.3525	35.3083	53.285	4.10657	3.08686	---				6355, regulation of transcription, DNA-dependent, inferred from electronic annotation	5634, nucleus, inferred from electronic annotation; 5622, intracellular, inferred from electronic annotation	46872, metal ion binding, inferred from electronic annotation; 3676, nucleic acid binding, inferred from electronic annotation; 8270, zinc ion binding, inferred from electronic annotation	Mm.272733	---	NP_075852.1	NM_023363	1435891_x_at (---): 2810426N06Rik; RIKEN cDNA 2810426N06 gene, mRNA (cDNA clone MGC:38213 IMAGE:5323247)	7.85522	7.95312	8.37024	6.39052	6.27981	6.41725	5.02183	5.12231	5.27075
1448413_at	2410016O06Rik	RIKEN cDNA 2410016O06 gene	0.000607711	4.03113e-05	0.000483373	1.40744e-06	-1.67526	-3.44176	-2.05446	565.478	337.547	164.299	36.7237	16.7829	13.2559	chr. 12, 80.82 Mb	12	80815049	80817333	6338, chromatin remodeling, traceable author statement; 42254, ribosome biogenesis and assembly, traceable author statement	5730, nucleolus, inferred from direct assay; 30685, nucleolar preribosome, inferred from sequence or structural similarity	3723, RNA binding, inferred from sequence or structural similarity	Mm.251483	ENSMUSG00000046791	NP_076122.1	NM_023633	1448413_at (chr. 12, 80.82 Mb): 2410016O06Rik; RIKEN cDNA 2410016O06 gene	9.03318	9.17742	9.21316	8.46334	8.32042	8.40948	7.48787	7.30582	7.27771
1435644_at	G431001E03Rik	RIKEN cDNA G431001E03 gene	0.000375016	0.512334	0.000486019	9.32549e-08	4.18791	-1.04071	-4.35839	120.348	504.006	115.64	7.84666	7.82625	8.42498	chr. 11, 32.32 Mb	11	32320963	32322979	7242, intracellular signaling cascade, Unknown; 7242, intracellular signaling cascade, inferred from electronic annotation	---	---	Mm.227616	---	NP_796338.2	NM_177364	1435644_at (chr. 11, 32.32 Mb): G431001E03Rik; RIKEN cDNA G431001E03 gene	7.00501	6.90471	6.81735	8.95983	8.96935	9.00236	6.76802	6.81787	6.9671
1417707_at	B230342M21Rik	RIKEN cDNA B230342M21 gene	0.000199332	0.00528698	0.000487163	9.14913e-06	2.59556	1.50385	-1.72594	40.1742	104.275	60.416	3.61827	6.72861	3.03756	chr. 5, 149.51 Mb	5	149512095	149517443	---	---	---	Mm.279932	ENSMUSG00000041132	NP_598659.2	NM_133898	1417707_at (chr. 5, 149.51 Mb): B230342M21Rik; RIKEN cDNA B230342M21 gene	5.30055	5.20937	5.46313	6.59415	6.77113	6.74131	5.87436	5.87436	5.99827
1441414_at	MGC65558	RIKEN cDNA 4933439C20 gene, mRNA (cDNA clone MGC:103350 IMAGE:5357837)	0.0285081	0.000904499	0.00049041	2.39378e-05	-1.18003	1.58074	1.86531	43.4361	36.8095	68.6611	2.80685	1.29827	4.34021	chr. X, 106.77 Mb	X	106770258	106770644	8654, phospholipid biosynthesis, inferred from electronic annotation	---	4609, phosphatidylserine decarboxylase activity, inferred from electronic annotation	Mm.335641	---	NP_001004146.1	NM_001004146	1441414_at (chr. X, 106.77 Mb): MGC65558; RIKEN cDNA 4933439C20 gene, mRNA (cDNA clone MGC:103350 IMAGE:5357837)	5.53636	5.42846	5.35167	5.16051	5.25789	5.18584	6.19994	6.02568	6.07297
1435265_at	---	Adult male cecum cDNA, RIKEN full-length enriched library, clone:9130204C03 product:unclassifiable, full insert sequence	0.000294218	4.65546e-06	0.000492804	4.50288e-08	7.14391	56.3464	7.88734	23.1957	165.708	1307	3.12599	9.88569	196.472	chr. 15, 58.19 Mb	15	58184883	58186400	---	---	---	Mm.25683	---	---	---	1435265_at (chr. 15, 58.19 Mb): ---; Adult male cecum cDNA, RIKEN full-length enriched library, clone:9130204C03 product:unclassifiable, full insert sequence	4.35705	4.73439	4.49026	7.46861	7.32194	7.32194	10.3296	10.563	10.1311
1439143_at	9330167000000	hypothetical protein 9330167E06	0.0202053	0.00535343	0.000494901	2.24256e-05	-1.28276	1.95755	2.51106	13.2729	10.3471	25.9823	0.446733	0.811345	2.85359	chr. 14, 45.99 Mb	14	45989622	45990176	---	---	---	---	---	---	---	1439143_at (chr. 14, 45.99 Mb): 9330167000000; hypothetical protein 9330167E06	3.71713	3.78323	3.68925	3.44493	3.23488	3.42452	4.85328	4.53629	4.69139
1435730_at	D930026N18Rik	RIKEN cDNA D930026N18 gene	0.143569	0.000158277	0.000499922	2.08796e-06	1.34933	16.6822	12.3633	26.3825	35.5986	440.118	6.69569	2.22402	72.1943	chr. 6, 119.02 Mb	6	119019827	119020304	---	---	---	---	---	---	---	1435730_at (chr. 6, 119.02 Mb): D930026N18Rik; RIKEN cDNA D930026N18 gene	5.08711	4.41894	4.57076	5.18515	5.04828	5.22207	8.93008	8.89336	8.48001
1426374_at	2410166I05Rik	RIKEN cDNA 2410166I05 gene	0.00853243	0.00041458	0.000501765	5.25071e-06	1.1797	2.02524	1.71675	449.646	530.445	910.642	15.2698	24.0693	57.9205	chr. 4, 133.49 Mb	4	133486465	133496164	6810, transport, inferred from electronic annotation	5615, extracellular space, inferred from electronic annotation	5386, carrier activity, inferred from electronic annotation	Mm.30153	ENSMUSG00000046671	NP_084035.1	NM_029759	1426374_at (chr. 4, 133.49 Mb): 2410166I05Rik; RIKEN cDNA 2410166I05 gene	8.77039	8.80025	8.86565	9.00721	9.01857	9.12448	9.83113	9.91952	9.73573
1437248_at	2700049A03Rik	RIKEN cDNA 2700049A03 gene	6.20697e-05	0.000101467	0.000502926	2.50794e-08	-1.78116	-8.13711	-4.56844	172.329	96.7509	21.1781	6.50157	2.63828	1.96074	chr. 12, 67.98 Mb	12	67972195	67993881	---	---	---	Mm.87290	ENSMUSG00000034601	XP_126944.4	XM_126944	1437248_at (chr. 12, 67.98 Mb): 2700049A03Rik; RIKEN cDNA 2700049A03 gene	7.4485	7.47033	7.36615	6.57331	6.57331	6.64093	4.31772	4.55083	4.33297
1431684_at	4933402J24Rik	RIKEN cDNA 4933402J24 gene	0.0108508	0.018874	0.000511046	0.000293216	-1.16719	1.13794	1.32819	24.0571	20.6112	27.3755	1.08626	0.71351	0.890283	chr. 4, 9.29 Mb	4	9198601	9377044	6810, transport, inferred from electronic annotation	30176, integral to endoplasmic reticulum membrane, inferred from electronic annotation; 5622, intracellular, inferred from electronic annotation	4597, peptide-aspartate beta-dioxygenase activity, inferred from electronic annotation; 5506, iron ion binding, inferred from electronic annotation; 5215, transporter activity, inferred from electronic annotation	Mm.222206	ENSMUSG00000041216	NP_083216.1	NM_028940	1431684_at (chr. 4, 9.29 Mb): 4933402J24Rik; RIKEN cDNA 4933402J24 gene	4.65439	4.52454	4.58332	4.37224	4.31132	4.41076	4.72159	4.81283	4.78848
1444153_at	---	16 days neonate heart cDNA, RIKEN full-length enriched library, clone:D830033B01 product:unclassifiable, full insert sequence	0.00387674	0.0124618	0.000512023	7.48251e-05	-1.15303	1.10507	1.27418	10.6073	9.1995	11.7218	0.17868	0.261805	0.345977	chr. 13, 98.53 Mb	13	98532192	98532904	---	---	---	Mm.375301	---	---	---	1444153_at (chr. 13, 98.53 Mb): ---; 16 days neonate heart cDNA, RIKEN full-length enriched library, clone:D830033B01 product:unclassifiable, full insert sequence	3.43477	3.39288	3.39288	3.23618	3.15566	3.21166	3.522	3.59922	3.5309
1443170_at	---	---	0.433918	0.000577243	0.000513545	5.40229e-05	1.03478	1.55647	1.50416	38.5216	39.8613	59.9578	2.15006	1.51916	2.97896	chr. 19, 43.04 Mb	19	43040899	43041517	---	---	---	---	---	---	---	1443170_at (chr. 19, 43.04 Mb): ---; ---	5.30942	5.31716	5.17161	5.27355	5.37765	5.29747	5.91266	5.97236	5.82903
1437462_x_at	---	Transcribed locus	0.00256323	0.000132165	0.000513976	3.40473e-06	2.55686	6.27833	2.45548	39.2205	100.281	246.24	6.05313	7.45481	25.3503	chr. 8, 94.66 Mb	8	94658232	94658502	---	---	---	Mm.381719	---	---	---	1437462_x_at (chr. 8, 94.66 Mb): ---; Transcribed locus	5.52701	5.11916	5.20149	6.7655	6.60159	6.56885	7.76719	7.99016	8.05859
1434786_at	---	---	0.0104996	0.000108776	0.000520698	7.01509e-06	1.94808	11.5831	5.94592	28.8139	56.1318	333.755	5.59082	7.35166	65.1209	chr. 1, 134.61 Mb	1	134604922	134606571	---	---	---	---	---	---	---	1434786_at (chr. 1, 134.61 Mb): ---; ---	4.56249	5.11841	4.81123	6.00913	5.654	5.74514	8.63002	8.40447	8.05658
1419652_s_at	2610200G18Rik	RIKEN cDNA 2610200G18 gene	0.0476822	0.0599227	0.000521581	0.00119429	1.22338	-1.20426	-1.47327	68.1315	83.3508	56.5753	6.39788	3.69621	2.71585	---				---	5615, extracellular space, Unknown; 16021, integral to membrane, Unknown	---	Mm.46513	---	NP_080274.1	NM_025998	1419652_s_at (---): 2610200G18Rik; RIKEN cDNA 2610200G18 gene	6.20686	6.1147	5.9362	6.39817	6.30852	6.4338	5.89397	5.75691	5.81211
1426928_at	4633402D15Rik	RIKEN cDNA 4633402D15 gene	0.000422899	0.00277714	0.000523909	4.19765e-06	1.95773	1.50135	-1.30398	36.8987	72.2377	55.3977	2.31516	2.37076	1.48017	chr. 1, 121.24 Mb	1	121208860	121264801	---	---	---	Mm.25788	ENSMUSG00000026339	NP_001020327.1; NP_081843.1; NP_084231.1	NM_001025156; NM_027567; NM_029955	1426928_at (chr. 1, 121.24 Mb): 4633402D15Rik; RIKEN cDNA 4633402D15 gene	5.13685	5.16912	5.30496	6.11898	6.20331	6.20018	5.74654	5.81384	5.81384
1451172_at	1200015A19Rik	RIKEN cDNA 1200015A19 gene	0.000932946	2.84705e-05	0.000525056	2.73585e-06	1.31872	1.81586	1.37699	890.178	1173.89	1616.44	27.2975	46.8187	56.8471	chr. 4, 152.65 Mb	4	152649847	152653016	---	---	---	Mm.288737	ENSMUSG00000029030	NP_080664.1	NM_026388	1451172_at (chr. 4, 152.65 Mb): 1200015A19Rik; RIKEN cDNA 1200015A19 gene	9.83428	9.81019	9.74801	10.1354	10.2502	10.2034	10.709	10.6575	10.6075
1446258_at	---	---	0.18199	0.00178864	0.000525434	8.61437e-06	-1.08201	2.50255	2.70777	21.6231	19.9843	54.1128	0.957254	1.39068	6.13153	chr. 15, 55.84 Mb	15	55843404	55844180	---	---	---	---	---	---	---	1446258_at (chr. 15, 55.84 Mb): ---; ---	4.43601	4.49626	4.3684	4.21842	4.41925	4.31772	5.93048	5.70419	5.62099
1458528_at	C330002I19Rik	RIKEN cDNA C330002I19 gene, mRNA (cDNA clone IMAGE:4238005)	0.303743	0.000407025	0.000527824	6.77196e-06	1.11684	6.37246	5.70582	13.3717	14.934	85.2105	1.53533	1.74647	16.4769	chr. 12, 21.61 Mb	12	21612589	21613546	6355, regulation of transcription, DNA-dependent, Unknown; 15977, carbon utilization by fixation of carbon dioxide, inferred from electronic annotation	16021, integral to membrane, Unknown; 9573, ribulose bisphosphate carboxylase complex (sensu Magnoliophyta), inferred from electronic annotation	3677, DNA binding, Unknown; 3700, transcription factor activity, Unknown; 16984, ribulose-bisphosphate carboxylase activity, inferred from electronic annotation	Mm.250641	---	XP_126866.6	XM_126866	1458528_at (chr. 12, 21.61 Mb): C330002I19Rik; RIKEN cDNA C330002I19 gene, mRNA (cDNA clone IMAGE:4238005)	3.89128	3.75493	3.55778	3.80223	3.79713	4.08325	6.69377	6.3315	6.16145
1457254_x_at	6330442E10Rik; LOC432460	RIKEN cDNA 6330442E10 gene; similar to RIKEN cDNA 6330442E10 gene	0.119336	0.00142617	0.000528373	9.58968e-06	-1.16515	2.35791	2.74731	21.8558	18.758	51.534	2.12725	1.67168	2.1183	chr. 12, 75.82 Mb	12	75818780	75819047	---	---	---	Mm.341747	ENSMUSG00000056219	NP_848860.1; XP_483898.1	NM_178745; XM_483898	1457254_x_at (chr. 12, 75.82 Mb): 6330442E10Rik; LOC432460; RIKEN cDNA 6330442E10 gene; similar to RIKEN cDNA 6330442E10 gene	4.56836	4.47902	4.28845	4.35851	4.10311	4.21529	5.73365	5.61922	5.70702
1430477_s_at	---	---	0.0116833	0.0202503	0.000531882	2.34968e-05	-1.32116	1.16666	1.54135	93.7802	70.983	109.41	0	3.75392	4.17778	chr. 8, 25.78 Mb	8	25775658	25776506	---	---	---	---	---	---	---	1430477_s_at (chr. 8, 25.78 Mb): ---; ---	6.55121	6.55121	6.55121	6.14354	6.07428	6.22637	6.71166	6.78719	6.81983
1442111_at	D430033H22Rik	RIKEN cDNA D430033H22 gene	0.406448	0.0160559	0.000539823	0.000890982	-1.17183	2.13723	2.50448	27.7506	23.6814	59.3096	6.70693	2.74126	6.05098	chr. 19, 45.73 Mb	19	45731358	45732042	---	---	---	---	---	---	---	1442111_at (chr. 19, 45.73 Mb): D430033H22Rik; RIKEN cDNA D430033H22 gene	4.50285	4.65686	5.14378	4.39943	4.54716	4.73125	5.93387	6.00539	5.7158
1460584_at	B430315C20Rik	RIKEN cDNA B430315C20 gene	0.0036257	0.0123141	0.000542139	9.81196e-06	-1.74453	-1.28825	1.35418	152.4	87.359	118.3	9.83764	1.02997	3.06039	chr. 2, 120.83 Mb	2	120824407	120826332	7605, sensory perception of sound, inferred from direct assay	5829, cytosol, inferred from direct assay; 5874, microtubule, inferred from electronic annotation	3993, acid phosphatase activity, Unknown; 5515, protein binding, inferred from physical interaction; 3993, acid phosphatase activity, inferred from electronic annotation	Mm.36501	ENSMUSG00000033526	NP_848910.2	NM_178795	1460584_at (chr. 2, 120.83 Mb): B430315C20Rik; RIKEN cDNA B430315C20 gene	7.1475	7.26888	7.3327	6.4642	6.45175	6.43051	6.84312	6.91327	6.90155
1457915_at	4833442J19Rik	RIKEN cDNA 4833442J19 gene	0.462729	0.000798152	0.000546741	8.2026e-05	1.0477	-1.77159	-1.8561	46.9836	49.2248	26.5205	3.56731	3.29719	2.03287	chr. 6, 150.08 Mb	6	150080330	150080976	6479, protein amino acid methylation, inferred from electronic annotation	5737, cytoplasm, inferred from electronic annotation; 5634, nucleus, inferred from electronic annotation	8168, methyltransferase activity, inferred from electronic annotation; 16740, transferase activity, inferred from electronic annotation; 8276, protein methyltransferase activity, inferred from electronic annotation; 8757, S-adenosylmethionine-dependent...	Mm.274099	---	NP_796075.2	NM_177101	1457915_at (chr. 6, 150.08 Mb): 4833442J19Rik; RIKEN cDNA 4833442J19 gene	5.47582	5.67445	5.50386	5.6176	5.52334	5.71654	4.59633	4.77841	4.80363
1435365_at	4732415M23Rik	RIKEN cDNA 4732415M23 gene	0.813618	0.000193072	0.000547895	5.84112e-06	-1.02792	5.24069	5.38704	20.8384	20.2723	109.208	2.77982	1.66639	17.742	chr. 8, 122.59 Mb	8	122587741	122596929	---	---	---	Mm.258354	ENSMUSG00000048478	NP_796253.1	NM_177279	1435365_at (chr. 8, 122.59 Mb): 4732415M23Rik; RIKEN cDNA 4732415M23 gene	4.43222	4.53393	4.15059	4.25417	4.47098	4.28967	6.71481	6.55336	7.00745
1452912_at	2600005O03Rik	RIKEN cDNA 2600005O03 gene	0.0119968	0.00148454	0.000549558	4.45519e-06	-3.29751	-35.0834	-10.6394	691.769	209.785	19.7178	48.5177	58.4314	6.17807	chr. 15, 55.09 Mb	15	55078052	55092450	---	---	---	Mm.277084	ENSMUSG00000022422	NP_898912.2	NM_183089	1452912_at (chr. 15, 55.09 Mb): 2600005O03Rik; RIKEN cDNA 2600005O03 gene	9.37398	9.37504	9.54649	8.10241	7.59081	7.33756	4.12076	3.91038	4.73986
1447799_x_at	1700001P01Rik	RIKEN cDNA 1700001P01 gene	0.0136977	0.000129229	0.000552131	5.47658e-07	-1.28197	3.61928	4.63979	24.1016	18.8005	87.2306	1.69131	0.644027	8.65803	chr. 11, 97.59 Mb	11	97592568	97592816	---	---	---	Mm.269049	ENSMUSG00000018543	NP_082432.1	NM_028156	1447799_x_at (chr. 11, 97.59 Mb): 1700001P01Rik; RIKEN cDNA 1700001P01 gene	4.47503	4.67478	4.61613	4.28188	4.18307	4.23146	6.27118	6.52485	6.52943
1426548_a_at	5730421E18Rik	RIKEN cDNA 5730421E18 gene	0.00931145	0.00203473	0.000555724	1.62032e-06	-1.31683	-2.22622	-1.69059	415.758	315.726	186.755	27.9981	10.5056	1.88525	chr. 2, 114.1 Mb	2	114031026	114168805	---	---	---	Mm.117809	---	NP_079951.1	NM_025675	1426548_a_at (chr. 2, 114.1 Mb): 5730421E18Rik; RIKEN cDNA 5730421E18 gene	8.58622	8.73095	8.77495	8.35658	8.26917	8.28026	7.56062	7.54237	7.53187
1436277_at	D330010C22Rik	RIKEN cDNA 330010C22 gene	0.459993	0.00174586	0.000555933	1.54969e-06	-1.07357	18.5907	19.9585	43.5684	40.5826	809.967	3.28418	5.72826	216.552	chr. 4, 150.8 Mb	4	150799381	150801271	---	---	---	Mm.156205	ENSMUSG00000058498	XP_131865.5	XM_131865	1436277_at (chr. 4, 150.8 Mb): D330010C22Rik; RIKEN cDNA 330010C22 gene	5.56056	5.41669	5.35032	5.22581	5.56056	5.21455	9.99651	9.67882	9.2015
1442715_at	---	Adult male corpora quadrigemina cDNA, RIKEN full-length enriched library, clone:B230318C15 product:unclassifiable, full insert sequence	0.564646	0.000244048	0.00055613	1.73819e-08	-1.02218	24.1753	24.7117	10.5069	10.2789	254.009	0.542697	0.263005	39.9841	chr. X, 77.62 Mb	X	77623839	77624199	---	---	---	Mm.381910	---	---	---	1442715_at (chr. X, 77.62 Mb): ---; Adult male corpora quadrigemina cDNA, RIKEN full-length enriched library, clone:B230318C15 product:unclassifiable, full insert sequence	3.47685	3.34915	3.35004	3.36873	3.32109	3.39407	7.81536	8.22722	7.88943
1421498_a_at	2010204K13Rik	RIKEN cDNA 2010204K13 gene	0.00962557	8.79086e-06	0.000561521	9.06324e-08	-1.72543	-11.7479	-6.80864	898.089	520.501	76.4471	93.8609	12.7928	8.17565	---				---	16021, integral to membrane, Unknown	---	Mm.45111	ENSMUSG00000063018	---	---	1421498_a_at (---): 2010204K13Rik; RIKEN cDNA 2010204K13 gene	9.94284	9.64034	9.83288	9.06307	8.99543	9.0119	6.17051	6.15848	6.42427
1435938_at	2610318C08Rik	RIKEN cDNA 2610318C08 gene	0.0173593	0.0010074	0.000566901	7.79196e-06	-1.42859	-3.44141	-2.40896	277.166	194.013	80.5383	10.9372	20.711	8.59929	chr. 2, 128.78 Mb	2	128782064	128782484	---	---	---	Mm.45785	---	NP_853620.1	NM_181589	1435938_at (chr. 2, 128.78 Mb): 2610318C08Rik; RIKEN cDNA 2610318C08 gene	8.17881	8.08427	8.07852	7.7631	7.54968	7.47123	6.43178	6.14277	6.40306
1444652_at	B830004H01Rik	RIKEN cDNA B830004H01 gene	0.223011	0.107701	0.000574577	0.00706861	-1.13534	1.20579	1.36898	11.5243	10.1505	13.8959	1.37466	0.401433	0.433617	chr. 4, 140.42 Mb	4	140422173	140423548	---	---	---	Mm.347724	---	---	---	1444652_at (chr. 4, 140.42 Mb): B830004H01Rik; RIKEN cDNA B830004H01 gene	3.63915	3.60499	3.31411	3.36153	3.27809	3.38853	3.84762	3.76876	3.77198
1436725_at	E130306D19Rik	RIKEN cDNA E130306D19 gene	0.0178339	2.48047e-05	0.000574735	3.71123e-07	-1.38143	-4.58543	-3.31933	106.712	77.2476	23.272	9.46521	1.82819	1.81254	chr. 4, 43.41 Mb	4	43412060	43413323	---	---	5085, guanyl-nucleotide exchange factor activity, inferred from electronic annotation	Mm.331567	---	XP_131404.2	XM_131404	1436725_at (chr. 4, 43.41 Mb): E130306D19Rik; RIKEN cDNA E130306D19 gene	6.67125	6.65255	6.87793	6.30708	6.2393	6.26707	4.44392	4.66011	4.50895
1450496_a_at	2810433K01Rik	RIKEN cDNA 2810433K01 gene	0.0249714	5.02486e-05	0.000584548	9.3254e-06	-1.73557	-9.76551	-5.6267	133.432	76.8809	13.6636	19.7589	17.2435	2.00953	chr. 18, 74.44 Mb	18	74430995	74442009	---	---	---	Mm.283406	ENSMUSG00000036223	NP_079857.2	NM_025581	1450496_a_at (chr. 18, 74.44 Mb): 2810433K01Rik; RIKEN cDNA 2810433K01 gene	7.03973	6.84131	7.26729	6.59537	6.10173	6.02839	3.51073	3.84413	3.92896
1435436_at	---	Transcribed locus	0.000658045	0.000268042	0.000588495	1.34816e-06	-1.28466	-1.44989	-1.12862	896.537	697.877	618.347	24.7034	10.7993	8.64376	chr. 17, 84.67 Mb	17	84666021	84667534	---	---	---	Mm.234875	---	---	---	1435436_at (chr. 17, 84.67 Mb): ---; Transcribed locus	9.76474	9.81533	9.84349	9.42082	9.45966	9.45966	9.26991	9.29336	9.25327
1447623_s_at	---	Transcribed locus	0.00116025	7.74689e-05	0.000588574	8.97944e-08	14.5012	49.318	3.40096	39.7865	576.952	1962.19	8.10281	27.4258	210.978	chr. 12, 47.08 Mb	12	47079899	47080196	---	---	---	Mm.311620	---	---	---	1447623_s_at (chr. 12, 47.08 Mb): ---; Transcribed locus	5.02255	5.26079	5.60036	9.24898	9.13978	9.12496	10.7992	10.8997	11.0995
1448250_at	9030425E11Rik	RIKEN cDNA 9030425E11 gene	0.397324	0.00382067	0.000592963	2.54623e-05	1.0984	-2.71882	-2.98634	103.174	113.326	37.9482	15.5102	11.5121	1.78948	chr. 9, 40.69 Mb	9	40636822	40736345	---	5615, extracellular space, Unknown; 16021, integral to membrane, Unknown	4872, receptor activity, inferred from electronic annotation; 19864, IgG binding, inferred from electronic annotation	Mm.280560	ENSMUSG00000032024	NP_598494.2	NM_133733	1448250_at (chr. 9, 40.69 Mb): 9030425E11Rik; RIKEN cDNA 9030425E11 gene	6.57805	6.53854	6.91912	6.97983	6.777	6.70166	5.32053	5.22285	5.19133
1443511_at	---	Transcribed locus	0.174786	0.00225188	0.000598219	8.1762e-05	-1.18766	2.19635	2.60853	22.674	19.0913	49.8001	3.35705	1.17199	5.08062	chr. 9, 69.04 Mb	9	69038436	69038990	---	---	---	Mm.381842	---	---	---	1443511_at (chr. 9, 69.04 Mb): ---; Transcribed locus	4.31699	4.72344	4.4378	4.3529	4.21455	4.19174	5.46257	5.75058	5.68553
1434411_at	---	---	0.00132306	0.156782	0.000599411	8.66038e-06	5.03268	1.25996	-3.9943	14.4497	72.7209	18.2061	0.433791	9.22054	3.11626	chr. 9, 79.8 Mb	9	79804293	79805243	---	---	---	---	ENSMUSG00000032332	---	---	1434411_at (chr. 9, 79.8 Mb): ---; ---	3.90208	3.82988	3.82567	5.98564	6.18973	6.35405	3.90208	4.21005	4.40331
AFFX-r2-Bs-thr-3_s_at	---	---	0.829569	0.000266466	0.000599657	4.0138e-06	-1.03662	5.84881	6.06299	543.028	523.846	3176.07	101.482	24.9771	400.627	---				---	---	---	---	---	---	---	AFFX-r2-Bs-thr-3_s_at (---): ---; ---	8.92954	8.9109	9.36666	8.98223	9.00413	9.10941	11.4067	11.7203	11.7478
1428593_at	1700029F09Rik	RIKEN cDNA 1700029F09 gene	0.00543781	0.00124145	0.000611757	3.08033e-06	-1.52148	-3.46666	-2.27847	782.898	514.563	225.837	22.8616	39.9738	24.3266	chr. 1, 44.39 Mb	1	44382432	44397492	---	---	3824, catalytic activity, inferred from electronic annotation	Mm.348017	ENSMUSG00000026049	XP_355303.1	XM_355303	1428593_at (chr. 1, 44.39 Mb): 1700029F09Rik; RIKEN cDNA 1700029F09 gene	9.56483	9.62551	9.64646	9.12303	8.98742	8.90254	7.74335	7.71041	7.98748
1444598_at	---	B6-derived CD11 +ve dendritic cells cDNA, RIKEN full-length enriched library, clone:F730219O19 product:hypothetical protein, full insert sequence	0.119897	0.00233435	0.00061865	3.31177e-06	1.10649	3.40154	3.07418	49.4807	54.7497	168.31	1.35171	3.79493	21.0567	chr. 6, 134.8 Mb	6	134801906	134802272	---	---	---	Mm.387191	---	---	---	1444598_at (chr. 6, 134.8 Mb): ---; B6-derived CD11 +ve dendritic cells cDNA, RIKEN full-length enriched library, clone:F730219O19 product:hypothetical protein, full insert sequence	5.60672	5.60501	5.67359	5.65948	5.80181	5.85597	7.58145	7.23326	7.34816
1455374_at	---	---	0.0290979	0.000208271	0.00062143	1.62863e-05	1.54672	6.12263	3.95845	11.9347	18.4597	73.0717	1.99592	1.90577	12.5048	chr. 2, 55.52 Mb	2	55523046	55523687	---	---	---	---	ENSMUSG00000026824	---	---	1455374_at (chr. 2, 55.52 Mb): ---; ---	3.26905	3.72998	3.68873	4.29956	4.27963	4.02366	6.45036	6.06703	6.0162
1456621_at	D430015B01Rik	RIKEN cDNA D430015B01 gene	0.0771384	0.00610749	0.000632074	0.000233485	1.25955	1.99889	1.58699	19.334	24.3522	38.6466	2.52756	1.45241	2.0753	chr. 6, 59.1 Mb	6	59098255	59108992	---	---	---	Mm.28813	ENSMUSG00000037709	NP_705802.1	NM_153574	1456621_at (chr. 6, 59.1 Mb): D430015B01Rik; RIKEN cDNA D430015B01 gene	4.41631	4.33276	4.04431	4.65482	4.50304	4.65482	5.22894	5.35903	5.22475
1435423_x_at	4933433P14Rik	RIKEN cDNA 4933433P14 gene	0.0323626	0.000162533	0.000645495	9.45105e-06	1.15347	2.08028	1.80349	285.565	329.392	594.054	17.0739	13.2093	39.5553	chr. 12, 101.15 Mb	12	101149351	101150022	---	---	---	Mm.248019	ENSMUSG00000044715	NP_848728.1	NM_178613	1435423_x_at (chr. 12, 101.15 Mb): 4933433P14Rik; RIKEN cDNA 4933433P14 gene	8.15814	8.24123	8.06849	8.30389	8.36508	8.41969	9.23934	9.29328	9.10422
1445121_at	1110007J02Rik	RIKEN cDNA 1110007J02 gene	0.0196502	0.00103211	0.000649706	2.60852e-05	-1.14196	1.45982	1.66705	12.095	10.5915	17.6566	0.567124	0.34271	1.0149	chr. 14, 32.73 Mb	14	32726877	32728070	---	---	---	---	---	---	---	1445121_at (chr. 14, 32.73 Mb): 1110007J02Rik; RIKEN cDNA 1110007J02 gene	3.58461	3.66729	3.53396	3.36153	3.45385	3.3976	4.23372	4.08048	4.10751
1445211_at	---	Transcribed locus	0.458038	3.36758e-06	0.000650153	1.30591e-07	1.06039	4.85217	4.57584	43.4838	46.1097	210.991	0.808415	4.93725	6.91721	---				---	---	---	Mm.381426	---	---	---	1445211_at (---): ---; Transcribed locus	5.42527	5.42846	5.473	5.41998	5.45055	5.69449	7.67453	7.76893	7.71811
1436541_at	2310008H09Rik	RIKEN cDNA 2310008H09 gene	0.0304308	1.94679e-05	0.000653278	1.42217e-07	-1.26622	-7.0497	-5.56753	312.71	246.964	44.3579	25.3015	6.23048	4.65937	chr. 7, 112.72 Mb	7	112718456	112721037	---	---	---	Mm.374809	ENSMUSG00000030980	NP_075686.1	NM_023197	1436541_at (chr. 7, 112.72 Mb): 2310008H09Rik; RIKEN cDNA 2310008H09 gene	8.37372	8.14968	8.33291	7.983	7.91023	7.95032	5.38274	5.37899	5.63627
1424463_at	2210010L05Rik	RIKEN cDNA 2210010L05 gene	0.00228152	1.04399e-05	0.00065871	1.40216e-08	2.02468	17.2984	8.54378	122.917	248.867	2126.27	8.62152	3.50348	216.777	chr. 1, 52.96 Mb	1	52960005	52961588	---	---	---	Mm.269793	---	NP_598590.1; NP_835182.1	NM_133829; NM_178081	1424463_at (chr. 1, 52.96 Mb): 2210010L05Rik; RIKEN cDNA 2210010L05 gene	6.86695	6.89802	7.05271	7.97091	7.97091	7.93559	11.1088	11.1611	10.8768
1443913_at	---	---	0.000492738	0.272531	0.00066587	2.15171e-05	1.87392	-1.06345	-1.99281	74.8821	140.323	70.4145	4.96459	10.8537	3.07663	---				---	---	---	---	---	---	---	1443913_at (---): ---; ---	6.11413	6.29822	6.26081	7.24303	7.02021	7.12596	6.06607	6.18921	6.15534
1429119_at	4833421E05Rik	RIKEN cDNA 4833421E05 gene	0.00609243	2.58462e-05	0.000668542	4.25018e-07	-1.30947	-2.22446	-1.69875	870.275	664.6	391.229	39.7632	8.73583	15.2911	chr. 12, 18.83 Mb	12	18821941	18829157	6629, lipid metabolism, inferred from electronic annotation	---	16788, hydrolase activity, acting on ester bonds, inferred from electronic annotation	Mm.335830	ENSMUSG00000062054	NP_080623.2	NM_026347	1429119_at (chr. 12, 18.83 Mb): 4833421E05Rik; RIKEN cDNA 4833421E05 gene	9.7647	9.69819	9.83008	9.39808	9.36535	9.36535	8.58814	8.67482	8.57048
1433529_at	E430002G05Rik	RIKEN cDNA E430002G05 gene	0.00159574	0.617367	0.000669524	3.5905e-05	3.54975	-1.0533	-3.73896	19.0661	67.6799	18.1013	1.15429	10.3832	3.2775	chr. 2, 102.35 Mb	2	102345682	102347793	6508, proteolysis, Unknown; 6508, proteolysis, inferred from electronic annotation	5615, extracellular space, Unknown	4263, chymotrypsin activity, Unknown; 4295, trypsin activity, Unknown; 8233, peptidase activity, inferred from electronic annotation; 4252, serine-type endopeptidase activity, inferred from electronic annotation	Mm.28649	ENSMUSG00000027188	NP_776110.2	NM_173749	1433529_at (chr. 2, 102.35 Mb): E430002G05Rik; RIKEN cDNA E430002G05 gene	4.25173	4.3383	4.16349	6.3128	5.98947	5.90713	3.94344	4.10244	4.44238
1452761_a_at	8430436O14Rik	RIKEN cDNA 8430436O14 gene	5.96471e-06	8.69855e-06	0.000672952	2.70276e-08	11.4499	6.84675	-1.67231	80.6316	923.223	552.065	6.49949	54.2651	38.7157	chr. 9, 116.56 Mb	9	116559671	116560865	---	---	---	---	---	---	---	1452761_a_at (chr. 9, 116.56 Mb): 8430436O14Rik; RIKEN cDNA 8430436O14 gene	6.39131	6.40616	6.19266	9.79069	9.94463	9.8114	9.03903	9.05961	9.22052
1417921_at	2610029G23Rik	RIKEN cDNA 2610029G23 gene	0.0585019	0.000653705	0.000681776	2.14192e-05	-1.19516	-2.77563	-2.32239	497.469	416.236	179.228	31.4268	39.6426	20.7114	---				---	5737, cytoplasm, inferred from direct assay	5515, protein binding, inferred from physical interaction	Mm.273405	ENSMUSG00000031226	NP_080588.1	NM_026312	1417921_at (---): 2610029G23Rik; RIKEN cDNA 2610029G23 gene	9.03532	8.85511	8.97911	8.84967	8.5958	8.64558	7.34437	7.43278	7.66104
1435892_at	C230079D11Rik	RIKEN cDNA C230079D11 gene	0.000981495	0.186492	0.000690329	1.82249e-05	4.644	1.23184	-3.76998	22.1148	102.701	27.2418	1.25286	15.4135	4.91448	chr. 18, 22.75 Mb	18	22749416	22750988	---	---	---	Mm.277103	---	XP_140204.4	XM_140204	1435892_at (chr. 18, 22.75 Mb): C230079D11Rik; RIKEN cDNA C230079D11 gene	4.45137	4.55271	4.39215	6.91287	6.55265	6.55045	4.50747	5.02183	4.72752
1435809_at	LOC545554	similar to RIKEN cDNA B230218L05 gene	0.115611	0.0092527	0.000691858	0.000516186	-1.19098	1.5457	1.8409	37.1592	31.2004	57.437	4.45451	2.50899	4.16757	chr. 3, 96.09 Mb	3	96086860	96087615	---	---	---	---	ENSMUSG00000049097	NP_001020022.1	NM_001024851	1435809_at (chr. 3, 96.09 Mb): LOC545554; similar to RIKEN cDNA B230218L05 gene	5.39229	5.1798	5.05447	4.82562	5.0064	5.04886	5.74753	5.95293	5.82375
1425299_s_at	0610038D11Rik	RIKEN cDNA 0610038D11 gene	0.489478	0.000363065	0.000695463	2.45991e-05	1.03364	-1.58609	-1.63945	2945.09	3044.18	1856.83	79.8704	191.67	82.4251	chr. 19, 6.62 Mb	19	6624007	6624873	---	---	---	Mm.371597	ENSMUSG00000038812	NP_080582.2	NM_026306	1425299_s_at (chr. 19, 6.62 Mb): 0610038D11Rik; RIKEN cDNA 0610038D11 gene	11.538	11.554	11.4792	11.4658	11.6415	11.6024	10.8974	10.7828	10.8929
1443823_s_at	---	Transcribed locus	0.000565046	2.61181e-06	0.000696293	1.94658e-08	5.73167	69.1069	12.057	24.8057	142.178	1714.24	2.06949	23.0268	80.7855	chr. 1, 172.2 Mb	1	172201421	172201688	---	---	---	Mm.373417	---	---	---	1443823_s_at (chr. 1, 172.2 Mb): ---; Transcribed locus	4.75331	4.62055	4.51393	7.35495	7.17921	6.8814	10.7983	10.7629	10.6656
1458040_at	---	Transcribed locus	0.057971	4.40808e-05	0.000698308	2.40801e-07	-1.10312	2.44405	2.69608	27.6727	25.0859	67.6337	1.28657	0.320229	3.95302	chr. 7, 103.97 Mb	7	103971736	103972474	---	---	---	Mm.323294	---	---	---	1458040_at (chr. 7, 103.97 Mb): ---; Transcribed locus	4.86415	4.76667	4.73729	4.66877	4.64477	4.63265	6.17303	6.01863	6.04252
1441061_at	---	Visual cortex cDNA, RIKEN full-length enriched library, clone:K530018N01 product:unclassifiable, full insert sequence	0.452385	0.0019074	0.00069914	9.55943e-05	-1.04511	-1.59183	-1.52312	51.0005	48.7992	32.039	4.0458	1.46293	1.60448	chr. 14, 39.05 Mb	14	39047953	39048572	---	---	---	Mm.76650	---	---	---	1441061_at (chr. 14, 39.05 Mb): ---; Visual cortex cDNA, RIKEN full-length enriched library, clone:K530018N01 product:unclassifiable, full insert sequence	5.79885	5.60194	5.6077	5.55953	5.64316	5.62236	4.99761	4.9299	5.07414
1429081_at	2600014C01Rik	RIKEN cDNA 2600014C01 gene	0.884254	5.65045e-05	0.000703755	1.14863e-05	-1.00694	-1.98625	-1.97256	831.779	826.043	418.768	38.5062	67.4597	19.6939	chr. 10, 58.26 Mb	10	58247922	58263193	---	5795, Golgi stack, inferred from electronic annotation	5515, protein binding, inferred from physical interaction	Mm.25531	ENSMUSG00000038039	NP_081651.2	NM_027375	1429081_at (chr. 10, 58.26 Mb): 2600014C01Rik; RIKEN cDNA 2600014C01 gene	9.65583	9.66633	9.77497	9.82008	9.6204	9.6204	8.7345	8.76112	8.63115
1433004_at	4833446E11Rik	RIKEN cDNA 4833446E11 gene	0.279717	0.0146653	0.000704655	0.000988723	-1.0516	1.20673	1.26899	19.8046	18.8328	23.8987	1.15428	0.582942	0.740796	chr. 7, 139.64 Mb	7	139636199	139637648	---	---	---	---	---	---	---	1433004_at (chr. 7, 139.64 Mb): 4833446E11Rik; RIKEN cDNA 4833446E11 gene	4.39788	4.23529	4.28528	4.21624	4.20263	4.28528	4.52972	4.58721	4.61825
1443226_at	5730470L24Rik	RIKEN cDNA 5730470L24 gene	0.000628929	0.000703103	0.000706762	6.41271e-07	1.1274	1.51389	1.34281	15.763	17.7713	23.8634	0.150004	0.2574	0.715333	chr. 3, 102.43 Mb	3	102426548	102427107	---	---	---	Mm.208619	ENSMUSG00000027854	NP_079955.1	NM_025679	1443226_at (chr. 3, 102.43 Mb): 5730470L24Rik; RIKEN cDNA 5730470L24 gene	3.96272	3.98418	3.98839	4.16349	4.12714	4.16349	4.54774	4.62563	4.55554
1448302_at	2410004N11Rik	RIKEN cDNA 2410004N11 gene	6.31182e-05	3.22468e-06	0.00070731	3.65968e-08	-1.8262	-2.74487	-1.50305	524.411	287.159	191.051	14.2208	11.2845	3.42112	chr. 17, 26.76 Mb	17	26754605	26771684	6813, potassium ion transport, Unknown; 6813, potassium ion transport, inferred from electronic annotation	8076, voltage-gated potassium channel complex, Unknown; 16020, membrane, Unknown; 8076, voltage-gated potassium channel complex, inferred from electronic annotation; 16020, membrane, inferred from electronic annotation	5216, ion channel activity, inferred from electronic annotation; 5249, voltage-gated potassium channel activity, Unknown; 5515, protein binding, Unknown; 5249, voltage-gated potassium channel activity, inferred from electronic annotation; 5515, protein...	Mm.435	ENSMUSG00000005936	XP_622095.1	XM_622095	1448302_at (chr. 17, 26.76 Mb): 2410004N11Rik; RIKEN cDNA 2410004N11 gene	9.07725	9.00145	9.02391	8.22652	8.11589	8.1525	7.59335	7.54768	7.59195
1446534_at	---	---	0.111468	0.223456	0.000708115	0.00636361	-1.11956	1.07196	1.20012	14.279	12.7541	15.3065	1.03822	0.157138	0.326269	chr. 2, 33.18 Mb	2	33176082	33176685	---	---	---	---	---	---	---	1446534_at (chr. 2, 33.18 Mb): ---; ---	3.80697	3.74539	3.9476	3.68873	3.65359	3.67613	3.92028	3.91621	3.97108
1436008_at	---	---	0.00342436	4.6807e-05	0.000715195	7.38201e-06	-1.30256	-1.96194	-1.50621	51.1548	39.2724	26.0736	2.25819	2.13185	1.10426	chr. 3, 8.92 Mb	3	8915557	8916202	---	---	---	---	ENSMUSG00000027506	---	---	1436008_at (chr. 3, 8.92 Mb): ---; ---	5.73024	5.60501	5.6923	5.33996	5.33996	5.20205	4.73719	4.63223	4.7415
1429064_at	2900024P20Rik	RIKEN cDNA 2900024P20 gene	0.0296574	7.35541e-05	0.000716405	1.02686e-06	1.24484	2.76452	2.22078	280.599	349.301	775.721	20.4207	5.91785	43.5427	chr. 13, 9.65 Mb	13	9650995	9652520	8152, metabolism, inferred from electronic annotation	---	16874, ligase activity, inferred from electronic annotation; 3824, catalytic activity, inferred from electronic annotation	Mm.217326	ENSMUSG00000048264	XP_484214.2	XM_484214	1429064_at (chr. 13, 9.65 Mb): 2900024P20Rik; RIKEN cDNA 2900024P20 gene	8.01743	8.22763	8.14431	8.44524	8.42539	8.47394	9.5298	9.57756	9.68633
1434613_at	1810013L24Rik	RIKEN cDNA 1810013L24 gene	0.00675245	0.00431092	0.000722759	4.56082e-05	-1.45705	1.54616	2.25283	843.844	579.146	1304.72	76.6419	53.4618	63.7332	chr. 16, 8.52 Mb	16	8521831	8523818	---	---	---	Mm.201706	---	XP_148044.1; XP_622721.1	XM_148044; XM_622721	1434613_at (chr. 16, 8.52 Mb): 1810013L24Rik; RIKEN cDNA 1810013L24 gene	9.64766	9.63866	9.86464	9.32208	9.12234	9.07696	10.3607	10.4123	10.2721
1440982_at	LOC552909	hypothetical LOC552909	0.0248786	0.0104389	0.000725378	2.16469e-05	-1.20147	1.55915	1.87328	68.2231	56.7828	106.37	0.163563	2.96844	8.20936	chr. 6, 134.84 Mb	6	134843370	134844391	---	---	---	---	---	---	---	1440982_at (chr. 6, 134.84 Mb): LOC552909; hypothetical LOC552909	6.08819	6.09418	6.09418	5.77503	5.79178	5.91146	6.79535	6.59829	6.79634
1440884_s_at	A530047J11Rik	RIKEN cDNA A530047J11 gene	0.00493268	0.000103752	0.000731246	6.35563e-07	1.71164	16.3557	9.55561	13.2504	22.6798	216.719	1.53611	1.7478	40.7347	chr. 11, 46.72 Mb	11	46723950	46725149	---	---	---	---	---	---	---	1440884_s_at (chr. 11, 46.72 Mb): A530047J11Rik; RIKEN cDNA A530047J11 gene	3.80697	3.52152	3.83502	4.62609	4.44511	4.43047	7.4532	8.00376	7.76983
AFFX-DapX-5_at	---	---	0.502303	0.00759334	0.000733687	1.77517e-05	-1.14529	4.73013	5.41739	55.1875	48.1864	261.044	13.7105	5.06022	6.32562	---				---	---	---	---	---	---	---	AFFX-DapX-5_at (---): ---; ---	5.72228	5.42061	6.128	5.46121	5.75034	5.54457	8.00036	8.06696	8.01629
1427875_a_at	1100001I22Rik	RIKEN cDNA 1100001I22 gene	0.0785349	0.00457863	0.000733927	1.33711e-05	1.08076	-1.65623	-1.78999	6925.8	7485.14	4181.67	118.458	329.865	303.39	chr. 3, 129.66 Mb	3	129657456	129660954	6412, protein biosynthesis, inferred from electronic annotation	5622, intracellular, inferred from electronic annotation; 5840, ribosome, inferred from electronic annotation; 30529, ribonucleoprotein complex, inferred from electronic annotation	3735, structural constituent of ribosome, inferred from electronic annotation	Mm.140568	ENSMUSG00000062006	NP_001005859.1; NP_081000.1	NM_001005859; NM_026724	1427875_a_at (chr. 3, 129.66 Mb): 1100001I22Rik; RIKEN cDNA 1100001I22 gene	12.731	12.762	12.7799	12.8069	12.866	12.9338	12.1443	11.9874	11.9504
1426088_at	---	---	0.640415	0.00202143	0.000736833	3.14327e-05	-1.02593	2.12849	2.18368	5457.02	5319.12	11615.2	257.985	406.089	1178.16	chr. M, 0.01 Mb	M	12036	13702	---	---	---	---	---	---	---	1426088_at (chr. M, 0.01 Mb): ---; ---	12.4748	12.339	12.4246	12.4748	12.393	12.2546	13.3259	13.6043	13.5655
1446835_at	---	---	0.0420305	0.00793689	0.000739182	0.000113682	1.70892	3.67701	2.15165	26.3194	44.9778	96.7766	5.7794	4.00717	5.21114	chr. 17, 6.02 Mb	17	6016032	6016627	---	---	---	---	---	---	---	1446835_at (chr. 17, 6.02 Mb): ---; ---	4.93454	4.30312	4.8398	5.57679	5.33558	5.54919	6.60506	6.51261	6.66788
1441629_at	---	---	0.000269421	1.11114e-05	0.000739991	9.58785e-07	2.17749	3.95356	1.81565	24.6452	53.6647	97.4364	1.58525	4.27962	6.00699	chr. 10, 119.08 Mb	10	119083490	119083894	---	---	---	---	---	---	---	1441629_at (chr. 10, 119.08 Mb): ---; ---	4.58146	4.72577	4.55663	5.61731	5.76389	5.84719	6.54551	6.56313	6.70516
1424699_at	4921511K06Rik	RIKEN cDNA 4921511K06 gene	0.67183	0.000243173	0.000746437	1.02621e-05	1.02482	2.50744	2.44672	215.828	221.184	541.175	17.9867	10.3986	50.4569	chr. 6, 29.46 Mb	6	29443727	29474093	---	16021, integral to membrane, Unknown	---	Mm.251303	ENSMUSG00000029769	XP_485735.2	XM_485735	1424699_at (chr. 6, 29.46 Mb): 4921511K06Rik; RIKEN cDNA 4921511K06 gene	7.79446	7.84492	7.61151	7.785	7.85725	7.72187	9.20705	9.08319	8.937
1457851_at	---	---	0.418025	0.00141488	0.000748045	0.000171346	-1.07526	1.8551	1.9947	13.5649	12.6156	25.1643	1.32616	1.1957	1.96024	chr. 10, 40.21 Mb	10	40213772	40214694	---	---	---	---	---	---	---	1457851_at (chr. 10, 40.21 Mb): ---; ---	3.84103	3.84103	3.589	3.7872	3.65838	3.51279	4.67994	4.52432	4.74672
1456755_at	2310001H13Rik	RIKEN cDNA 2310001H13 gene	0.19222	0.000351048	0.000749394	1.86283e-06	1.10374	5.74142	5.2018	17.4209	19.2281	100.021	1.46578	1.31126	15.1784	chr. 9, 121.47 Mb	9	121462253	121472322	6357, regulation of transcription from RNA polymerase II promoter, inferred from sequence or structural similarity; 6493, protein amino acid O-linked glycosylation, inferred from sequence or structural similarity; 6605, protein targeting, inferred from...	5634, nucleus, inferred from electronic annotation; 5634, nucleus, inferred from sequence or structural similarity; 5886, plasma membrane, inferred from sequence or structural similarity	5102, receptor binding, inferred from sequence or structural similarity; 5515, protein binding, inferred from sequence or structural similarity	Mm.305318	ENSMUSG00000032536	NP_780323.1	NM_175114	1456755_at (chr. 9, 121.47 Mb): 2310001H13Rik; RIKEN cDNA 2310001H13 gene	4.22892	4.14257	3.98637	4.36499	4.16957	4.25421	6.83912	6.39615	6.66314
1429809_at	8430438D04Rik	RIKEN cDNA 8430438D04 gene	0.000294689	0.366317	0.000750152	4.6866e-06	8.33777	-1.15985	-9.67055	27.9028	232.647	24.0573	1.4943	30.2536	5.59729	chr. 10, 105.12 Mb	10	105080156	105164071	---	16021, integral to membrane, Unknown	5488, binding, inferred from electronic annotation	Mm.25225	ENSMUSG00000036019	NP_796342.2	NM_177368	1429809_at (chr. 10, 105.12 Mb): 8430438D04Rik; RIKEN cDNA 8430438D04 gene	4.80828	4.71997	4.87461	7.87254	8.03349	7.65519	4.69795	4.83081	4.15038
1455722_at	---	Transcribed locus	0.0146384	0.000999991	0.000751413	1.12606e-05	-2.35987	-19.222	-8.14538	356.043	150.874	18.5226	41.8477	40.5862	4.93528	---				---	---	---	Mm.370046	---	---	---	1455722_at (---): ---; Transcribed locus	8.33237	8.42175	8.6542	7.62717	6.9751	7.01248	3.70258	4.32141	4.49543
1443916_at	2900026A02Rik	RIKEN cDNA 2900026A02 gene	0.00563367	0.00012685	0.000754456	1.37975e-05	1.36465	2.39373	1.75409	23.9634	32.7018	57.362	1.41233	2.48188	4.25329	chr. 5, 112.16 Mb	5	112160145	112160644	---	---	---	Mm.160131	ENSMUSG00000051339	NP_766472.1	NM_172884	1443916_at (chr. 5, 112.16 Mb): 2900026A02Rik; RIKEN cDNA 2900026A02 gene	4.52094	4.54559	4.67684	4.94837	5.15086	4.98654	5.83356	5.94891	5.73569
1428864_at	5530400B01Rik	RIKEN cDNA 5530400B01 gene	0.00684037	0.000157824	0.000757653	2.06055e-05	1.5569	3.54652	2.27793	58.2121	90.6306	206.45	6.23013	8.72629	22.8407	chr. 7, 136.49 Mb	7	136492281	136494259	---	---	---	---	---	---	---	1428864_at (chr. 7, 136.49 Mb): 5530400B01Rik; RIKEN cDNA 5530400B01 gene	5.92488	5.97201	5.67562	6.33189	6.57998	6.57998	7.81947	7.72906	7.50219
1442562_at	D630040G17Rik	RIKEN cDNA D630040G17 gene	0.0215402	0.000115161	0.000762591	5.62767e-06	1.35513	3.9791	2.93632	48.2308	65.3591	191.915	5.32708	3.80406	22.1095	chr. 8, 78.41 Mb	8	78407158	78407858	---	5634, nucleus, inferred from electronic annotation	46872, metal ion binding, inferred from electronic annotation	---	---	---	---	1442562_at (chr. 8, 78.41 Mb): D630040G17Rik; RIKEN cDNA D630040G17 gene	5.53673	5.76093	5.46087	6.06546	6.08941	5.93108	7.58079	7.74319	7.40977
1429766_at	2810013P06Rik	RIKEN cDNA 2810013P06 gene	0.111578	0.00312529	0.000767877	6.09418e-05	-1.13013	1.61069	1.82029	43.6536	38.6269	70.3122	1.11998	3.24139	4.87064	chr. 8, 122.42 Mb	8	122423784	122425711	---	---	---	---	---	---	---	1429766_at (chr. 8, 122.42 Mb): 2810013P06Rik; RIKEN cDNA 2810013P06 gene	5.41039	5.44831	5.48444	5.39724	5.16023	5.2471	6.04074	6.23835	6.12115
1459869_x_at	4930402E16Rik	RIKEN cDNA 4930402E16 gene	0.116455	0.00243126	0.000773647	1.64333e-05	-1.08484	1.95887	2.12505	887.121	817.745	1737.75	33.5873	46.134	165.408	chr. 8, 110.43 Mb	8	110434583	110434793	6118, electron transport, inferred from electronic annotation; 6546, glycine catabolism, inferred from electronic annotation	5739, mitochondrion, inferred from electronic annotation; 5737, cytoplasm, inferred from electronic annotation	16491, oxidoreductase activity, inferred from electronic annotation; 4047, aminomethyltransferase activity, inferred from electronic annotation	Mm.28350	ENSMUSG00000033624	NP_938050.1	NM_198308	1459869_x_at (chr. 8, 110.43 Mb): 4930402E16Rik; RIKEN cDNA 4930402E16 gene	9.79858	9.73461	9.84369	9.74783	9.68836	9.58569	10.6674	10.9127	10.6962
1441264_x_at	A930005H10Rik	RIKEN cDNA A930005H10 gene	0.150291	0.00587602	0.000774978	6.23584e-05	-1.08658	1.42158	1.54466	91.9443	84.6182	130.706	5.83467	3.86803	2.88152	chr. 3, 114.66 Mb	3	114658292	114658614	---	---	---	Mm.373796	---	XP_619953.1	XM_619953	1441264_x_at (chr. 3, 114.66 Mb): A930005H10Rik; RIKEN cDNA A930005H10 gene	6.5313	6.6071	6.42381	6.38546	6.474	6.34625	7.0444	7.05217	6.99327
1434451_at	---	NOD-derived CD11c +ve dendritic cells cDNA, RIKEN full-length enriched library, clone:F630119A15 product:hypothetical protein, full insert sequence	2.63943e-06	1.60831e-05	0.000779165	3.97493e-09	29.2332	72.5711	2.48249	12.7936	373.998	928.447	1.38789	37.8725	46.8609	chr. 13, 45.13 Mb	13	45124518	45126925	---	---	---	Mm.380834	---	---	---	1434451_at (chr. 13, 45.13 Mb): ---; NOD-derived CD11c +ve dendritic cells cDNA, RIKEN full-length enriched library, clone:F630119A15 product:hypothetical protein, full insert sequence	3.51157	3.67756	3.82585	8.48991	8.70382	8.43256	9.873	9.92182	9.7775
1449714_at	5730472N09Rik	RIKEN cDNA 5730472N09 gene	1.24365e-05	0.000247338	0.000783818	8.16726e-09	1.55116	4.62702	2.98295	204.817	317.702	947.691	2.98612	2.72181	56.7771	chr. 2, 30.32 Mb	2	30317157	30317661	---	---	---	Mm.254974	ENSMUSG00000026858	NP_780601.1	NM_175392	1449714_at (chr. 2, 30.32 Mb): 5730472N09Rik; RIKEN cDNA 5730472N09 gene	7.6769	7.69968	7.65768	8.3048	8.32573	8.30397	9.83251	9.84261	9.98463
1435717_at	4833428C12Rik	RIKEN cDNA 4833428C12 gene	0.00115874	0.0878979	0.000784535	0.000121219	2.19986	1.20857	-1.82021	201.621	443.539	243.674	24.2838	36.13	19.1348	chr. 3, 114.71 Mb	3	114709474	114710958	---	---	---	Mm.34550	---	---	---	1435717_at (chr. 3, 114.71 Mb): 4833428C12Rik; RIKEN cDNA 4833428C12 gene	7.58869	7.51745	7.84012	8.9146	8.68392	8.77077	7.80621	8.03343	7.93781
1447471_at	---	Transcribed locus, weakly similar to NP_082606.1 hypothetical protein LOC72704 [Mus musculus]	0.0409888	0.00443129	0.000787787	0.000106849	-1.19945	1.59404	1.91198	93.8714	78.2618	149.635	4.15929	6.36039	13.0792	---				---	---	---	Mm.100023	---	---	---	1447471_at (---): ---; Transcribed locus, weakly similar to NP_082606.1 hypothetical protein LOC72704 [Mus musculus]	6.52381	6.62404	6.50721	6.39433	6.30694	6.15977	7.32119	7.0759	7.26747
1419687_at	D930010J01Rik	RIKEN cDNA D930010J01 gene	0.123938	0.00619926	0.00079103	1.54316e-05	-1.22253	4.88941	5.97747	193.657	158.407	946.87	5.40661	21.6669	201.599	chr. 19, 6.84 Mb	19	6770613	6911907	---	5739, mitochondrion, inferred from direct assay	---	Mm.135815	ENSMUSG00000036278	NP_598908.1	NM_134147	1419687_at (chr. 19, 6.84 Mb): D930010J01Rik; RIKEN cDNA D930010J01 gene	7.55009	7.62043	7.62043	7.05962	7.42287	7.41128	10.1174	9.97736	9.49539
1455817_x_at	---	---	0.000549465	0.0269142	0.000802649	8.21799e-06	5.10901	1.62588	-3.14231	8.68219	44.3574	14.1162	0.417787	5.46195	2.25989	---				---	---	---	---	---	---	---	1455817_x_at (---): ---; ---	3.17556	3.0393	3.13594	5.63941	5.28253	5.46935	3.58196	3.79649	4.04252
1433807_at	6720463M24Rik	RIKEN cDNA 6720463M24 gene	0.0181006	0.00181684	0.000806592	1.01089e-05	-1.97173	-9.31098	-4.72224	635.489	322.3	68.2516	36.9407	63.2491	13.8242	chr. 14, 93.59 Mb	14	93580936	93598647	---	---	---	Mm.23503	---	NP_780474.1	NM_175265	1433807_at (chr. 14, 93.59 Mb): 6720463M24Rik; RIKEN cDNA 6720463M24 gene	9.23282	9.39855	9.29896	8.61357	8.06542	8.26366	6.26491	6.2393	5.70896
1442445_at	2610027H17Rik	RIKEN cDNA 2610027H17 gene	0.00170743	0.00713692	0.000813024	1.43997e-05	-6.23759	-3.23495	1.92819	324.459	52.0167	100.298	68.8207	4.70758	7.18386	chr. 14, 4.71 Mb	14	4628907	4800179	---	---	---	---	---	---	---	1442445_at (chr. 14, 4.71 Mb): 2610027H17Rik; RIKEN cDNA 2610027H17 gene	7.96451	8.40205	8.58993	5.54962	5.73265	5.80832	6.70661	6.52361	6.70661
1429977_at	9030425L15Rik	RIKEN cDNA 9030425L15 gene	0.137926	0.00354225	0.00081891	8.37687e-06	1.16163	4.58542	3.94742	19.4512	22.5951	89.1922	0.597784	2.38607	15.1151	chr. 19, 30.76 Mb	19	30757330	30759387	---	---	---	---	---	---	---	1429977_at (chr. 19, 30.76 Mb): 9030425L15Rik; RIKEN cDNA 9030425L15 gene	4.26468	4.33126	4.24808	4.31033	4.58332	4.58332	6.51507	6.19123	6.68713
1424904_at	1300010F03Rik	RIKEN cDNA 1300010F03 gene	0.0023226	0.0957516	0.000822102	8.55293e-05	-1.85407	1.1984	2.22191	142.828	77.0348	171.164	6.77861	7.20355	19.6105	chr. 14, 73.31 Mb	14	73203224	73419318	6810, transport, inferred from electronic annotation	5615, extracellular space, Unknown; 5739, mitochondrion, inferred from direct assay	166, nucleotide binding, Unknown; 16787, hydrolase activity, inferred from electronic annotation; 5524, ATP binding, inferred from electronic annotation; 16887, ATPase activity, inferred from electronic annotation; 166, nucleotide binding, inferred fro...	Mm.159651	ENSMUSG00000058997	XP_127737.4	XM_127737	1424904_at (chr. 14, 73.31 Mb): 1300010F03Rik; RIKEN cDNA 1300010F03 gene	7.07683	7.19763	7.19663	6.35738	6.3281	6.10374	7.5924	7.27642	7.37042
1442791_x_at	6720407P12Rik	RIKEN cDNA 6720407P12 gene	0.00064793	0.525095	0.000838988	2.12376e-06	4.99018	1.07305	-4.65046	21.965	109.609	23.5695	2.62667	4.73386	2.92915	chr. 11, 69.53 Mb	11	69527792	69528086	---	---	---	---	---	---	---	1442791_x_at (chr. 11, 69.53 Mb): 6720407P12Rik; RIKEN cDNA 6720407P12 gene	4.47604	4.26344	4.61086	6.70617	6.79096	6.82882	4.36217	4.56834	4.72344
1430379_at	5830411K21Rik	RIKEN cDNA 5830411K21 gene	0.00257557	0.165237	0.000851184	3.03043e-05	1.94222	1.09012	-1.78166	9.2283	17.9234	10.06	0.243517	1.44889	0.73099	chr. 2, 45.01 Mb	2	45007600	45010908	---	---	---	---	---	---	---	1430379_at (chr. 2, 45.01 Mb): 5830411K21Rik; RIKEN cDNA 5830411K21 gene	3.16257	3.2357	3.21891	4.18942	4.03041	4.26187	3.26288	3.27473	3.44663
1435572_at	2310014L17Rik	RIKEN cDNA 2310014L17 gene	0.00414928	0.00411436	0.000856361	3.58636e-05	-1.31082	1.15867	1.51881	46.8491	35.7403	54.2827	1.29754	1.86379	1.73792	chr. 7, 10.92 Mb	7	10923915	10924637	16567, protein ubiquitination, inferred from electronic annotation	151, ubiquitin ligase complex, inferred from electronic annotation	46872, metal ion binding, inferred from electronic annotation; 4842, ubiquitin-protein ligase activity, inferred from electronic annotation; 8270, zinc ion binding, inferred from electronic annotation	Mm.295750	ENSMUSG00000033967	NP_084085.1	NM_029809	1435572_at (chr. 7, 10.92 Mb): 2310014L17Rik; RIKEN cDNA 2310014L17 gene	5.57312	5.57255	5.50306	5.07001	5.19843	5.206	5.71578	5.80817	5.76183
1435880_at	E430012K20Rik	RIKEN cDNA E430012K20 gene	0.000159308	0.000804888	0.00086045	2.54385e-06	3.47251	1.86529	-1.86165	171.983	597.211	320.797	15.2448	29.0842	25.5871	chr. 3, 37.92 Mb	3	37916474	37918502	---	---	---	Mm.290937	ENSMUSG00000044864	XP_130845.2	XM_130845	1435880_at (chr. 3, 37.92 Mb): E430012K20Rik; RIKEN cDNA E430012K20 gene	7.33986	7.36121	7.56628	9.29804	9.1625	9.20237	8.30989	8.21487	8.44268
1453045_at	4921537D05Rik	RIKEN cDNA 4921537D05 gene	0.106135	0.00247131	0.000862923	2.67513e-05	-1.21259	-3.06003	-2.52354	299.709	247.164	97.9433	10.3705	32.526	12.487	chr. 10, 94.71 Mb	10	94662974	94764613	---	---	---	Mm.296971	ENSMUSG00000020024	NP_084128.2	NM_029852	1453045_at (chr. 10, 94.71 Mb): 4921537D05Rik; RIKEN cDNA 4921537D05 gene	8.20251	8.19428	8.28376	8.15313	7.84652	7.82439	6.44042	6.57767	6.80046
1455594_at	---	---	0.0019912	0.00141841	0.000866858	4.9808e-07	1.50701	4.07173	2.70185	160.108	241.286	651.918	2.36217	10.9544	64.0717	chr. 13, 70.23 Mb	13	70231612	70233042	---	---	---	---	ENSMUSG00000034152	---	---	1455594_at (chr. 13, 70.23 Mb): ---; ---	7.31138	7.30976	7.34726	7.97657	7.8455	7.91874	9.18006	9.39358	9.45759
1428617_at	1700129L13Rik	RIKEN cDNA 1700129L13 gene	0.000793446	0.000225917	0.000871345	1.28993e-06	3.03823	4.76634	1.56879	111.579	339.001	531.822	13.5674	19.6342	33.3469	chr. 10, 82.61 Mb	10	82587100	82629096	---	---	---	Mm.127405	ENSMUSG00000020247	XP_483931.2	XM_483931	1428617_at (chr. 10, 82.61 Mb): 1700129L13Rik; RIKEN cDNA 1700129L13 gene	6.67718	6.7176	6.99044	8.31349	8.48023	8.41683	9.11531	9.09623	8.94704
1437451_at	---	---	0.000735464	0.175027	0.000873181	7.37089e-06	6.8866	-1.32573	-9.12975	33.2637	229.074	25.0909	1.39297	31.8009	6.63657	chr. 18, 35.94 Mb	18	35936753	35937346	---	---	---	---	---	---	---	1437451_at (chr. 18, 35.94 Mb): ---; ---	5.05736	5.11434	4.9934	7.65553	8.04397	7.7923	4.28528	4.54535	5.01901
1442129_at	1810058I24Rik	RIKEN cDNA 1810058I24 gene	0.000404662	0.000131763	0.000892077	3.70754e-07	1.51124	3.91874	2.59307	129.4	195.554	507.086	5.93072	6.46723	43.3039	chr. 6, 35.36 Mb	6	35357033	35357540	---	---	---	---	---	---	---	1442129_at (chr. 6, 35.36 Mb): 1810058I24Rik; RIKEN cDNA 1810058I24 gene	6.94041	7.03393	7.06968	7.65796	7.61226	7.56248	8.99268	9.10114	8.85383
1417030_at	2310028N02Rik	RIKEN cDNA 2310028N02 gene	0.00148198	0.134764	0.000904233	0.000172869	3.14988	1.2732	-2.47398	10.8966	34.323	13.8736	1.92922	4.59668	1.58733	chr. 1, 191.07 Mb	1	191062197	191087548	---	16021, integral to membrane, Unknown	---	Mm.236300	ENSMUSG00000026627	NP_080140.1	NM_025864	1417030_at (chr. 1, 191.07 Mb): 2310028N02Rik; RIKEN cDNA 2310028N02 gene	3.1307	3.64471	3.51398	5.30839	4.99355	4.97661	3.87816	3.89465	3.59016
1442743_at	---	Adult male olfactory brain cDNA, RIKEN full-length enriched library, clone:6430530F17 product:unclassifiable, full insert sequence	0.843319	0.00449739	0.000909719	0.000478608	-1.01813	1.62799	1.65751	46.5799	45.7504	75.8314	4.87689	2.85684	5.45444	chr. 9, 65.95 Mb	9	65951842	65952157	---	---	---	Mm.350248	---	---	---	1442743_at (chr. 9, 65.95 Mb): ---; Adult male olfactory brain cDNA, RIKEN full-length enriched library, clone:6430530F17 product:unclassifiable, full insert sequence	5.35664	5.61234	5.63941	5.52238	5.59978	5.41932	6.27675	6.12369	6.3261
1453562_a_at	1110025F24Rik	RIKEN cDNA 1110025F24 gene	0.0658928	0.000327172	0.000921089	9.84035e-06	-1.37635	-4.66843	-3.39189	188.641	137.059	40.4079	9.70163	23.927	4.63088	chr. 16, 4.39 Mb	16	4382760	4390493	6808, regulation of nitrogen utilization, inferred from electronic annotation	---	16564, transcriptional repressor activity, inferred from electronic annotation	Mm.28451	ENSMUSG00000063445	NP_080669.1	NM_026393	1453562_a_at (chr. 16, 4.39 Mb): 1110025F24Rik; RIKEN cDNA 1110025F24 gene	7.47265	7.58807	7.6139	7.36334	6.95825	6.93274	5.50815	5.29421	5.18878
AFFX-DapX-M_at	---	---	0.87285	0.000484474	0.000921209	2.4892e-05	-1.02864	4.34269	4.46706	785.834	763.953	3412.63	141.055	62.053	561.831	---				---	---	---	---	---	---	---	AFFX-DapX-M_at (---): ---; ---	9.58027	9.35765	9.87029	9.45301	9.68812	9.58131	11.7301	11.9593	11.4812
1449197_at	2310040A13Rik	RIKEN cDNA 2310040A13 gene	0.0162869	0.00558201	0.000921498	2.73999e-05	-1.34382	2.45808	3.30322	142.732	106.214	350.847	7.42508	10.266	56.2718	chr. 12, 106.25 Mb	12	106213177	106279476	---	---	---	Mm.342115	---	NP_081425.2	NM_027149	1449197_at (chr. 12, 106.25 Mb): 2310040A13Rik; RIKEN cDNA 2310040A13 gene	7.14542	7.08697	7.23522	6.87993	6.61733	6.68206	8.27406	8.35774	8.69676
1455078_at	---	---	0.000272561	6.73338e-06	0.000932434	6.1032e-09	3.3166	11.9534	3.6041	86.4945	286.868	1033.9	4.16962	3.5541	80.3895	chr. 11, 77.18 Mb	11	77183548	77185877	---	---	---	---	---	---	---	1455078_at (chr. 11, 77.18 Mb): ---; ---	6.35235	6.46706	6.48079	8.18464	8.15218	8.15569	9.98515	9.91538	10.1325
1441114_at	9330156P08Rik	RIKEN cDNA 9330156P08 gene	0.044124	0.365646	0.000933097	0.00151653	-1.39511	1.08458	1.51311	18.7088	13.4102	20.2911	2.37283	0.265931	0.891035	chr. 1, 180.08 Mb	1	180081784	180082898	---	---	---	---	---	---	---	1441114_at (chr. 1, 180.08 Mb): 9330156P08Rik; RIKEN cDNA 9330156P08 gene	4.22572	4.02993	4.39788	3.72453	3.77757	3.73311	4.30573	4.30573	4.41414
1429321_at	---	---	0.0786467	0.00262785	0.000933561	4.50368e-05	1.13587	-1.43784	-1.63319	1084.55	1231.9	754.289	17.5319	82.5946	35.9748	chr. 1, 39.86 Mb	1	39848213	39874285	---	---	---	---	ENSMUSG00000048234	---	---	1429321_at (chr. 1, 39.86 Mb): ---; ---	10.0963	10.0557	10.0963	10.3308	10.3115	10.1511	9.5138	9.63613	9.52376
1429284_at	8430436F23Rik	RIKEN cDNA 8430436F23 gene	0.000332133	0.017362	0.000945243	2.71512e-05	1.86194	-1.46418	-2.7262	35.3928	65.8991	24.1725	2.21028	4.41664	2.88577	chr. 4, 35.09 Mb	4	35088141	35089705	---	---	---	---	---	---	---	1429284_at (chr. 4, 35.09 Mb): 8430436F23Rik; RIKEN cDNA 8430436F23 gene	5.03877	5.18228	5.20934	6.10821	6.08475	5.92694	4.38504	4.66071	4.7186
1454786_at	5031439G07Rik	RIKEN cDNA 5031439G07 gene	0.75228	0.0141253	0.000957447	0.00123417	1.02099	-1.42774	-1.45772	264.303	269.852	185.12	26.6853	14.7145	9.02994	chr. 15, 85 Mb	15	84996102	84998163	---	---	---	Mm.323925	---	XP_128281.5	XM_128281	1454786_at (chr. 15, 85 Mb): 5031439G07Rik; RIKEN cDNA 5031439G07 gene	8.07692	8.16826	7.87789	7.98876	8.08982	8.14515	7.5641	7.44926	7.58008
1453782_at	3021401C12Rik	RIKEN cDNA 3021401C12 gene	0.00944521	0.0131438	0.000959	0.000270925	-1.36558	1.35669	1.85266	26.651	19.5162	36.157	2.3535	1.27871	3.2716	chr. 15, 31.29 Mb	15	31290975	31293548	---	---	---	---	---	---	---	1453782_at (chr. 15, 31.29 Mb): 3021401C12Rik; RIKEN cDNA 3021401C12 gene	4.87139	4.62735	4.69858	4.26694	4.38588	4.20087	5.31762	5.12292	5.07657
1425043_s_at	0610037D15Rik	RIKEN cDNA 0610037D15 gene	0.716913	0.000361461	0.000960225	1.68714e-05	-1.02211	-2.2194	-2.17139	31.6835	30.9982	14.2757	2.495	1.42637	1.28064	chr. 4, 115.67 Mb	4	115667507	115674005	---	---	---	Mm.347963	ENSMUSG00000028689	NP_080990.1	NM_026714	1425043_s_at (chr. 4, 115.67 Mb): 0610037D15Rik; RIKEN cDNA 0610037D15 gene	4.90635	4.93136	5.11055	4.87767	4.97538	5.00619	3.69266	3.95229	3.84975
1437150_at	1700012H17Rik	RIKEN cDNA 1700012H17 gene	0.208338	0.00408273	0.000963967	6.43812e-05	1.10122	-2.0272	-2.2324	32.0896	35.3378	15.8295	1.47729	3.1817	1.89739	chr. 4, 5.73 Mb	4	5726011	5727492	---	---	---	Mm.331470	ENSMUSG00000049119	NP_775602.1	NM_173426	1437150_at (chr. 4, 5.73 Mb): 1700012H17Rik; RIKEN cDNA 1700012H17 gene	4.93454	5.0675	5.00699	5.15707	5.26056	4.99994	4.16461	3.83281	3.93598
1459218_at	D330001F17Rik	RIKEN cDNA D330001F17 gene	0.833738	0.00319696	0.000966793	0.000284595	1.01886	2.46339	2.41779	30.6735	31.252	75.5607	5.26315	2.75246	9.17768	---				---	5634, nucleus, inferred from electronic annotation	5488, binding, inferred from electronic annotation	Mm.123240	---	XP_283282.3	XM_283282	1459218_at (---): D330001F17Rik; RIKEN cDNA D330001F17 gene	4.62199	5.05292	5.09596	4.84554	4.94504	5.09596	6.03065	6.28768	6.37825
1418327_at	1110058L19Rik	RIKEN cDNA 1110058L19 gene	0.0642058	0.00175556	0.000974623	2.97236e-05	1.13057	1.81024	1.60118	201.075	227.329	363.994	5.20375	14.5295	25.2511	chr. 1, 24.25 Mb	1	24240589	24250297	---	---	---	Mm.250424	ENSMUSG00000026154	NP_080779.1	NM_026503	1418327_at (chr. 1, 24.25 Mb): 1110058L19Rik; RIKEN cDNA 1110058L19 gene	7.69404	7.63121	7.62855	7.74404	7.81097	7.92507	8.47754	8.42366	8.61529
1430637_at	2210016H18Rik	RIKEN cDNA 2210016H18 gene	2.75366e-05	4.05431e-05	0.000983059	1.04297e-08	10.9286	65.2652	5.97199	12.2753	134.152	801.153	1.21396	17.2894	28.0691	---				---	---	---	---	---	---	---	1430637_at (---): 2210016H18Rik; RIKEN cDNA 2210016H18 gene	3.64669	3.73826	3.45366	7.10978	7.22025	6.84829	9.65071	9.69314	9.59218
1418879_at	9030611O19Rik	RIKEN cDNA 9030611O19 gene	0.000172159	0.063214	0.000992785	4.26141e-06	4.92077	1.22406	-4.02006	23.9573	117.888	29.3251	2.574	17.5907	1.83356	chr. 12, 27.65 Mb	12	27650830	27656807	---	---	---	Mm.248938	ENSMUSG00000036136	NP_082104.2	NM_027828	1418879_at (chr. 12, 27.65 Mb): 9030611O19Rik; RIKEN cDNA 9030611O19 gene	4.70964	4.40127	4.61911	6.71503	7.1079	6.79009	4.76865	4.94289	4.90489
1460697_s_at	2610209M04Rik	RIKEN cDNA 2610209M04 gene	0.109988	0.00244458	0.000994891	0.000104102	1.06038	-1.32399	-1.40393	867.048	919.398	654.875	26.5534	34.5334	32.259	chr. 6, 87.11 Mb	6	87109381	87118807	---	---	---	Mm.182650	ENSMUSG00000001158	NP_079941.1	NM_025665	1460697_s_at (chr. 6, 87.11 Mb): 2610209M04Rik; RIKEN cDNA 2610209M04 gene	9.77691	9.70891	9.79272	9.78172	9.88483	9.86502	9.40655	9.27183	9.38329
1458395_at	B930054O08	hypothetical protein B930054O08	0.138834	0.0257015	0.00100087	0.00134747	-1.11926	1.24801	1.39685	21.0609	18.8167	26.2842	1.82431	0.668292	1.25789	chr. 10, 122.89 Mb	10	122889763	122890511	---	---	---	---	---	---	---	1458395_at (chr. 10, 122.89 Mb): B930054O08; hypothetical protein B930054O08	4.32798	4.31708	4.53391	4.1906	4.21976	4.28967	4.75738	4.63415	4.75347
1436859_at	2700007P21Rik	RIKEN cDNA 2700007P21 gene	0.000271721	6.96981e-05	0.00100815	2.56255e-06	-2.23023	-4.76273	-2.13553	1430.16	641.258	300.281	120.933	50.5184	33.2625	chr. 2, 106.59 Mb	2	106586314	106588092	---	---	---	Mm.268092	ENSMUSG00000027122	NP_001020273.1; NP_776111.1	NM_001025102; NM_173750	1436859_at (chr. 2, 106.59 Mb): 2700007P21Rik; RIKEN cDNA 2700007P21 gene	10.434	10.3875	10.6142	9.42765	9.19995	9.33762	8.21623	8.38756	8.06908
1453064_at	5730466H23Rik	RIKEN cDNA 5730466H23 gene	0.00843178	0.000789637	0.00101402	3.36522e-06	-3.03645	-11.9399	-3.93217	446.042	146.896	37.3574	19.1855	31.3503	6.46423	chr. 11, 17.84 Mb	11	17834446	17842339	---	---	---	Mm.178684	ENSMUSG00000016984	NP_080852.1	NM_026576	1453064_at (chr. 11, 17.84 Mb): 5730466H23Rik; RIKEN cDNA 5730466H23 gene	8.84233	8.72792	8.83014	7.51537	6.97874	7.04004	5.07677	5.06621	5.48608
1455288_at	1110036O03Rik	RIKEN cDNA 1110036O03 gene	0.00204355	0.00430725	0.00101451	6.84199e-06	4.93306	3.25548	-1.51531	56.3432	277.944	183.424	9.78438	16.9098	10.8831	chr. 11, 100.23 Mb	11	100229543	100235977	---	5634, nucleus, Unknown	5488, binding, inferred from electronic annotation	Mm.4940	ENSMUSG00000006931	NP_789800.1	NM_176830	1455288_at (chr. 11, 100.23 Mb): 1110036O03Rik; RIKEN cDNA 1110036O03 gene	5.50271	5.89782	6.00148	8.08545	8.21483	8.05044	7.61294	7.48651	7.45268
1441092_at	9330159M07Rik	RIKEN cDNA 9330159M07 gene	0.00437843	0.00345068	0.00102127	1.2385e-06	-1.60319	1.17013	1.87594	21.8846	13.6506	25.6078	0.100525	0.749915	0.498725	---				---	---	---	---	---	---	---	1441092_at (---): 9330159M07Rik; RIKEN cDNA 9330159M07 gene	4.44801	4.45948	4.44801	3.8008	3.67805	3.8294	4.65914	4.66545	4.7104
1424219_at	A530065E19Rik	RIKEN cDNA A530065E19 gene	0.0103948	0.0111811	0.00102511	0.000265579	-1.43843	1.3789	1.98346	86.0284	59.807	118.625	8.34906	6.14403	8.72459	chr. 11, 84.54 Mb	11	84541040	84547508	6396, RNA processing, inferred from electronic annotation	---	8168, methyltransferase activity, inferred from electronic annotation; 16740, transferase activity, inferred from electronic annotation; 3723, RNA binding, inferred from electronic annotation; 8173, RNA methyltransferase activity, inferred from electro...	Mm.280825	ENSMUSG00000018405	NP_663408.1	NM_145433	1424219_at (chr. 11, 84.54 Mb): A530065E19Rik; RIKEN cDNA A530065E19 gene	6.57692	6.37525	6.31482	5.79571	6.06287	5.83341	6.81525	6.84082	7.0071
1453183_at	1110034A24Rik	RIKEN cDNA 1110034A24 gene	0.0261288	2.76619e-05	0.00103028	1.95479e-06	-1.51293	-4.90536	-3.24229	200.127	132.278	40.7976	8.47944	18.336	2.81316	chr. 12, 66.03 Mb	12	66021627	66028935	---	---	---	Mm.107180	ENSMUSG00000020973	NP_081545.3	NM_027269	1453183_at (chr. 12, 66.03 Mb): 1110034A24Rik; RIKEN cDNA 1110034A24 gene	7.70906	7.58858	7.63409	7.24159	7.03056	6.84246	5.43002	5.37899	5.23521
1453384_at	4632404N19Rik	RIKEN cDNA 4632404N19 gene	0.0213096	0.00211681	0.00103372	2.43448e-05	-1.51303	1.96337	2.97064	30.004	19.8304	58.909	3.73502	0.751368	6.12385	chr. 1, 138.96 Mb	1	138939816	138983492	---	---	---	---	---	---	---	1453384_at (chr. 1, 138.96 Mb): 4632404N19Rik; RIKEN cDNA 4632404N19 gene	4.73402	4.8774	5.08775	4.30323	4.36611	4.25753	6.04275	5.81164	5.77177
1451235_at	1500001H12Rik	RIKEN cDNA 1500001H12 gene	0.0047582	0.000697919	0.00103403	1.39906e-06	-1.14199	1.73551	1.98194	66.5835	58.3048	115.556	1.94651	1.05673	6.5868	chr. 7, 135.83 Mb	7	135828437	135831406	---	16021, integral to membrane, Unknown; 16021, integral to membrane, inferred from electronic annotation	---	Mm.87027	ENSMUSG00000060240	NP_067291.1	NM_021316	1451235_at (chr. 7, 135.83 Mb): 1500001H12Rik; RIKEN cDNA 1500001H12 gene	6.04868	6.10212	6.01925	5.83657	5.8717	5.88788	6.85738	6.92999	6.76528
1457508_at	C430003N24Rik	RIKEN cDNA C430003N24 gene	0.029172	0.00943094	0.00104189	0.000245867	-1.488	1.72046	2.56005	84.5184	56.8	145.411	13.0971	4.2776	18.0194	chr. 10, 108.07 Mb	10	108071515	108072185	---	---	---	---	---	---	---	1457508_at (chr. 10, 108.07 Mb): C430003N24Rik; RIKEN cDNA C430003N24 gene	6.20175	6.33819	6.62997	5.71841	5.93537	5.82151	7.19569	7.34704	6.98674
1434292_at	E130013N09Rik	RIKEN cDNA E130013N09 gene	0.0502979	0.0184708	0.00104438	0.000498391	-1.65129	-2.36413	-1.43168	45.4314	27.5126	19.217	9.52934	1.28898	0.508535	---				---	---	---	Mm.355601	---	---	---	1434292_at (---): E130013N09Rik; RIKEN cDNA E130013N09 gene	5.19136	5.4681	5.79416	4.85662	4.72968	4.75664	4.30497	4.25717	4.22978
1441009_at	4732491K20Rik	RIKEN cDNA 4732491K20 gene	0.422223	0.00243685	0.0010475	0.000198989	1.06311	1.80071	1.69382	10.5938	11.2623	19.0762	1.1702	0.544267	1.41756	chr. 17, 10.96 Mb	17	10963782	10964323	---	---	---	Mm.188855	---	XP_488795.1	XM_488795	1441009_at (chr. 17, 10.96 Mb): 4732491K20Rik; RIKEN cDNA 4732491K20 gene	3.36119	3.26534	3.57168	3.57168	3.45603	3.44926	4.15456	4.36508	4.23359
1445372_at	---	Transcribed locus	0.0405133	0.0180711	0.00105239	0.000136969	-1.10676	1.15749	1.28106	25.5416	23.0779	29.5642	0	0.853868	1.02525	chr. 12, 63.89 Mb	12	63891632	63892283	---	---	---	Mm.363904	---	---	---	1445372_at (chr. 12, 63.89 Mb): ---; Transcribed locus	4.67478	4.67478	4.67478	4.5036	4.49134	4.58842	4.86933	4.84542	4.94088
1457177_at	---	12 days embryo male wolffian duct includes surrounding region cDNA, RIKEN full-length enriched library, clone:6720415L05 product:unclassifiable, full insert sequence	0.89016	0.000626594	0.00105257	0.000136746	1.01753	2.53645	2.49275	18.6466	18.9735	47.2962	2.06791	2.67559	5.81868	chr. 9, 69.1 Mb	9	69100479	69101006	---	---	---	Mm.381801	---	---	---	1457177_at (chr. 9, 69.1 Mb): ---; 12 days embryo male wolffian duct includes surrounding region cDNA, RIKEN full-length enriched library, clone:6720415L05 product:unclassifiable, full insert sequence	4.03048	4.26747	4.34618	4.0731	4.17922	4.45764	5.75345	5.4855	5.43096
1457032_at	---	---	0.000410585	0.0573502	0.00106831	5.14527e-05	5.03791	1.43489	-3.511	34.8883	175.764	50.061	4.53521	31.6121	9.39681	chr. 3, 151.44 Mb	3	151444587	151445242	---	---	---	---	ENSMUSG00000039058	---	---	1457032_at (chr. 3, 151.44 Mb): ---; ---	5.30393	5.11781	4.92781	7.17504	7.69852	7.45168	5.55343	5.41295	5.92162
1457457_at	5033405K12Rik	RIKEN cDNA 5033405K12 gene	0.153482	0.00219824	0.00107027	0.000201701	-1.09299	1.50213	1.64181	15.2202	13.9254	22.8628	1.00042	0.786415	1.70072	chr. 5, 71.69 Mb	5	71694317	71695142	---	---	---	Mm.121285	---	NP_705795.1	NM_153567	1457457_at (chr. 5, 71.69 Mb): 5033405K12Rik; RIKEN cDNA 5033405K12 gene	3.9315	4.01803	3.82797	3.72112	3.79032	3.88292	4.50628	4.62221	4.40834
1428930_at	6330540D07Rik	RIKEN cDNA 6330540D07 gene	0.0130881	0.0499639	0.00107367	0.000129521	1.66052	-1.33256	-2.21274	150.773	250.363	113.146	2.30294	27.1904	13.7532	chr. X, 143.97 Mb	X	143942975	143993536	---	---	---	Mm.277309	ENSMUSG00000041353	XP_356361.2	XM_356361	1428930_at (chr. X, 143.97 Mb): 6330540D07Rik; RIKEN cDNA 6330540D07 gene	7.26143	7.22455	7.2224	8.1362	7.84845	7.9025	6.78585	6.65836	7.00096
1432046_at	4930404K06Rik	RIKEN cDNA 4930404K06 gene	0.0183609	0.028697	0.00109208	0.000111858	-1.05659	1.05701	1.11684	10.2861	9.73515	10.8726	0.013523	0.130457	0.18271	chr. 12, 5.16 Mb	12	5148595	5165200	---	---	---	---	---	---	---	1432046_at (chr. 12, 5.16 Mb): 4930404K06Rik; RIKEN cDNA 4930404K06 gene	3.36153	3.36153	3.36481	3.28318	3.26375	3.30242	3.44089	3.46746	3.41909
1440895_at	---	---	0.0797884	0.00132882	0.00109604	0.000164878	1.13885	1.64078	1.44073	11.9624	13.6234	19.6276	0.917874	0.74634	1.03645	chr. 4, 98.1 Mb	4	98095988	98096867	---	---	---	---	---	---	---	1440895_at (chr. 4, 98.1 Mb): ---; ---	3.57158	3.47032	3.69094	3.71892	3.85646	3.72442	4.37708	4.27303	4.23036
1458455_at	C130068O12Rik	RIKEN cDNA C130068O12 gene	0.160427	0.00519093	0.00109868	9.17082e-06	-1.10629	3.34795	3.70381	11.5085	10.4027	38.5297	0.268846	0.880417	6.15524	chr. 15, 41.77 Mb	15	41766514	41767459	35025, positive regulation of Rho protein signal transduction, inferred from direct assay; 51091, positive regulation of transcription factor activity, inferred from direct assay	30017, sarcomere, inferred from sequence or structural similarity; 15629, actin cytoskeleton, inferred from direct assay	3779, actin binding, inferred from direct assay	Mm.148913	ENSMUSG00000042895	NP_780665.1	NM_175456	1458455_at (chr. 15, 41.77 Mb): C130068O12Rik; RIKEN cDNA C130068O12 gene	3.48673	3.53398	3.55237	3.36546	3.50174	3.25919	5.48197	5.26732	5.01713
1428922_at	1200009O22Rik	RIKEN cDNA 1200009O22 gene	0.000195592	0.612504	0.00110533	6.02755e-07	11.0962	1.03644	-10.7061	16.1952	179.705	16.7853	1.69029	32.5551	0.83857	chr. 6, 53.96 Mb	6	53959709	53964809	---	---	---	Mm.41187	---	NP_080093.1	NM_025817	1428922_at (chr. 6, 53.96 Mb): 1200009O22Rik; RIKEN cDNA 1200009O22 gene	4.06687	3.83744	4.13187	7.72187	7.50692	7.19093	4.06602	4.14089	3.99687
1437936_at	6330534C20Rik	RIKEN cDNA 6330534C20 gene	0.000139716	0.000304612	0.00110579	4.48973e-07	-7.7546	-32.9891	-4.25413	804.19	103.705	24.3775	67.1355	14.5328	4.88051	chr. X, 47.32 Mb	X	47319610	47320292	---	---	---	Mm.23411	---	XP_486677.1	XM_486677	1437936_at (chr. X, 47.32 Mb): 6330534C20Rik; RIKEN cDNA 6330534C20 gene	9.62611	9.54137	9.77678	6.87631	6.46793	6.71579	4.82628	4.69076	4.24311
1426797_at	2700094F01Rik	RIKEN cDNA 2700094F01 gene	0.024287	0.000150336	0.00111032	4.90703e-06	-1.42972	-3.5607	-2.49048	287.694	201.223	80.797	31.9181	7.12064	7.473	chr. 6, 30.53 Mb	6	30528272	30536560	---	---	---	Mm.45418	ENSMUSG00000029782	NP_848740.3	NM_178625	1426797_at (chr. 6, 30.53 Mb): 2700094F01Rik; RIKEN cDNA 2700094F01 gene	7.98356	8.19958	8.30378	7.71043	7.62287	7.62287	6.27454	6.48161	6.24056
1455970_at	---	Transcribed locus	0.000642278	0.267169	0.00111268	2.33622e-05	4.66766	1.13198	-4.12345	16.0018	74.6909	18.1137	2.02556	14.7411	1.96629	chr. 3, 121.65 Mb	3	121649091	121650893	---	---	---	Mm.134911	---	---	---	1455970_at (chr. 3, 121.65 Mb): ---; Transcribed locus	3.81304	3.98659	4.17776	6.51691	6.08972	6.00875	3.9996	4.20668	4.31331
1443558_s_at	C630002B14Rik	RIKEN cDNA C630002B14 gene	7.34039e-05	0.00539762	0.00111497	2.29822e-06	-1.51646	1.74514	2.64644	414.109	273.075	722.679	10.3753	8.4063	65.5199	chr. 10, 86.81 Mb	10	86812510	86813043	---	---	---	Mm.363153	ENSMUSG00000054027	NP_780540.1	NM_175331	1443558_s_at (chr. 10, 86.81 Mb): C630002B14Rik; RIKEN cDNA C630002B14 gene	8.71577	8.65154	8.71337	8.04378	8.10308	8.13124	9.3919	9.63773	9.45042
1434870_at	0610039J04Rik	RIKEN cDNA 0610039J04 gene	0.00367463	0.0454927	0.00111953	3.29265e-05	-1.64407	1.30892	2.15196	806.875	490.78	1056.14	11.328	30.2552	107.035	chr. 8, 124.12 Mb	8	124124262	124124960	---	5634, nucleus, inferred from electronic annotation	---	---	---	NP_001030295.1	NM_001035123	1434870_at (chr. 8, 124.12 Mb): 0610039J04Rik; RIKEN cDNA 0610039J04 gene	9.64446	9.64446	9.6794	9.01618	8.83945	8.95561	10.1011	10.1493	9.86795
1433173_at	5430440L12Rik	RIKEN cDNA 5430440L12 gene	0.000218781	0.00512339	0.00112084	2.05741e-05	-1.74787	-1.2786	1.36701	65.5676	37.513	51.2807	3.62621	1.77217	1.84072	chr. 19, 4.58 Mb	19	4583510	4584595	---	---	---	---	---	---	---	1433173_at (chr. 19, 4.58 Mb): 5430440L12Rik; RIKEN cDNA 5430440L12 gene	5.94891	6.10848	6.0429	5.29268	5.23563	5.15641	5.63572	5.66713	5.73634
1454383_at	5430434G16Rik	RIKEN cDNA 5430434G16 gene	0.0173535	0.0061697	0.00112182	9.85685e-05	-1.12365	1.11504	1.25292	11.4644	10.2028	12.7833	0.139304	0.340844	0.306582	chr. 15, 36.25 Mb	15	36252623	36253976	---	---	---	---	---	---	---	1454383_at (chr. 15, 36.25 Mb): 5430434G16Rik; RIKEN cDNA 5430434G16 gene	3.5392	3.50894	3.50894	3.29619	3.38992	3.36495	3.66998	3.64476	3.71299
1451415_at	1810011O10Rik	RIKEN cDNA 1810011O10 gene	0.000881047	0.00161703	0.00112477	1.078e-06	21.9944	1.83653	-11.976	20.2884	446.232	37.2604	1.71761	119.151	3.89668	chr. 8, 23.19 Mb	8	23192241	23193763	---	---	---	Mm.25775	---	NP_081207.1	NM_026931	1451415_at (chr. 8, 23.19 Mb): 1810011O10Rik; RIKEN cDNA 1810011O10 gene	4.19559	4.39512	4.42636	8.50777	9.18704	8.61407	5.17265	5.37899	5.09167
1435378_at	2210020M01Rik	RIKEN cDNA 2210020M01 gene	0.1488	0.000199804	0.00113099	4.14337e-06	1.33034	11.6651	8.76851	33.4081	44.4441	389.709	7.20876	2.28707	66.3182	chr. 11, 115.72 Mb	11	115721142	115727362	---	---	---	Mm.275740	ENSMUSG00000048442	NP_899082.1	NM_183259	1435378_at (chr. 11, 115.72 Mb): 2210020M01Rik; RIKEN cDNA 2210020M01 gene	5.22751	4.64875	5.23547	5.55387	5.41039	5.45373	8.80059	8.66769	8.30633
1446022_at	---	---	0.0402001	0.0337768	0.00114253	0.000442894	-1.27727	1.25721	1.60579	36.8892	28.8813	46.3773	3.68497	0.863616	2.67089	chr. 11, 88.5 Mb	11	88495938	88496462	---	---	---	---	---	---	---	1446022_at (chr. 11, 88.5 Mb): ---; ---	5.1069	5.3621	5.13245	4.87884	4.80143	4.87461	5.43607	5.58212	5.58296
1451000_at	1810020E01Rik	RIKEN cDNA 1810020E01 gene	0.00496843	0.00268304	0.00114767	4.38406e-05	-1.51486	1.32018	1.99988	1577.66	1041.46	2082.79	83.5174	93.7441	102.175	chr. 7, 84.5 Mb	7	84500503	84507121	---	16021, integral to membrane, Unknown	---	Mm.28963	ENSMUSG00000030615	NP_079736.1	NM_025460	1451000_at (chr. 7, 84.5 Mb): 1810020E01Rik; RIKEN cDNA 1810020E01 gene	10.6087	10.554	10.704	10.1471	9.88639	10.028	11.0767	11.051	10.9417
1455126_x_at	2310028O11Rik	RIKEN cDNA 2310028O11 gene	0.000873136	0.000990792	0.00114894	1.84726e-06	1.34869	2.36185	1.75122	2097.82	2829.31	4954.74	48.0464	107.408	345.928	chr. 4, 137.99 Mb	4	137985045	137985274	---	16021, integral to membrane, inferred from electronic annotation	---	---	ENSMUSG00000050608	---	---	1455126_x_at (chr. 4, 137.99 Mb): 2310028O11Rik; RIKEN cDNA 2310028O11 gene	11.0594	10.9967	11.0472	11.4081	11.5176	11.4709	12.3268	12.1535	12.3362
1423357_at	2610209A20Rik	RIKEN cDNA 2610209A20 gene	0.022772	0.0243192	0.00115084	0.000131581	1.67252	-1.48177	-2.47829	67.9809	113.699	45.8782	1.24981	16.2247	5.43519	chr. 7, 94.27 Mb	7	94265949	94267809	6464, protein modification, Unknown; 9107, lipoate biosynthesis, Unknown; 6464, protein modification, inferred from electronic annotation; 9107, lipoate biosynthesis, inferred from electronic annotation	---	3824, catalytic activity, Unknown; 8415, acyltransferase activity, inferred from electronic annotation; 16740, transferase activity, inferred from electronic annotation; 16874, ligase activity, inferred from electronic annotation; 3824, catalytic activ...	Mm.46777	ENSMUSG00000030725	NP_080286.1	NM_026010	1423357_at (chr. 7, 94.27 Mb): 2610209A20Rik; RIKEN cDNA 2610209A20 gene	6.10229	6.0561	6.10229	7.04071	6.77243	6.64548	5.70471	5.41752	5.41752
1428498_at	2610206B13Rik	RIKEN cDNA 2610206B13 gene	0.000380061	0.00355224	0.00115682	8.11561e-06	3.10228	1.64768	-1.88281	84.5974	262.445	139.39	4.08186	25.5569	12.8192	chr. 14, 99.02 Mb	14	99020320	99022039	16567, protein ubiquitination, inferred from electronic annotation	5615, extracellular space, Unknown; 16021, integral to membrane, Unknown; 151, ubiquitin ligase complex, inferred from electronic annotation	46872, metal ion binding, inferred from electronic annotation; 4842, ubiquitin-protein ligase activity, inferred from electronic annotation; 8270, zinc ion binding, inferred from electronic annotation	Mm.291811	---	NP_080323.2	NM_026047	1428498_at (chr. 14, 99.02 Mb): 2610206B13Rik; RIKEN cDNA 2610206B13 gene	6.39045	6.33833	6.47551	8.18959	7.95447	7.95032	7.11165	7.25474	6.99039
1433695_at	1500041B16Rik	RIKEN cDNA 1500041B16 gene	0.000106993	0.82789	0.00115802	2.87228e-05	6.40972	1.05651	-6.06687	16.6533	106.743	17.5944	2.37379	16.5456	4.67318	chr. 11, 16.97 Mb	11	16973262	16974167	---	---	---	---	---	NP_084137.1	NM_029861	1433695_at (chr. 11, 16.97 Mb): 1500041B16Rik; RIKEN cDNA 1500041B16 gene	3.92596	4.27744	3.94184	6.70263	6.95918	6.51794	3.97029	3.82656	4.51865
1429920_at	4933403M22Rik	RIKEN cDNA 4933403M22 gene	0.282994	0.00331145	0.00115911	8.03886e-05	-1.06869	1.8646	1.99268	32.3871	30.3053	60.3889	1.58986	2.39366	6.35867	chr. 6, 146.27 Mb	6	146248706	146287023	---	---	---	Mm.33198	ENSMUSG00000054966	NP_083018.1	NM_028742	1429920_at (chr. 6, 146.27 Mb): 4933403M22Rik; RIKEN cDNA 4933403M22 gene	5.08711	5.01603	4.94543	4.88153	5.04453	4.82963	6.06729	5.7653	5.90013
1457682_at	9030420J04Rik	RIKEN cDNA 9030420J04 gene	0.819248	0.00338367	0.00116411	7.30948e-05	1.04166	-3.29632	-3.43366	279.568	291.215	84.812	13.2501	58.1553	14.0886	chr. 9, 9.01 Mb	9	9005600	9007985	---	---	---	Mm.334955	---	XP_146632.5	XM_146632	1457682_at (chr. 9, 9.01 Mb): 9030420J04Rik; RIKEN cDNA 9030420J04 gene	8.16975	8.16212	8.046	8.48528	8.01209	8.00634	6.21283	6.31239	6.65521
AFFX-r2-Bs-phe-M_at	---	---	0.847877	0.000726808	0.00116691	2.88812e-05	-1.05186	6.08579	6.4014	110.833	105.369	674.508	28.3379	8.52882	130.236	---				---	---	---	---	---	---	---	AFFX-r2-Bs-phe-M_at (---): ---; ---	6.66689	6.46363	7.15617	6.82579	6.59166	6.73091	9.40086	9.65104	9.08623
1429346_a_at	4933440J22Rik	RIKEN cDNA 4933440J22 gene	0.00176999	0.000173078	0.00116889	8.57129e-06	-1.74408	-4.22219	-2.42087	78.0782	44.7675	18.4923	7.60676	3.90382	2.39666	chr. 13, 70.11 Mb	13	70097779	70124162	---	---	---	Mm.73234	ENSMUSG00000021572	NP_083235.2	NM_028959	1429346_a_at (chr. 13, 70.11 Mb): 4933440J22Rik; RIKEN cDNA 4933440J22 gene	6.17078	6.43667	6.23973	5.41039	5.40932	5.62279	4.38997	4.19616	4.01621
1430702_at	5830427D03Rik	RIKEN cDNA 5830427D03 gene	0.13673	0.00359467	0.00117035	0.00045777	-1.12143	1.44127	1.61629	238.002	212.23	343.024	18.2248	15.7972	22.5121	chr. 15, 98.82 Mb	15	98817581	98819055	---	---	---	Mm.51079	ENSMUSG00000054654	NP_780441.1	NM_175232	1430702_at (chr. 15, 98.82 Mb): 5830427D03Rik; RIKEN cDNA 5830427D03 gene	7.77847	7.89752	8	7.62713	7.71392	7.83947	8.50413	8.31593	8.44014
1434856_at	E130014H08Rik	RIKEN cDNA E130014H08 gene	0.0010709	0.000497915	0.00117917	1.21546e-07	15.2658	2.50948	-6.08326	14.4134	220.032	36.1701	0.204034	34.9609	1.84447	chr. 1, 54.95 Mb	1	54951690	54953446	---	---	3677, DNA binding, inferred from electronic annotation	Mm.265209	---	XP_619625.1; XP_619626.1; XP_622259.1	XM_619625; XM_619626; XM_622259	1434856_at (chr. 1, 54.95 Mb): E130014H08Rik; RIKEN cDNA E130014H08 gene	3.82722	3.85282	3.86767	7.99527	7.77934	7.53327	5.23822	5.19472	5.09344
1440317_at	C130068B02Rik	RIKEN cDNA C130068B02 gene	0.0869148	0.0028948	0.00117948	0.000106062	1.32678	2.66132	2.00585	59.7251	79.2421	158.948	10.3396	3.55999	14.1013	chr. 17, 27.97 Mb	17	27974213	27974705	---	---	---	---	---	---	---	1440317_at (chr. 17, 27.97 Mb): C130068B02Rik; RIKEN cDNA C130068B02 gene	5.67987	5.82429	6.15483	6.34394	6.23136	6.34632	7.28126	7.19824	7.44656
1433761_at	9430063L05Rik	RIKEN cDNA 9430063L05 gene	0.235637	0.00388607	0.00118574	2.56916e-05	1.28977	-5.51475	-7.11277	62.0096	79.9783	11.2443	18.4888	1.53782	1.50844	chr. 3, 97.23 Mb	3	97225122	97231029	---	---	---	Mm.129840	---	NP_835181.2	NM_178080	1433761_at (chr. 3, 97.23 Mb): 9430063L05Rik; RIKEN cDNA 9430063L05 gene	5.52179	5.85468	6.36139	6.32432	6.29221	6.34754	3.34673	3.69704	3.40466
1438227_at	9430022A14	hypothetical protein 9430022A14	0.00406048	0.0177153	0.00118604	1.48142e-06	3.15755	-1.20974	-3.81983	11.1336	35.1549	9.20327	0	4.46412	0.408036	chr. 3, 89.66 Mb	3	89661181	89661887	7242, intracellular signaling cascade, inferred from electronic annotation	16020, membrane, inferred from electronic annotation	4872, receptor activity, inferred from electronic annotation; 4896, hematopoietin/interferon-class (D200-domain) cytokine receptor activity, inferred from electronic annotation	Mm.225	ENSMUSG00000046280	NP_766118.1	NM_172530	1438227_at (chr. 3, 89.66 Mb): 9430022A14; hypothetical protein 9430022A14	3.47685	3.47685	3.47685	5.31472	5.11962	4.94943	3.13117	3.21449	3.25791
1440990_at	4832420M10	hypothetical protein 4832420M10	4.2576e-05	1.69044e-06	0.00119403	9.11238e-09	13.5966	27.8354	2.04723	9.59087	130.403	266.966	0.906038	5.90146	24.0767	chr. 1, 178.89 Mb	1	178883301	178887848	7018, microtubule-based movement, inferred from electronic annotation	5875, microtubule associated complex, inferred from electronic annotation	3777, microtubule motor activity, inferred from electronic annotation; 5524, ATP binding, inferred from electronic annotation	Mm.138659	ENSMUSG00000026494	NP_808425.2	NM_177757	1440990_at (chr. 1, 178.89 Mb): 4832420M10; hypothetical protein 4832420M10	3.28518	3.10708	3.37958	7.08393	7.03912	6.95447	8.19476	7.9396	8.03559
1429598_at	2310042D19Rik	RIKEN cDNA 2310042D19 gene	0.405891	0.00155315	0.00120289	0.000126447	-1.05996	1.75624	1.86154	21.7221	20.4933	38.1493	1.02876	1.97273	3.11423	---				---	---	---	Mm.24619	---	NP_766005.1	NM_172417	1429598_at (---): 2310042D19Rik; RIKEN cDNA 2310042D19 gene	4.49112	4.4676	4.36127	4.36816	4.48429	4.20527	5.34626	5.28895	5.11568
1429073_at	2210015D19Rik	RIKEN cDNA 2210015D19 gene	0.693353	0.00262613	0.00121087	5.45288e-06	-1.04381	3.42594	3.57602	22.5542	21.6076	77.2694	2.89014	2.18099	2.11525	chr. 11, 5.67 Mb	11	5656937	5679507	---	---	---	Mm.260203	---	XP_488586.1	XM_488586	1429073_at (chr. 11, 5.67 Mb): 2210015D19Rik; RIKEN cDNA 2210015D19 gene	4.28943	4.66225	4.51016	4.26085	4.54702	4.47735	6.27663	6.22953	6.30823
1458309_at	2900024P20Rik	RIKEN cDNA 2900024P20 gene, mRNA (cDNA clone IMAGE:30545711)	0.506205	0.0019159	0.00121412	0.000305699	-1.06811	1.8755	2.00324	42.5854	39.8699	79.869	4.61073	4.23806	6.81781	chr. 13, 9.31 Mb	13	9311538	9311909	8152, metabolism, inferred from electronic annotation	---	16874, ligase activity, inferred from electronic annotation; 3824, catalytic activity, inferred from electronic annotation	Mm.217326	---	XP_484214.2	XM_484214	1458309_at (chr. 13, 9.31 Mb): 2900024P20Rik; RIKEN cDNA 2900024P20 gene, mRNA (cDNA clone IMAGE:30545711)	5.22267	5.52356	5.473	5.36067	5.1357	5.43846	6.17114	6.37338	6.4033
1441904_x_at	9130005N14Rik	RIKEN cDNA 9130005N14 gene	0.00131135	0.00780382	0.00121933	1.1806e-05	4.41941	1.71975	-2.56981	63.7646	281.802	109.659	3.37823	39.7291	13.5399	chr. 5, 63.84 Mb	5	63843418	63843694	---	---	---	Mm.258545	ENSMUSG00000029185	NP_080943.2	NM_026667	1441904_x_at (chr. 5, 63.84 Mb): 9130005N14Rik; RIKEN cDNA 9130005N14 gene	5.91944	6.0718	5.98877	7.88232	8.24567	8.25707	6.62658	6.71884	6.96385
1428373_at	1500005N04Rik	RIKEN cDNA 1500005N04 gene	0.000110482	0.00812372	0.00122279	5.42876e-06	3.71252	1.715	-2.16473	79.2875	294.356	135.978	3.77202	24.0125	16.2041	chr. 9, 108.84 Mb	9	108830212	108844908	---	5634, nucleus, inferred from electronic annotation; 5634, nucleus, inferred from direct assay	8440, inositol trisphosphate 3-kinase activity, inferred from electronic annotation; 16301, kinase activity, inferred from electronic annotation; 16740, transferase activity, inferred from electronic annotation; 50517, inositol hexakisphosphate kinase ...	Mm.276336	ENSMUSG00000032599	NP_083910.1	NM_029634	1428373_at (chr. 9, 108.84 Mb): 1500005N04Rik; RIKEN cDNA 1500005N04 gene	6.32727	6.36549	6.231	8.0587	8.2694	8.26621	6.92032	7.06129	7.25981
1451409_at	2210021J22Rik	RIKEN cDNA 2210021J22 gene	0.0444652	0.0111206	0.00123268	0.000109072	-1.16938	1.51446	1.77097	190.559	162.957	288.594	4.45026	10.9332	25.7432	chr. 15, 85.86 Mb	15	85855615	85859693	---	---	---	Mm.33706	ENSMUSG00000064284	NP_932115.1	NM_197998	1451409_at (chr. 15, 85.86 Mb): 2210021J22Rik; RIKEN cDNA 2210021J22 gene	7.55803	7.55118	7.61229	7.2401	7.43278	7.36559	8.30037	8.04372	8.16315
1435137_s_at	1200016E24Rik; A130040M12Rik; E430024C06Rik; LOC433071	RIKEN cDNA 1200016E24 gene; RIKEN cDNA A130040M12 gene; RIKEN cDNA E430024C06 gene; hypothetical gene supported by AK004796; BC040222	8.00302e-06	5.96057e-05	0.00123448	1.34455e-07	40.3347	11.3515	-3.55326	107.753	4346.19	1223.15	14.6847	402.844	215.232	---				---	---	---	Mm.332931	---	XP_488801.1	XM_488801	1435137_s_at (---): 1200016E24Rik; A130040M12Rik; E430024C06Rik; LOC433071; RIKEN cDNA 1200016E24 gene; RIKEN cDNA A130040M12 gene; RIKEN cDNA E430024C06 gene; hypothetical gene supported by AK004796; BC040222	6.68952	6.95618	6.58305	11.9639	12.2246	12.0559	10.1018	10.1018	10.5233
1426991_at	1810048J11Rik	RIKEN cDNA 1810048J11 gene	0.159978	0.000407149	0.00123742	1.22448e-05	1.08525	-1.85849	-2.01692	103.803	112.652	55.8536	7.0095	2.99826	3.93077	chr. 12, 69.42 Mb	12	69417101	69423786	---	16021, integral to membrane, inferred from electronic annotation	---	Mm.11233	ENSMUSG00000034501	NP_080603.1	NM_026327	1426991_at (chr. 12, 69.42 Mb): 1810048J11Rik; RIKEN cDNA 1810048J11 gene	6.58376	6.73002	6.7726	6.85433	6.81424	6.7776	5.6933	5.81355	5.89666
1456023_at	2210010B09Rik	RIKEN cDNA 2210010B09 gene	0.00216709	0.000370379	0.00123885	9.11699e-06	-1.74276	-4.94762	-2.83895	68.2368	39.1544	13.7919	6.25342	4.02853	2.05039	chr. 9, 20.47 Mb	9	20466952	20468169	---	5634, nucleus, inferred from electronic annotation	46872, metal ion binding, inferred from electronic annotation; 3676, nucleic acid binding, inferred from electronic annotation; 8270, zinc ion binding, inferred from electronic annotation	Mm.86627	---	NP_766507.1	NM_172919	1456023_at (chr. 9, 20.47 Mb): 2210010B09Rik; RIKEN cDNA 2210010B09 gene	6.09319	5.95342	6.21865	5.45197	5.22207	5.18449	3.85234	3.94835	3.52291
1432268_at	2310068J16Rik	RIKEN cDNA 2310068J16 gene	0.0986314	0.00262936	0.00124645	0.000329588	-1.13009	1.45008	1.63871	32.1754	28.4717	46.6569	1.93457	2.21592	3.30431	chr. 15, 100.03 Mb	15	100029620	100030814	---	---	---	---	---	---	---	1432268_at (chr. 15, 100.03 Mb): 2310068J16Rik; RIKEN cDNA 2310068J16 gene	4.90411	5.05503	5.05917	4.95341	4.74372	4.78869	5.42953	5.63304	5.56214
1455130_at	5830435K17Rik	RIKEN cDNA 5830435K17 gene	0.00032541	0.00594068	0.00124688	1.68731e-06	2.9657	1.71267	-1.73162	29.1367	86.4105	49.9014	0.547935	4.91865	4.22627	chr. 7, 41.08 Mb	7	41076376	41083938	---	---	---	Mm.155687	ENSMUSG00000049516	NP_780527.2	NM_175318	1455130_at (chr. 7, 41.08 Mb): 5830435K17Rik; RIKEN cDNA 5830435K17 gene	4.83365	4.87507	4.88506	6.33945	6.45439	6.50082	5.60878	5.77003	5.53405
1454813_at	1110017O22Rik	RIKEN cDNA 1110017O22 gene	0.00359112	0.000333441	0.00124943	6.30516e-06	1.31256	1.78181	1.35751	5370.99	7049.75	9570.1	118.166	335.455	432.029	---				---	---	---	Mm.379103	---	NP_899073.1	NM_183250	1454813_at (---): 1110017O22Rik; RIKEN cDNA 1110017O22 gene	12.426	12.3649	12.3814	12.859	12.7298	12.7581	13.2091	13.167	13.294
1439840_at	A430088C08Rik	RIKEN cDNA A430088C08 gene	0.673585	0.0163995	0.00126071	0.00155859	1.02319	1.32126	1.29132	13.5853	13.9003	17.9497	1.12434	0.568851	0.597638	chr. 8, 21.4 Mb	8	21399438	21400852	---	---	---	---	---	---	---	1439840_at (chr. 8, 21.4 Mb): A430088C08Rik; RIKEN cDNA A430088C08 gene	3.65344	3.74107	3.88765	3.754	3.86295	3.7718	4.17667	4.20699	4.11238
1439560_x_at	LOC432995; LOC436333	hypothetical gene supported by BC047216; hypothetical gene supported by BC047216	0.00135483	0.000162032	0.00126935	7.18139e-06	-2.18318	-4.67114	-2.13961	266.642	122.135	57.0829	31.6777	13.7853	4.58991	chr. 16, 4.68 Mb	16	4677079	4678089	---	---	---	Mm.271618	---	XP_488763.1; XP_489668.1	XM_488763; XM_489668	1439560_x_at (chr. 16, 4.68 Mb): LOC432995; LOC436333; hypothetical gene supported by BC047216; hypothetical gene supported by BC047216	8.14579	8.16283	7.84621	7.06446	6.97283	6.74071	5.73276	5.95742	5.8056
1453303_at	4833417J20Rik	RIKEN cDNA 4833417J20 gene	5.6808e-05	0.000735503	0.00127274	1.70911e-07	1.80013	11.058	6.14289	35.2043	63.3725	389.29	1.34628	2.63116	58.839	chr. 19, 3.18 Mb	19	3174951	3176692	---	---	---	---	---	---	---	1453303_at (chr. 19, 3.18 Mb): 4833417J20Rik; RIKEN cDNA 4833417J20 gene	5.08504	5.13127	5.19463	6.05086	5.96866	5.93537	8.59273	8.81273	8.37559
1442016_at	D630004N19Rik	RIKEN cDNA D630004N19 gene	0.483798	0.00555219	0.00128076	0.000767265	-1.07177	1.65953	1.77863	15.3143	14.2889	25.4147	1.82712	1.2049	2.20721	chr. 7, 94.65 Mb	7	94652427	94653126	---	---	---	Mm.74629	---	NP_997157.1	NM_207274	1442016_at (chr. 7, 94.65 Mb): D630004N19Rik; RIKEN cDNA D630004N19 gene	4.08727	3.74107	3.96106	3.94047	3.6983	3.86123	4.76133	4.71157	4.51865
1428698_at	2310004I03Rik	RIKEN cDNA 2310004I03 gene	0.0735802	0.00191418	0.0012853	1.98813e-05	-1.11919	1.3817	1.54638	34.1193	30.4858	47.1427	0.244367	1.76693	1.42357	chr. 9, 65.2 Mb	9	65203085	65206705	---	---	---	---	---	---	---	1428698_at (chr. 9, 65.2 Mb): 2310004I03Rik; RIKEN cDNA 2310004I03 gene	5.10036	5.08077	5.09634	4.85479	4.91225	5.01836	5.50787	5.58112	5.58657
1455467_at	C330043M08Rik	RIKEN cDNA C330043M08 gene	0.00518647	0.45193	0.00128591	0.000656794	2.22249	1.10026	-2.01998	12.7791	28.4015	14.0603	2.30211	2.99691	1.45238	chr. 6, 55.46 Mb	6	55452493	55463006	---	---	---	Mm.268997	---	NP_808551.1	NM_177883	1455467_at (chr. 6, 55.46 Mb): C330043M08Rik; RIKEN cDNA C330043M08 gene	3.41147	3.92748	3.64172	4.85255	4.65477	4.95993	3.92227	3.63391	3.86849
1436629_at	A830041P22Rik	RIKEN cDNA A830041P22 gene	0.0261852	0.0636207	0.00129087	0.00142604	-1.68718	-1.40591	1.20006	21.6542	12.8346	15.4023	3.44243	0.371513	0.362974	chr. 7, 20.83 Mb	7	20833836	20835673	---	16021, integral to membrane, inferred from electronic annotation	---	Mm.207484	ENSMUSG00000061702	NP_796076.1	NM_177102	1436629_at (chr. 7, 20.83 Mb): A830041P22Rik; RIKEN cDNA A830041P22 gene	4.21849	4.66637	4.3891	3.71892	3.6362	3.68955	3.94787	3.97722	3.90932
1417886_at	1810009A15Rik	RIKEN cDNA 1810009A15 gene	0.00259031	5.76887e-06	0.00129889	8.82326e-07	-1.51501	-2.76873	-1.82753	1439.49	950.147	519.907	56.7625	68.7663	16.8717	chr. 19, 8.09 Mb	19	8080279	8092184	---	---	---	Mm.27503	ENSMUSG00000011477	NP_079739.1	NM_025463	1417886_at (chr. 19, 8.09 Mb): 1810009A15Rik; RIKEN cDNA 1810009A15 gene	10.5538	10.4725	10.4454	10.0075	9.82252	9.83864	9.07356	8.98382	9.00745
1451634_at	---	---	0.000152898	1.31099e-05	0.00129893	7.3391e-07	5.69861	15.8615	2.78341	27.784	158.33	440.697	3.54574	23.6786	47.6698	---				---	---	---	---	---	---	---	1451634_at (---): ---; ---	4.83702	4.9478	4.57938	7.03329	7.42627	7.42627	8.94284	8.75492	8.63651
1430915_at	4930466G16Rik	RIKEN cDNA 4930466G16 gene	0.00888593	0.039688	0.00129958	0.000124983	-1.17125	1.06144	1.24321	21.4508	18.3145	22.7687	0.263025	0.623824	0.592392	chr. 11, 82.64 Mb	11	82631783	82640461	---	---	---	Mm.286733	ENSMUSG00000018844	XP_203496.1; XP_359351.1	XM_203496; XM_359351	1430915_at (chr. 11, 82.64 Mb): 4930466G16Rik; RIKEN cDNA 4930466G16 gene	4.40238	4.43314	4.43314	4.21973	4.13715	4.22615	4.4844	4.49001	4.55157
1453807_at	6330563C09Rik	RIKEN cDNA 6330563C09 gene	0.246068	0.00131647	0.00130562	1.16635e-06	1.07786	9.61856	8.92376	8.88604	9.5779	85.4709	0.572109	0.652981	18.6305	chr. 13, 114.44 Mb	13	114438290	114439758	---	---	---	---	---	---	---	1453807_at (chr. 13, 114.44 Mb): 6330563C09Rik; RIKEN cDNA 6330563C09 gene	3.22439	3.18052	3.04361	3.29692	3.33181	3.14353	6.74081	6.24314	6.20385
1435773_at	4930547N16Rik	RIKEN cDNA 4930547N16 gene	0.00317155	0.00175937	0.00130637	2.6588e-06	-1.56706	-5.34107	-3.40834	126.067	80.4481	23.6033	4.9243	6.37693	3.83743	chr. 10, 88.06 Mb	10	88063583	88064805	7268, synaptic transmission, inferred from electronic annotation	---	30354, melanin-concentrating hormone activity, inferred from electronic annotation	Mm.179378	ENSMUSG00000035365	XP_125861.3	XM_125861	1435773_at (chr. 10, 88.06 Mb): 4930547N16Rik; RIKEN cDNA 4930547N16 gene	6.92573	6.96912	7.03709	6.45424	6.28563	6.24123	4.42579	4.41171	4.80904
1438797_at	---	Adult male medulla oblongata cDNA, RIKEN full-length enriched library, clone:6330509M05 product:unclassifiable, full insert sequence	0.0875169	0.000161369	0.00131025	2.36465e-06	1.18426	5.4412	4.59459	13.3772	15.8422	72.7882	1.44776	0.801216	10.9937	chr. X, 18.34 Mb	X	18337839	18339194	---	---	---	Mm.40530	---	---	---	1438797_at (chr. X, 18.34 Mb): ---; Adult male medulla oblongata cDNA, RIKEN full-length enriched library, clone:6330509M05 product:unclassifiable, full insert sequence	3.65079	3.64646	3.91158	3.93729	4.06735	3.94883	6.41367	6.10094	6.01063
1433685_a_at	6430706D22Rik	RIKEN cDNA 6430706D22 gene	0.0128077	0.000685658	0.00131358	3.40095e-07	-1.19846	-8.84026	-7.37638	631.999	527.344	71.491	35.0424	20.8883	11.5267	---				---	---	---	Mm.317041	ENSMUSG00000044783	NP_941054.1	NM_198652	1433685_a_at (---): 6430706D22Rik; RIKEN cDNA 6430706D22 gene	9.22138	9.30398	9.38154	8.97824	9.05687	9.09041	6.15564	6.37706	5.90847
1453433_at	2600001A11Rik	RIKEN cDNA 2600001A11 gene	0.0017093	9.1011e-05	0.0013171	6.33654e-06	-2.32272	-5.57979	-2.40226	216.931	93.395	38.8779	29.9597	7.91361	4.88649	chr. 12, 72.51 Mb	12	72487934	72525890	---	---	---	Mm.63573	ENSMUSG00000045690	XP_127013.1	XM_127013	1453433_at (chr. 12, 72.51 Mb): 2600001A11Rik; RIKEN cDNA 2600001A11 gene	7.65613	7.62672	7.9741	6.67994	6.47291	6.47291	5.05642	5.40137	5.36083
1434063_at	D930038J03Rik	RIKEN cDNA D930038J03 gene	0.0112408	0.097428	0.00132894	0.000143938	1.5317	1.13889	-1.3449	408.103	625.092	464.787	34.3058	7.07292	14.0348	chr. 5, 124.05 Mb	5	124046336	124049431	---	5634, nucleus, inferred from electronic annotation	3676, nucleic acid binding, inferred from electronic annotation; 8270, zinc ion binding, inferred from electronic annotation	Mm.138617	---	XP_355639.2	XM_355639	1434063_at (chr. 5, 124.05 Mb): D930038J03Rik; RIKEN cDNA D930038J03 gene	8.56033	8.64971	8.79827	9.27572	9.28151	9.30636	8.88536	8.88536	8.80922
1417840_at	1500031L02Rik	RIKEN cDNA 1500031L02 gene	0.423864	0.00251759	0.00132927	4.27583e-05	1.02714	1.54831	1.5074	551.031	565.985	853.168	14.8501	24.2958	54.4871	chr. 16, 30.91 Mb	16	30909173	30917436	---	---	---	Mm.22990	ENSMUSG00000035790	NP_080168.1	NM_025892	1417840_at (chr. 16, 30.91 Mb): 1500031L02Rik; RIKEN cDNA 1500031L02 gene	9.07231	9.09651	9.1481	9.21162	9.09183	9.12778	9.83762	9.70102	9.66564
1436569_at	C030045D06Rik	RIKEN cDNA C030045D06 gene	0.0129281	0.0202507	0.00133028	0.000109074	1.8267	-2.10265	-3.84092	25.4676	46.5218	12.1121	1.30263	6.74451	2.49173	chr. 1, 11.41 Mb	1	11407410	11409217	---	---	---	---	---	---	---	1436569_at (chr. 1, 11.41 Mb): C030045D06Rik; RIKEN cDNA C030045D06 gene	4.62735	4.62735	4.75338	5.71841	5.29634	5.5734	3.25473	3.86004	3.61716
1439497_at	4933415E08Rik	RIKEN cDNA 4933415E08 gene	0.892696	0.0439652	0.00133124	0.00529396	-1.02343	1.47072	1.50518	16.4564	16.0796	24.2027	2.83454	1.06141	1.21336	chr. 12, 29.99 Mb	12	29985088	29986593	---	---	---	---	---	---	---	1439497_at (chr. 12, 29.99 Mb): 4933415E08Rik; RIKEN cDNA 4933415E08 gene	4.3022	3.89661	3.88238	3.92159	3.98617	4.10752	4.60734	4.51805	4.66224
1424500_at	4732497O03Rik	RIKEN cDNA 4732497O03 gene	0.150241	0.00296707	0.00133219	0.000170733	1.19517	-1.98634	-2.37403	360.341	430.67	181.409	21.8238	58.5678	20.7456	chr. 11, 79.67 Mb	11	79659790	79688059	6396, RNA processing, Unknown; 6397, mRNA processing, inferred from electronic annotation	5622, intracellular, Unknown; 5634, nucleus, inferred from electronic annotation	5515, protein binding, inferred from physical interaction; 5488, binding, inferred from electronic annotation	Mm.274961	ENSMUSG00000035575	NP_659075.1	NM_144826	1424500_at (chr. 11, 79.67 Mb): 4732497O03Rik; RIKEN cDNA 4732497O03 gene	8.58427	8.41222	8.47792	8.92369	8.77259	8.5277	7.62658	7.55903	7.30405
1455355_at	6030408C04Rik	RIKEN cDNA 6030408C04 gene	0.00244383	0.00079891	0.00134136	1.14542e-06	-1.47025	-9.19705	-6.25541	147.212	100.127	16.0064	10.1617	6.87021	2.9532	chr. 12, 48.12 Mb	12	48120507	48125429	6355, regulation of transcription, DNA-dependent, inferred from electronic annotation; 6464, protein modification, inferred from electronic annotation; 6512, ubiquitin cycle, inferred from electronic annotation	5622, intracellular, inferred from electronic annotation	4842, ubiquitin-protein ligase activity, inferred from electronic annotation; 5515, protein binding, inferred from electronic annotation; 8270, zinc ion binding, inferred from electronic annotation	Mm.253264	ENSMUSG00000035293	NP_001015099.1	NM_001015099	1455355_at (chr. 12, 48.12 Mb): 6030408C04Rik; RIKEN cDNA 6030408C04 gene	7.08592	7.28026	7.23204	6.64227	6.54501	6.74298	3.69898	4.01293	4.23943
1436353_at	A230046K03Rik	RIKEN cDNA A230046K03 gene	0.875967	0.00655511	0.001349	0.000667728	-1.01572	-1.59672	-1.57201	275.019	270.763	172.24	30.3904	13.3293	12.376	chr. 10, 83.48 Mb	10	83483023	83484409	---	---	---	Mm.278577	---	XP_193573.2	XM_193573	1436353_at (chr. 10, 83.48 Mb): A230046K03Rik; RIKEN cDNA A230046K03 gene	8.14327	7.91598	8.23272	8.01176	8.07429	8.15313	7.38635	7.54166	7.34954
1455169_at	---	---	0.00073349	0.0033665	0.00135151	1.42574e-05	2.83004	1.90638	-1.4845	84.7248	239.774	161.518	10.0946	14.9868	9.38674	chr. 19, 59.51 Mb	19	59505244	59508287	---	---	---	---	---	---	---	1455169_at (chr. 19, 59.51 Mb): ---; ---	6.30795	6.29593	6.59058	7.99687	7.89661	7.8175	7.40572	7.3556	7.24038
1426646_at	9130011J15Rik	RIKEN cDNA 9130011J15 gene	0.00150585	1.12757e-05	0.00135242	1.85076e-07	1.91335	3.72145	1.94499	273.906	524.078	1019.33	16.1868	9.0154	59.2945	chr. 8, 71.72 Mb	8	71715985	71721885	---	---	---	Mm.22565	ENSMUSG00000044600	---	---	1426646_at (chr. 8, 71.72 Mb): 9130011J15Rik; RIKEN cDNA 9130011J15 gene	7.99561	8.14345	8.14837	9.00691	9.03739	9.05619	10.0388	10.0433	9.89313
1436110_at	---	10 days neonate medulla oblongata cDNA, RIKEN full-length enriched library, clone:B830012K24 product:unclassifiable, full insert sequence	0.53131	0.00614033	0.00135313	1.3684e-05	-1.05485	6.3521	6.7005	19.8651	18.8322	126.185	0.443747	2.67725	34.0817	chr. 7, 75.41 Mb	7	75413613	75414289	---	---	---	Mm.91327	---	---	---	1436110_at (chr. 7, 75.41 Mb): ---; 10 days neonate medulla oblongata cDNA, RIKEN full-length enriched library, clone:B830012K24 product:unclassifiable, full insert sequence	4.3472	4.2844	4.30418	4.11486	4.45439	4.10831	6.77192	7.36994	6.69848
1457044_at	4732474O15Rik	RIKEN cDNA 4732474O15 gene	0.00231661	0.317438	0.00135714	1.21623e-05	3.23899	-1.06655	-3.45454	8.84476	28.6481	8.29287	0.538996	4.35773	0.634393	chr. 12, 115.28 Mb	12	115277238	115278409	---	---	---	Mm.31376	ENSMUSG00000041886	XP_138397.4	XM_138397	1457044_at (chr. 12, 115.28 Mb): 4732474O15Rik; RIKEN cDNA 4732474O15 gene	3.21061	3.17663	3.04176	4.58419	5.02772	4.87461	3.04176	2.94288	3.16257
1459857_at	---	---	0.653097	0.00906838	0.00135802	0.000115007	1.04072	2.03285	1.95331	129.088	134.344	262.417	17.1486	10.0444	7.85595	chr. 11, 84.76 Mb	11	84761584	84761705	---	---	---	---	---	---	---	1459857_at (chr. 11, 84.76 Mb): ---; ---	6.79611	7.03165	7.18283	6.97219	7.04639	7.18283	8.07678	8.03863	7.99044
1453353_at	1700047I16Rik	RIKEN cDNA 1700047I16 gene	0.140056	0.473004	0.00137586	0.0745159	-1.27872	-1.10262	1.15971	13.1801	10.3073	11.9534	2.31518	0.225173	0.284829	chr. 13, 24.39 Mb	13	24385477	24387161	---	---	---	---	---	---	---	1453353_at (chr. 13, 24.39 Mb): 1700047I16Rik; RIKEN cDNA 1700047I16 gene	3.66831	3.97204	3.47685	3.35621	3.4003	3.33957	3.56159	3.55723	3.61844
1433186_at	E130112C09Rik	RIKEN cDNA E130112C09 gene	0.210672	0.0033728	0.00137674	0.000191262	-1.03902	1.18755	1.23388	19.8019	19.0583	23.5157	0.633755	0.578807	0.424153	chr. 11, 106 Mb	11	106001642	106002744	---	---	---	---	---	---	---	1433186_at (chr. 11, 106 Mb): E130112C09Rik; RIKEN cDNA E130112C09 gene	4.33398	4.33398	4.25324	4.26155	4.20385	4.29031	4.56274	4.52639	4.57705
1436440_at	B230107K20Rik	RIKEN cDNA B230107K20 gene	0.00180945	0.768689	0.00138305	0.000132162	-3.239	1.05167	3.40634	231.847	71.58	243.825	21.6736	12.9063	45.3504	chr. 2, 70.97 Mb	2	70969010	70969524	---	---	---	---	---	---	---	1436440_at (chr. 2, 70.97 Mb): B230107K20Rik; RIKEN cDNA B230107K20 gene	7.7493	7.80757	8.00194	6.0565	5.95282	6.43033	8.10979	8.04019	7.58497
1435170_at	2310007F12Rik	RIKEN cDNA 2310007F12 gene	0.279458	0.00322696	0.00138899	5.11565e-05	1.11812	2.42429	2.16819	86.5678	96.7929	209.866	1.87783	12.3074	22.022	chr. X, 144.62 Mb	X	144621490	144622598	---	---	---	Mm.8142	ENSMUSG00000025264	NP_780355.1	NM_175146	1435170_at (chr. X, 144.62 Mb): 2310007F12Rik; RIKEN cDNA 2310007F12 gene	6.45686	6.45036	6.39937	6.78069	6.41888	6.56787	7.63874	7.60825	7.87762
1444665_at	4930402E16Rik	RIKEN cDNA 4930402E16 gene	0.0884694	0.996032	0.00139767	0.0208785	-1.2332	-1.00403	1.22824	32.1732	26.0893	32.044	3.93071	0.739245	1.06326	chr. 8, 110.41 Mb	8	110399662	110414651	6118, electron transport, inferred from electronic annotation; 6546, glycine catabolism, inferred from electronic annotation	5739, mitochondrion, inferred from electronic annotation; 5737, cytoplasm, inferred from electronic annotation	16491, oxidoreductase activity, inferred from electronic annotation; 4047, aminomethyltransferase activity, inferred from electronic annotation	Mm.28350	---	NP_938050.1	NM_198308	1444665_at (chr. 8, 110.41 Mb): 4930402E16Rik; RIKEN cDNA 4930402E16 gene	4.88196	4.92358	5.1971	4.72858	4.72901	4.65739	5.04139	5.01503	4.94793
1458585_at	---	Transcribed locus	0.00381553	0.189213	0.00140291	5.37318e-05	-2.07575	1.17193	2.43263	168.422	81.138	197.379	2.64271	7.21812	27.1383	---				---	---	---	Mm.383862	---	---	---	1458585_at (---): ---; Transcribed locus	7.37505	7.39253	7.41989	6.47653	6.31205	6.2271	7.82586	7.58306	7.43878
1452840_at	1500009L16Rik	RIKEN cDNA 1500009L16 gene	0.004602	0.157477	0.00140349	0.000478885	2.07419	1.1975	-1.73211	80.2712	166.498	96.1245	11.5502	13.9431	8.65696	chr. 10, 83.63 Mb	10	83610822	83650687	---	---	---	Mm.271188	---	---	---	1452840_at (chr. 10, 83.63 Mb): 1500009L16Rik; RIKEN cDNA 1500009L16 gene	6.45834	6.06579	6.42449	7.31383	7.30204	7.51239	6.50913	6.51047	6.72956
1419464_at	2810046M22Rik	RIKEN cDNA 2810046M22 gene	0.00302704	0.0090844	0.0014041	2.60134e-05	1.4682	-1.96369	-2.88309	79.9984	117.454	40.7388	3.35319	8.21134	5.46793	chr. 5, 23.18 Mb	5	23175847	23177268	6118, electron transport, inferred from electronic annotation	---	20037, heme binding, inferred from electronic annotation	Mm.347678	---	NP_080897.1	NM_026621	1419464_at (chr. 5, 23.18 Mb): 2810046M22Rik; RIKEN cDNA 2810046M22 gene	6.34867	6.25091	6.36354	6.75498	6.92453	6.94108	5.45165	5.46029	5.10546
1451378_at	4732497O03Rik	RIKEN cDNA 4732497O03 gene	0.00677205	0.000104483	0.00141313	2.64134e-06	-2.22137	-5.9357	-2.67209	100.029	45.0305	16.8522	4.76002	6.87548	1.64347	chr. 11, 79.67 Mb	11	79659790	79688059	6396, RNA processing, Unknown; 6397, mRNA processing, inferred from electronic annotation	5622, intracellular, Unknown; 5634, nucleus, inferred from electronic annotation	5515, protein binding, inferred from physical interaction; 5488, binding, inferred from electronic annotation	Mm.274961	ENSMUSG00000035575	NP_659075.1	NM_144826	1451378_at (chr. 11, 79.67 Mb): 4732497O03Rik; RIKEN cDNA 4732497O03 gene	6.6397	6.71342	6.57646	5.71991	5.42451	5.30148	3.97698	4.00621	4.22811
1434233_at	---	---	0.0398844	0.00215946	0.00141738	3.63565e-05	1.75091	-2.52406	-4.4194	85.2553	149.275	33.7771	3.53469	28.9023	3.76986	chr. X, 66.48 Mb	X	66483448	66485362	---	---	---	---	ENSMUSG00000051233	---	---	1434233_at (chr. X, 66.48 Mb): ---; ---	6.37876	6.37876	6.48118	7.34087	7.40541	6.86018	5.21471	4.89235	5.10841
1428501_at	1110051M20Rik	RIKEN cDNA 1110051M20 gene	0.00484237	0.250371	0.00141929	0.000609119	1.26263	-1.05722	-1.33488	190.225	240.184	179.93	10.3051	9.26946	8.49019	chr. 2, 91.07 Mb	2	90982577	91149427	---	---	5509, calcium ion binding, inferred from electronic annotation	Mm.386861	ENSMUSG00000040591	NP_780332.1	NM_175123	1428501_at (chr. 2, 91.07 Mb): 1110051M20Rik; RIKEN cDNA 1110051M20 gene	7.6589	7.52025	7.53139	7.97089	7.87469	7.87629	7.55741	7.49211	7.42113
1435241_at	D930036F22Rik	RIKEN cDNA D930036F22 gene	0.834798	0.00215822	0.00142426	5.48844e-06	1.00627	-2.07131	-2.08429	319.284	321.285	154.146	9.24099	11.8306	13.0601	chr. 12, 48.63 Mb	12	48628046	48629838	---	5634, nucleus, inferred from electronic annotation	16853, isomerase activity, inferred from electronic annotation; 5488, binding, inferred from electronic annotation	Mm.131941	ENSMUSG00000035181	NP_796145.2	NM_177171	1435241_at (chr. 12, 48.63 Mb): D930036F22Rik; RIKEN cDNA D930036F22 gene	8.26991	8.3466	8.33837	8.33566	8.3756	8.26991	7.29928	7.12653	7.36804
1435565_at	---	---	0.0438181	0.0186363	0.00143007	0.00022764	-1.29685	1.46956	1.90579	131.516	101.412	193.27	2.32194	10.7318	18.8391	chr. 5, 121.52 Mb	5	121516702	121517326	---	---	---	---	ENSMUSG00000029462	---	---	1435565_at (chr. 5, 121.52 Mb): ---; ---	7.00999	7.0585	7.04834	6.83027	6.57988	6.56651	7.59928	7.44391	7.72641
1452762_at	8430436O14Rik	RIKEN cDNA 8430436O14 gene	1.99457e-06	1.91386e-06	0.00143124	5.38748e-09	50.8139	28.4132	-1.78839	16.1037	818.291	457.558	1.60434	56.4408	43.5264	chr. 9, 116.56 Mb	9	116559671	116560865	---	---	---	---	---	---	---	1452762_at (chr. 9, 116.56 Mb): 8430436O14Rik; RIKEN cDNA 8430436O14 gene	3.99531	3.8662	4.1522	9.7142	9.74932	9.55885	8.81525	8.70742	8.97785
1453442_at	2310043M15Rik	RIKEN cDNA 2310043M15 gene	6.29662e-05	0.00130527	0.00143591	9.73502e-07	-7.8236	-2.35119	3.32751	152.138	19.4461	64.707	15.316	1.06176	9.06431	chr. 16, 92.96 Mb	16	92960565	92961814	---	---	---	---	---	---	---	1453442_at (chr. 16, 92.96 Mb): 2310043M15Rik; RIKEN cDNA 2310043M15 gene	7.37402	7.08351	7.27523	4.18845	4.31476	4.33662	5.86522	6.23029	5.92488
1457079_at	---	---	0.0551928	0.0121007	0.00144351	0.000500274	-1.47651	-2.0751	-1.40541	19.334	13.0944	9.31718	3.14717	0.494319	0.499621	---				---	---	---	---	---	---	---	1457079_at (---): ---; ---	4.43572	3.97718	4.3654	3.75486	3.72681	3.64889	3.24736	3.27837	3.12973
1457671_at	9330120H11Rik	RIKEN cDNA 9330120H11 gene	0.00116409	4.31843e-05	0.00147825	1.51722e-07	3.15165	25.8834	8.21265	29.7445	93.7443	769.889	3.23582	3.72164	139.205	---				---	---	---	Mm.135072	---	NP_796003.1	NM_177029	1457671_at (---): 9330120H11Rik; RIKEN cDNA 9330120H11 gene	5.04024	4.72457	4.90158	6.61474	6.52547	6.50953	9.44702	9.41227	9.86162
1440989_at	---	---	0.956447	0.00357081	0.00148303	0.00010608	1.0021	4.72958	4.71967	37.8411	37.9205	178.972	4.02911	7.93012	48.373	chr. 6, 72.15 Mb	6	72144980	72145935	---	---	---	---	ENSMUSG00000052962	---	---	1440989_at (chr. 6, 72.15 Mb): ---; ---	5.31906	5.05299	5.33649	5.55135	4.99355	5.12968	7.22655	7.25119	7.87534
1452355_at	3322402L07Rik	RIKEN cDNA 3322402L07 gene	0.681685	0.00528771	0.00151334	8.85004e-05	1.02693	1.69996	1.65538	28.8771	29.6546	49.0897	2.62445	1.88671	1.37284	chr. 1, 191.72 Mb	1	191716442	191727162	---	---	---	Mm.274393	ENSMUSG00000049353	NP_076216.1	NM_023727	1452355_at (chr. 1, 191.72 Mb): 3322402L07Rik; RIKEN cDNA 3322402L07 gene	4.99581	4.77207	4.77613	4.99148	4.85006	4.82329	5.57007	5.64268	5.63816
1432947_at	4921519G19Rik	RIKEN cDNA 4921519G19 gene	0.0363731	0.405745	0.00152455	0.00257883	-1.17437	1.03866	1.21978	18.4652	15.7234	19.179	1.14566	0.325738	0.600585	chr. 10, 42.96 Mb	10	42961228	42963044	---	---	---	---	---	---	---	1432947_at (chr. 10, 42.96 Mb): 4921519G19Rik; RIKEN cDNA 4921519G19 gene	4.20818	4.29289	4.11356	3.95377	4.00867	3.96146	4.26348	4.21455	4.30492
1448251_at	9030425E11Rik	RIKEN cDNA 9030425E11 gene	0.00967233	0.162629	0.00152705	0.00102937	1.48936	-1.15645	-1.72236	22.2494	33.1374	19.2395	2.47039	2.55282	1.72732	chr. 9, 40.69 Mb	9	40636822	40736345	---	5615, extracellular space, Unknown; 16021, integral to membrane, Unknown	4872, receptor activity, inferred from electronic annotation; 19864, IgG binding, inferred from electronic annotation	Mm.280560	ENSMUSG00000032024	NP_598494.2	NM_133733	1448251_at (chr. 9, 40.69 Mb): 9030425E11Rik; RIKEN cDNA 9030425E11 gene	4.62054	4.49026	4.29821	5.05074	5.15729	4.93454	4.27927	4.12351	4.38343
1429104_at	0610025L06Rik	RIKEN cDNA 0610025L06 gene	0.000152772	0.292921	0.0015315	5.07415e-05	3.05812	1.14532	-2.6701	89.9278	275.011	102.996	8.55625	27.0512	15.2802	chr. 11, 105.98 Mb	11	105977345	105981732	---	---	46872, metal ion binding, inferred from electronic annotation; 8270, zinc ion binding, inferred from electronic annotation	Mm.21687	ENSMUSG00000040699	NP_765985.1	NM_172397	1429104_at (chr. 11, 105.98 Mb): 0610025L06Rik; RIKEN cDNA 0610025L06 gene	6.62941	6.47202	6.3577	8.22047	8.13667	7.93855	6.76683	6.83852	6.4203
1452092_at	4631426J05Rik	RIKEN cDNA 4631426J05 gene	0.000725152	0.619381	0.00153892	7.0098e-07	10.3009	-1.06662	-10.9871	79.8783	822.817	74.8891	10.2345	21.43	13.8244	chr. 7, 126.64 Mb	7	126598944	126683155	19319, hexose biosynthesis, inferred from sequence or structural similarity	16021, integral to membrane, inferred from sequence or structural similarity	8146, sulfotransferase activity, Unknown; 16740, transferase activity, inferred from electronic annotation; 50656, 3'-phosphoadenosine 5'-phosphosulfate binding, inferred from sequence or structural similarity; 50659, N-acetylgalactosamine 4-sulfate 6-...	Mm.213582	ENSMUSG00000030930	NP_084211.2	NM_029935	1452092_at (chr. 7, 126.64 Mb): 4631426J05Rik; RIKEN cDNA 4631426J05 gene	6.37288	6.464	6.0976	9.68255	9.64735	9.7224	5.99018	6.14581	6.49657
1436013_at	C230098I05Rik	RIKEN cDNA C230098I05 gene	0.901629	0.00135709	0.00154746	0.000234589	-1.00725	1.72914	1.74167	19.9033	19.7601	34.4155	1.32197	1.79845	3.06746	chr. 7, 119.93 Mb	7	119928208	119928644	---	---	---	Mm.39599	---	XP_194378.4	XM_194378	1436013_at (chr. 7, 119.93 Mb): C230098I05Rik; RIKEN cDNA C230098I05 gene	4.27963	4.23949	4.41943	4.26509	4.19284	4.44392	5.05103	5.00815	5.24461
1432358_at	1110008I14Rik	RIKEN cDNA 1110008I14 gene	0.000208312	0.0861813	0.00155127	5.13565e-06	1.53184	1.08577	-1.41084	11.4443	17.5308	12.4259	0.10252	0.393104	0.562752	chr. 9, 18.36 Mb	9	18350617	18367000	---	---	---	Mm.159052	ENSMUSG00000032134	XP_357986.2	XM_357986	1432358_at (chr. 9, 18.36 Mb): 1110008I14Rik; RIKEN cDNA 1110008I14 gene	3.53004	3.50431	3.51519	4.14525	4.15506	4.09443	3.55778	3.67251	3.67251
1439521_at	---	Adult male aorta and vein cDNA, RIKEN full-length enriched library, clone:A530001O10 product:unclassifiable, full insert sequence	0.229952	0.126414	0.00155446	0.0116336	-1.17142	1.23041	1.44133	44.6209	38.0914	54.9022	6.92821	1.62582	3.23579	---				---	---	---	Mm.123050	---	---	---	1439521_at (---): ---; Adult male aorta and vein cDNA, RIKEN full-length enriched library, clone:A530001O10 product:unclassifiable, full insert sequence	5.69479	5.46257	5.24679	5.1812	5.30124	5.26909	5.67781	5.83622	5.81721
1428421_a_at	2700085E05Rik	RIKEN cDNA 2700085E05 gene	0.0537525	0.0206038	0.00155596	0.000247335	1.18314	-1.31382	-1.55444	1274.76	1508.22	970.267	7.8753	106.68	67.527	chr. 11, 75.96 Mb	11	75947048	75969107	---	---	4462, lactoylglutathione lyase activity, inferred from electronic annotation; 16702, oxidoreductase activity, acting on single donors with incorporation of molecular oxygen, incorporation of two atoms of oxygen, inferred from electronic annotation; 168...	Mm.249700	ENSMUSG00000017286	NP_080305.1	NM_026029	1428421_a_at (chr. 11, 75.96 Mb): 2700085E05Rik; RIKEN cDNA 2700085E05 gene	10.3211	10.3057	10.3212	10.4597	10.6623	10.5467	10.0069	9.80807	9.94463
1431536_at	4933432K03Rik	RIKEN cDNA 4933432K03 gene	0.0165937	0.613277	0.0015674	0.00197297	-1.26365	-1.02694	1.23049	13.0878	10.3571	12.7444	0.901458	0.317454	0.444151	chr. 7, 115.45 Mb	7	115437907	115465023	---	---	---	---	---	XP_622415.1	XM_622415	1431536_at (chr. 7, 115.45 Mb): 4933432K03Rik; RIKEN cDNA 4933432K03 gene	3.79151	3.59592	3.73603	3.42009	3.3336	3.36262	3.65668	3.72681	3.63014
1435321_at	3732412D22Rik	RIKEN cDNA 3732412D22 gene	9.13531e-07	1.62448e-06	0.00156835	2.96252e-09	18.337	11.7524	-1.56028	21.8455	400.581	256.736	1.35545	17.5783	17.6888	chr. 5, 65.81 Mb	5	65800352	65822361	31032, actomyosin structure organization and biogenesis, inferred from electronic annotation	---	46872, metal ion binding, inferred from electronic annotation; 8270, zinc ion binding, inferred from electronic annotation; 3779, actin binding, inferred from electronic annotation; 5509, calcium ion binding, inferred from electronic annotation	Mm.261329	---	NP_001001980.1	NM_001001980	1435321_at (chr. 5, 65.81 Mb): 3732412D22Rik; RIKEN cDNA 3732412D22 gene	4.41317	4.54767	4.38149	8.66936	8.69328	8.57239	8.03042	8.08527	7.88976
1424312_at	---	---	0.00300843	0.27918	0.00156878	0.000447899	-1.88231	-1.11761	1.68424	113.654	60.3802	101.695	13.6258	5.41005	7.30803	chr. 1, 134.27 Mb	1	134265664	134283365	---	---	---	---	---	---	---	1424312_at (chr. 1, 134.27 Mb): ---; ---	6.61358	6.92812	6.92197	6.05679	5.82149	5.85848	6.59112	6.78181	6.62408
1449357_at	2310030G06Rik	RIKEN cDNA 2310030G06 gene	0.00155307	0.820642	0.00156972	0.000220766	-2.04445	-1.02224	1.99997	172.745	84.495	168.987	19.7882	9.81619	13.3364	chr. 9, 50.82 Mb	9	50812017	50819000	---	---	---	Mm.273375	ENSMUSG00000032062	NP_080141.1	NM_025865	1449357_at (chr. 9, 50.82 Mb): 2310030G06Rik; RIKEN cDNA 2310030G06 gene	7.25418	7.58664	7.43756	6.3037	6.29759	6.58238	7.33092	7.33609	7.52656
1457963_at	---	Transcribed locus	0.0411921	0.667585	0.00157075	0.00703162	-1.12324	-1.01496	1.10669	13.3669	11.9003	13.1699	0.648761	0.195979	0.210636	chr. 4, 97.11 Mb	4	97105867	97106352	---	---	---	Mm.152325	---	---	---	1457963_at (chr. 4, 97.11 Mb): ---; Transcribed locus	3.81889	3.69266	3.7069	3.60001	3.56121	3.55718	3.69266	3.72847	3.73603
1438895_at	A430102J17Rik	RIKEN cDNA A430102J17 gene	0.0562826	0.00564297	0.00157747	0.00061065	-1.25647	1.55331	1.95169	110.29	87.7773	171.314	11.0303	9.6677	17.7691	chr. 18, 7.94 Mb	18	7937724	7938365	---	---	---	---	---	---	---	1438895_at (chr. 18, 7.94 Mb): A430102J17Rik; RIKEN cDNA A430102J17 gene	6.67053	6.73102	6.93987	6.28186	6.60159	6.46614	7.31923	7.34404	7.58323
1428418_s_at	3110050N22Rik	RIKEN cDNA 3110050N22 gene	0.00256683	0.0210357	0.00158752	3.38711e-05	1.30276	-1.29753	-1.69036	360.583	469.752	277.9	5.5122	17.5546	19.9429	chr. 3, 7.5 Mb	3	7478062	7528412	---	---	---	Mm.332366	ENSMUSG00000043542	NP_775273.1	NM_173181	1428418_s_at (chr. 3, 7.5 Mb): 3110050N22Rik; RIKEN cDNA 3110050N22 gene	8.47105	8.49611	8.51506	8.92772	8.8777	8.81983	8.14611	8.2026	7.99897
AFFX-DapX-3_at	---	---	0.922047	0.000659594	0.00158825	7.26419e-06	1.00042	4.59639	4.59444	1618.78	1619.47	7440.55	303.945	22.9327	811.118	---				---	---	---	---	---	---	---	AFFX-DapX-3_at (---): ---; ---	10.566	10.43	10.9372	10.6449	10.684	10.6547	12.6682	12.9641	12.9333
1455535_at	A730017D01Rik	RIKEN cDNA A730017D01 gene	0.00759675	0.767249	0.00161393	0.000111516	2.1382	1.02698	-2.08202	14.1718	30.3021	14.5542	0.233662	3.62096	1.61782	chr. 6, 144.68 Mb	6	144674668	144675623	---	---	---	---	---	---	---	1455535_at (chr. 6, 144.68 Mb): A730017D01Rik; RIKEN cDNA A730017D01 gene	3.84943	3.80199	3.82303	5.07626	4.72901	4.93778	3.98759	3.6719	3.91209
1443847_x_at	---	Transcribed locus	7.0092e-06	4.0027e-06	0.00161703	1.08153e-08	20.722	39.0315	1.88358	10.0233	207.703	391.225	0.693227	21.4028	41.3132	chr. X, 64.54 Mb	X	64540436	64540649	---	---	---	Mm.125743	---	---	---	1443847_x_at (chr. X, 64.54 Mb): ---; Transcribed locus	3.26831	3.43612	3.26471	7.85369	7.56658	7.65984	8.77772	8.51456	8.52776
1460497_a_at	4933413B09Rik	RIKEN cDNA 4933413B09 gene	0.0136241	0.0909202	0.00161827	0.00128506	-1.10272	1.05175	1.15978	9.28589	8.42092	9.76646	0.286084	0.201852	0.233942	chr. 16, 4.66 Mb	16	4657272	4667633	7049, cell cycle, inferred from electronic annotation	---	166, nucleotide binding, inferred from electronic annotation; 5525, GTP binding, inferred from electronic annotation	Mm.87382	ENSMUSG00000022542	NP_081945.1	NM_027669	1460497_a_at (chr. 16, 4.66 Mb): 4933413B09Rik; RIKEN cDNA 4933413B09 gene	3.18915	3.26547	3.18915	3.06053	3.11273	3.04786	3.29261	3.3194	3.25066
1452118_at	2600005C20Rik	RIKEN cDNA 2600005C20 gene	0.000132383	9.57794e-06	0.00162029	1.37443e-07	-2.73859	-4.00345	-1.46186	596.454	217.796	148.985	20.6267	14.2371	7.61291	chr. 17, 29.86 Mb	17	29844429	29869101	6364, rRNA processing, inferred from electronic annotation; 6801, superoxide metabolism, inferred from electronic annotation	30688, nucleolar preribosome, small subunit precursor, inferred from electronic annotation	4784, superoxide dismutase activity, inferred from electronic annotation; 46872, metal ion binding, inferred from electronic annotation	Mm.102761	ENSMUSG00000058392	NP_082520.1	NM_028244	1452118_at (chr. 17, 29.86 Mb): 2600005C20Rik; RIKEN cDNA 2600005C20 gene	9.23979	9.25687	9.1624	7.87167	7.70617	7.71663	7.28129	7.13589	7.23607
1455550_x_at	---	---	4.17691e-05	1.73065e-05	0.00162524	3.01787e-07	2.22691	2.97985	1.33811	1533.69	3415.4	4570.16	78.7608	166.605	169.701	chr. 2, 163.08 Mb	2	163081580	163082102	---	---	---	---	ENSMUSG00000017707	---	---	1455550_x_at (chr. 2, 163.08 Mb): ---; ---	10.5038	10.5887	10.6521	11.7989	11.7517	11.6594	12.0961	12.1985	12.1774
1443196_at	---	13 days embryo heart cDNA, RIKEN full-length enriched library, clone:D330001J12 product:unclassifiable, full insert sequence	0.000335301	0.00825177	0.00162535	4.73198e-05	4.61736	1.8771	-2.45984	11.1168	51.3301	20.8673	1.93894	7.53952	2.45968	chr. 10, 31.53 Mb	10	31534233	31534901	---	---	---	Mm.384885	---	---	---	1443196_at (chr. 10, 31.53 Mb): ---; 13 days embryo heart cDNA, RIKEN full-length enriched library, clone:D330001J12 product:unclassifiable, full insert sequence	3.25018	3.73035	3.40097	5.4262	5.85004	5.73636	4.42471	4.52135	4.1827
1459663_at	---	---	0.0733169	0.098299	0.00162577	0.0035056	-1.13893	1.11572	1.27072	10.8199	9.50003	12.0719	0.763737	0.291378	0.486948	---				---	---	---	---	---	---	---	1459663_at (---): ---; ---	3.46845	3.31653	3.51449	3.29619	3.23564	3.21061	3.53555	3.59102	3.65182
1433939_at	A730046J16	hypothetical protein A730046J16	3.40757e-05	0.000177133	0.00163295	1.37696e-06	6.49493	3.33716	-1.94625	56.0283	363.9	186.975	5.84936	29.5891	21.3951	chr. 1, 38.47 Mb	1	38471380	38473535	---	---	---	---	---	---	---	1433939_at (chr. 1, 38.47 Mb): A730046J16; hypothetical protein A730046J16	5.88522	5.89958	5.62301	8.63483	8.46126	8.4168	7.43274	7.46409	7.72508
1452997_at	2610005L07Rik	RIKEN cDNA 2610005L07 gene	0.00126694	0.0344905	0.00163699	1.07976e-05	1.86164	1.09299	-1.70326	1401.18	2608.5	1531.48	45.6842	192.13	54.4049	chr. 8, 19.64 Mb	8	19627469	19643172	---	---	---	Mm.359054	---	XP_486359.1	XM_486359	1452997_at (chr. 8, 19.64 Mb): 2610005L07Rik; RIKEN cDNA 2610005L07 gene	10.3981	10.47	10.4877	11.2658	11.309	11.4646	10.5205	10.6054	10.6144
1444076_at	---	---	0.0726375	0.0070099	0.00163757	0.000225478	1.33849	-1.83431	-2.45521	83.5351	111.811	45.5404	3.99217	17.6849	5.48012	chr. 17, 31.04 Mb	17	31035021	31036071	---	---	---	---	ENSMUSG00000067421	---	---	1444076_at (chr. 17, 31.04 Mb): ---; ---	6.4618	6.34394	6.34394	7.04678	6.6577	6.67597	5.64757	5.30277	5.5552
1440681_at	---	Adult male cortex cDNA, RIKEN full-length enriched library, clone:B530045A12 product:unclassifiable, full insert sequence	0.0223449	0.00250869	0.0016523	2.8972e-05	-2.00273	-10.5048	-5.24523	248.638	124.15	23.669	22.0358	26.4931	6.68443	chr. 7, 56.87 Mb	7	56869299	56869935	---	---	---	Mm.113464	---	---	---	1440681_at (chr. 7, 56.87 Mb): ---; Adult male cortex cDNA, RIKEN full-length enriched library, clone:B530045A12 product:unclassifiable, full insert sequence	7.84506	7.92514	8.09238	7.12356	7.12356	6.54779	4.12056	4.51811	4.94013
1423358_at	1810009K13Rik	RIKEN cDNA 1810009K13 gene	0.000691987	0.00146281	0.0016534	2.85296e-07	-1.48574	-3.65662	-2.46115	152.126	102.391	41.6029	1.23645	2.79137	3.70259	chr. 16, 19.39 Mb	16	19383734	19391149	---	5634, nucleus, inferred from electronic annotation	8168, methyltransferase activity, inferred from electronic annotation; 8757, S-adenosylmethionine-dependent methyltransferase activity, Unknown; 16740, transferase activity, inferred from electronic annotation; 8757, S-adenosylmethionine-dependent meth...	Mm.306234	ENSMUSG00000022842	NP_079738.1	NM_025462	1423358_at (chr. 16, 19.39 Mb): 1810009K13Rik; RIKEN cDNA 1810009K13 gene	7.25425	7.23564	7.25738	6.72266	6.65506	6.65506	5.38441	5.49885	5.24106
1445010_at	---	Transcribed locus	0.396855	0.00341345	0.00165788	0.000388193	-1.0516	1.39402	1.46596	13.5369	12.8726	18.8708	0.886256	0.824693	0.804593	chr. 9, 63.76 Mb	9	63764296	63765091	---	---	---	Mm.101960	---	---	---	1445010_at (chr. 9, 63.76 Mb): ---; Transcribed locus	3.64739	3.79479	3.82797	3.62697	3.63688	3.78906	4.17119	4.24668	4.29374
1456329_at	A230098A12Rik	RIKEN cDNA A230098A12 gene	8.70209e-06	0.00622481	0.0016628	2.72306e-06	21.4677	3.41663	-6.28329	59.9585	1287.17	204.856	7.72028	172.411	56.042	chr. 9, 73.05 Mb	9	73047768	73048659	6941, striated muscle contraction, inferred from electronic annotation; 7517, muscle development, inferred from electronic annotation; 7155, cell adhesion, inferred from electronic annotation	5863, striated muscle thick filament, inferred from electronic annotation; 16020, membrane, inferred from electronic annotation	5515, protein binding, inferred from electronic annotation	Mm.31696	---	NP_780694.1	NM_175485	1456329_at (chr. 9, 73.05 Mb): A230098A12Rik; RIKEN cDNA A230098A12 gene	5.82121	6.10429	5.76917	10.5194	10.1349	10.3099	7.50644	7.35751	8.07008
1458979_at	---	---	0.0766141	0.00164885	0.0016642	3.18682e-05	-1.02899	1.18316	1.21746	12.6807	12.3235	15.0033	0.203509	0.154694	0.39433	chr. 7, 57.53 Mb	7	57533643	57534253	---	---	---	---	---	---	---	1458979_at (chr. 7, 57.53 Mb): ---; ---	3.67761	3.63758	3.67813	3.64231	3.60632	3.62115	3.90715	3.86882	3.94467
1416118_at	---	---	0.0450075	0.00439935	0.00167563	1.10547e-05	-1.33532	-6.03241	-4.51756	2230.42	1670.32	369.74	65.9197	206.113	82.6018	chr. 3, 68.71 Mb	3	68705851	68714366	---	---	---	---	ENSMUSG00000034317	---	---	1416118_at (chr. 3, 68.71 Mb): ---; ---	11.107	11.0904	11.1706	10.8939	10.5601	10.6425	8.19821	8.48338	8.83802
1452799_at	2310009E04Rik	RIKEN cDNA 2310009E04 gene	0.142125	0.00073421	0.00168359	3.55528e-06	-1.10618	-4.37095	-3.95139	205.045	185.363	46.9108	15.1428	10.1134	7.10792	chr. 4, 94.73 Mb	4	94554567	94902010	5975, carbohydrate metabolism, Unknown; 5975, carbohydrate metabolism, inferred from electronic annotation	---	8741, ribulokinase activity, inferred from electronic annotation; 16301, kinase activity, inferred from electronic annotation	Mm.276098	ENSMUSG00000028573	NP_083623.1	NM_029347	1452799_at (chr. 4, 94.73 Mb): 2310009E04Rik; RIKEN cDNA 2310009E04 gene	7.55586	7.76446	7.71101	7.61221	7.53124	7.45488	5.75764	5.31797	5.54655
1454418_at	5330421C15Rik	RIKEN cDNA 5330421C15 gene	0.354583	0.00295257	0.00169475	0.000208582	-1.09869	1.89728	2.08453	21.8339	19.8727	41.4251	2.73146	1.04785	4.41463	chr. 10, 5.49 Mb	10	5484225	5486201	---	---	---	---	---	---	---	1454418_at (chr. 10, 5.49 Mb): 5330421C15Rik; RIKEN cDNA 5330421C15 gene	4.23564	4.5962	4.49026	4.22367	4.34164	4.36874	5.29698	5.26537	5.53912
1442239_at	---	---	0.0802368	0.0132666	0.00169628	0.000699826	-1.13649	1.2733	1.44709	67.4019	59.3072	85.8228	4.74327	3.57624	3.37163	chr. 18, 50.22 Mb	18	50224256	50224814	---	---	---	---	---	---	---	1442239_at (chr. 18, 50.22 Mb): ---; ---	6.13218	5.95245	6.13218	5.80347	5.88462	5.97708	6.36618	6.42195	6.47952
1431207_at	2900024O10Rik	RIKEN cDNA 2900024O10 gene	0.016425	0.019064	0.00169954	5.92645e-05	-1.31189	1.57204	2.06233	77.941	59.4114	122.526	0.577512	3.68891	13.0159	chr. 13, 77.79 Mb	13	77784829	77786286	---	---	---	Mm.31095	---	NP_082648.1	NM_028372	1431207_at (chr. 13, 77.79 Mb): 2900024O10Rik; RIKEN cDNA 2900024O10 gene	6.27813	6.27813	6.2966	5.9476	5.93923	5.78547	7.02569	6.74819	7.01991
1427199_at	2510002A14Rik	RIKEN cDNA 2510002A14 gene	0.0220991	0.0157757	0.00171962	0.000219774	-1.30946	1.57932	2.06806	181.894	138.908	287.269	7.72666	13.1062	34.2929	chr. 5, 71.82 Mb	5	71803318	71842850	---	---	---	Mm.260594	---	NP_082470.1	NM_028194	1427199_at (chr. 5, 71.82 Mb): 2510002A14Rik; RIKEN cDNA 2510002A14 gene	7.4344	7.54175	7.54208	7.26157	6.99993	7.07986	8.28334	8.23942	7.95443
1453976_at	4432414F05Rik	RIKEN cDNA 4432414F05 gene	0.0220352	0.00077159	0.00172783	2.78524e-06	-1.48336	1.90029	2.81882	110.223	74.3063	209.456	0	7.88555	6.50218	chr. 13, 53.72 Mb	13	53720832	53723360	---	---	---	---	---	---	---	1453976_at (chr. 13, 53.72 Mb): 4432414F05Rik; RIKEN cDNA 4432414F05 gene	6.78428	6.78428	6.78428	6.37782	6.1643	6.08828	7.75886	7.69974	7.67153
AFFX-r2-Bs-lys-3_at	---	---	0.309533	0.00180002	0.0017365	5.22337e-05	-1.16506	5.68884	6.62784	221.769	190.35	1261.61	38.4027	29.2251	345.904	---				---	---	---	---	---	---	---	AFFX-r2-Bs-lys-3_at (---): ---; ---	7.69979	7.58664	8.05082	7.806	7.47217	7.40685	9.87035	10.2575	10.666
1456469_x_at	---	Transcribed locus	0.0904857	0.511629	0.00173792	0.0156224	-1.37295	1.07959	1.48222	43.1144	31.4026	46.5457	7.91606	2.02961	3.06315	chr. 6, 118.43 Mb	6	118432780	118433059	---	---	---	Mm.321799	---	---	---	1456469_x_at (chr. 6, 118.43 Mb): ---; Transcribed locus	5.67557	5.14085	5.42459	4.94015	5.07426	4.89811	5.63702	5.53009	5.44841
1452848_at	5930418K15Rik	RIKEN cDNA 5930418K15 gene	0.000316056	0.000285124	0.00174419	9.55811e-07	3.56536	5.52237	1.54889	87.9741	313.659	485.825	10.6293	24.0197	28.1079	---				---	---	---	Mm.381894	---	NP_001028350.1	NM_001033178	1452848_at (---): 5930418K15Rik; RIKEN cDNA 5930418K15 gene	6.27548	6.45512	6.62527	8.41318	8.20702	8.25069	8.88638	8.86488	9.01689
1458697_at	---	Transcribed locus	0.0274037	0.207016	0.0017442	0.00352772	-1.33704	-1.11072	1.20376	23.5334	17.6011	21.1876	2.35689	0.549829	0.615779	chr. 5, 47.94 Mb	5	47938645	47939393	---	---	---	Mm.385245	---	---	---	1458697_at (chr. 5, 47.94 Mb): ---; Transcribed locus	4.49994	4.71199	4.44392	4.08459	4.16338	4.16338	4.44566	4.40678	4.36178
1439859_at	9630033F20Rik	RIKEN cDNA 9630033F20 gene	0.00770304	0.791956	0.00175491	4.37453e-05	-3.04775	1.02428	3.12174	258.095	84.6837	264.36	6.91061	15.957	30.1968	chr. 6, 127.76 Mb	6	127758554	127759150	8152, metabolism, Unknown	---	3824, catalytic activity, Unknown	Mm.101836	---	NP_795977.1	NM_177003	1439859_at (chr. 6, 127.76 Mb): 9630033F20Rik; RIKEN cDNA 9630033F20 gene	8.01133	7.97283	8.05009	6.67953	6.31889	6.16422	8.01743	7.88955	8.21353
1457202_at	---	---	0.131801	0.0127049	0.00175529	0.00142208	-1.10922	1.26821	1.40672	14.9687	13.4948	18.9834	1.10714	0.781278	1.04028	chr. 15, 84.97 Mb	15	84970625	84971154	---	---	---	---	---	---	---	1457202_at (chr. 15, 84.97 Mb): ---; ---	3.87708	3.80997	4.01682	3.84103	3.74105	3.67613	4.1691	4.32659	4.23999
1458933_at	A530052I06Rik	RIKEN cDNA A530052I06 gene	0.475001	0.00854561	0.00175672	7.47264e-05	1.05318	1.78683	1.69661	12.1359	12.7812	21.6848	1.26658	0.714031	0.374943	chr. 3, 101.28 Mb	3	101282357	101282915	---	---	---	---	---	---	---	1458933_at (chr. 3, 101.28 Mb): A530052I06Rik; RIKEN cDNA A530052I06 gene	3.53916	3.76321	3.48601	3.62561	3.76608	3.63176	4.46394	4.41411	4.43736
1415758_at	2510002A14Rik	RIKEN cDNA 2510002A14 gene	0.103758	0.00153895	0.00175774	6.64606e-05	-1.22666	1.90359	2.33506	325.023	264.965	618.709	11.0798	35.5408	48.5177	chr. 5, 71.82 Mb	5	71803318	71842850	---	---	---	Mm.260594	---	NP_082470.1	NM_028194	1415758_at (chr. 5, 71.82 Mb): 2510002A14Rik; RIKEN cDNA 2510002A14 gene	8.29567	8.34196	8.39389	8.24304	8.01886	7.86142	9.16043	9.26415	9.38593
1444479_at	---	---	0.41262	0.00187858	0.0017607	0.000115219	-1.06515	-2.24027	-2.10325	76.4102	71.7368	34.1075	5.59521	7.00756	4.1984	chr. 9, 76.63 Mb	9	76626269	76626902	---	---	---	---	---	---	---	1444479_at (chr. 9, 76.63 Mb): ---; ---	6.2843	6.34129	6.13359	6.11196	6.05265	6.31591	5.18484	4.87101	5.19714
1436396_at	D430033N04Rik	RIKEN cDNA D430033N04 gene	0.164061	0.0235403	0.00176317	0.00120176	1.15314	-1.42142	-1.6391	37.1359	42.823	26.126	4.25128	3.46232	1.28129	chr. 12, 111.98 Mb	12	111970580	111995038	6810, transport, inferred from electronic annotation	---	---	Mm.31382	ENSMUSG00000042050	NP_666151.2	NM_146039	1436396_at (chr. 12, 111.98 Mb): D430033N04Rik; RIKEN cDNA D430033N04 gene	5.31799	5.29561	5.01077	5.32651	5.54621	5.37899	4.62346	4.7435	4.75173
1431880_at	3100003M19Rik	RIKEN cDNA 3100003M19 gene	0.262537	0.0040079	0.00176729	1.90907e-05	1.09971	4.11965	3.74614	19.9956	21.9893	82.3751	1.02047	2.29324	15.4264	chr. 18, 16.79 Mb	18	16792263	16794254	---	---	---	---	---	---	---	1431880_at (chr. 18, 16.79 Mb): 3100003M19Rik; RIKEN cDNA 3100003M19 gene	4.35232	4.37369	4.235	4.31391	4.61095	4.43581	6.59382	6.40193	6.04378
1426290_at	1500031M22Rik	RIKEN cDNA 1500031M22 gene	0.00423499	0.00102	0.00177862	7.90604e-06	-1.85735	-3.60033	-1.93842	298.163	160.531	82.8155	11.7177	16.0835	9.62946	---				154, rRNA modification, inferred from electronic annotation; 6364, rRNA processing, inferred from electronic annotation	5634, nucleus, inferred from electronic annotation	179, rRNA (adenine-N6,N6-)-dimethyltransferase activity, inferred from electronic annotation; 8168, methyltransferase activity, inferred from electronic annotation; 8649, rRNA methyltransferase activity, inferred from electronic annotation; 8757, S-ade...	Mm.9563	---	NP_079723.1	NM_025447	1426290_at (---): 1500031M22Rik; RIKEN cDNA 1500031M22 gene	8.23442	8.15601	8.26719	7.4216	7.15037	7.39307	6.54936	6.23393	6.31325
1420113_s_at	2410022L05Rik	RIKEN cDNA 2410022L05 gene	0.00537602	0.0409475	0.00178125	0.000128987	-1.61313	1.42092	2.29213	643.827	399.115	914.825	21.8697	36.0788	119.508	chr. 8, 13.26 Mb	8	13263410	13263813	---	---	---	Mm.29063	ENSMUSG00000031458	NP_079832.1	NM_025556	1420113_s_at (chr. 8, 13.26 Mb): 2410022L05Rik; RIKEN cDNA 2410022L05 gene	9.35832	9.2728	9.35877	8.7837	8.57085	8.55601	9.91884	9.60355	9.96366
1433203_at	6030400A10Rik	RIKEN cDNA 6030400A10 gene	0.00235158	0.000230082	0.00178222	6.30069e-06	2.67515	6.56301	2.45332	12.4619	33.3375	81.7876	0.945035	4.90862	11.969	chr. 5, 42.02 Mb	5	42021342	42022554	---	---	---	---	---	---	---	1433203_at (chr. 5, 42.02 Mb): 6030400A10Rik; RIKEN cDNA 6030400A10 gene	3.72664	3.51218	3.67105	4.7989	5.12538	5.21997	6.28085	6.57368	6.17705
1455159_at	2900057D21Rik	RIKEN cDNA 2900057D21 gene	0.0011479	0.000208299	0.00178981	3.52059e-06	-1.34087	-2.24802	-1.67654	985.57	735.025	438.416	43.0544	23.7668	29.8937	chr. 14, 25.06 Mb	14	25057182	25057825	7049, cell cycle, inferred from electronic annotation; 7242, intracellular signaling cascade, Unknown; 7165, signal transduction, inferred from sequence or structural similarity; 8283, cell proliferation, inferred from sequence or structural similarity	5634, nucleus, inferred from electronic annotation; 16020, membrane, inferred from electronic annotation; 5634, nucleus, inferred from sequence or structural similarity; 5737, cytoplasm, inferred from sequence or structural similarity; 10008, endosome ...	5515, protein binding, inferred from sequence or structural similarity	Mm.202322	ENSMUSG00000040760	NP_660256.1	NM_145221	1455159_at (chr. 14, 25.06 Mb): 2900057D21Rik; RIKEN cDNA 2900057D21 gene	9.87026	9.97728	9.9841	9.57405	9.50118	9.48823	8.81585	8.84629	8.65945
1451993_at	9130404D08Rik	RIKEN cDNA 9130404D08 gene	0.022281	0.0104652	0.0018036	0.000345536	-1.34247	1.3407	1.79984	142.943	106.478	191.643	7.07909	10.7315	16.016	chr. 8, 69.17 Mb	8	69169095	69178370	---	---	5488, binding, inferred from electronic annotation	Mm.269061	ENSMUSG00000031858	NP_083269.3	NM_028993	1451993_at (chr. 8, 69.17 Mb): 9130404D08Rik; RIKEN cDNA 9130404D08 gene	7.10277	7.23776	7.13387	6.76469	6.56676	6.85673	7.51133	7.51053	7.71518
1454560_at	4930519N06Rik	RIKEN cDNA 4930519N06 gene	0.0283742	0.0133708	0.00182264	0.00035399	-1.13423	1.14708	1.30105	17.663	15.5727	20.2609	0.325449	0.725558	0.791475	chr. 11, 33.99 Mb	11	33987837	33988770	---	---	---	---	---	---	---	1454560_at (chr. 11, 33.99 Mb): 4930519N06Rik; RIKEN cDNA 4930519N06 gene	4.12723	4.17303	4.12723	3.93157	4.03583	3.91236	4.29243	4.40163	4.32563
1447077_at	---	---	0.207208	0.00765209	0.0018276	0.000306284	-1.09868	1.40725	1.54612	25.4996	23.2093	35.8842	2.20264	0.551746	2.00607	chr. 19, 52.76 Mb	19	52755557	52756098	---	---	---	---	---	---	---	1447077_at (chr. 19, 52.76 Mb): ---; ---	4.52769	4.70468	4.7738	4.57401	4.50737	4.52769	5.08956	5.15288	5.24892
1459813_at	1700012D01Rik	RIKEN cDNA 1700012D01 gene	0.00483076	0.000108704	0.00184518	6.47543e-06	1.83182	4.31894	2.35773	28.7934	52.7443	124.357	3.43413	2.95043	14.2135	chr. 10, 127.41 Mb	10	127405114	127405393	---	---	---	---	---	---	---	1459813_at (chr. 10, 127.41 Mb): 1700012D01Rik; RIKEN cDNA 1700012D01 gene	4.68362	5.02183	4.81731	5.69168	5.80937	5.65735	6.76235	7.08865	7.00448
1430303_at	4921537D05Rik	RIKEN cDNA 4921537D05 gene	0.466845	0.00269075	0.00185967	0.000427724	-1.1229	2.9691	3.334	52.2053	46.4915	155.002	8.96097	7.98744	30.6689	chr. 10, 94.68 Mb	10	94663038	94696116	---	---	---	Mm.296971	---	NP_084128.2	NM_029852	1430303_at (chr. 10, 94.68 Mb): 4921537D05Rik; RIKEN cDNA 4921537D05 gene	5.41818	5.73524	5.92093	5.74605	5.58246	5.24364	7.46942	7.39036	6.90703
1438435_at	---	---	0.401715	0.0013242	0.00186865	0.000279782	1.09415	2.35605	2.15331	108.048	118.221	254.566	13.5506	13.1774	33.4238	chr. 7, 92.26 Mb	7	92260395	92261273	---	---	---	---	ENSMUSG00000030760	---	---	1438435_at (chr. 7, 92.26 Mb): ---; ---	6.56506	6.75061	6.92812	7.04181	6.87598	6.72031	8.14859	8.0324	7.76893
1454812_at	5730601F06Rik	RIKEN cDNA 5730601F06 gene	0.00121049	0.0317984	0.00189166	9.14729e-05	1.67605	-1.42693	-2.39159	34.7257	58.2018	24.336	1.81869	4.56011	3.20413	chr. 9, 20.38 Mb	9	20372322	20393950	6355, regulation of transcription, DNA-dependent, inferred from electronic annotation	5622, intracellular, inferred from electronic annotation; 5634, nucleus, inferred from electronic annotation	3676, nucleic acid binding, inferred from electronic annotation; 8270, zinc ion binding, inferred from electronic annotation	Mm.130721	ENSMUSG00000060510	XP_486197.1	XM_486197	1454812_at (chr. 9, 20.38 Mb): 5730601F06Rik; RIKEN cDNA 5730601F06 gene	5.03588	5.12716	5.18677	5.76717	5.82939	5.98372	4.67478	4.74213	4.37183
1444086_at	E030049G20Rik	RIKEN cDNA E030049G20 gene	0.00269998	0.57848	0.00190224	0.000575371	2.02623	1.06201	-1.90792	11.4417	23.1835	12.1512	1.62757	2.4084	1.38556	chr. 1, 125.75 Mb	1	125748851	125749913	---	---	---	Mm.377234	ENSMUSG00000049690	NP_766072.2	NM_172484	1444086_at (chr. 1, 125.75 Mb): E030049G20Rik; RIKEN cDNA E030049G20 gene	3.73563	3.39259	3.39259	4.69828	4.43797	4.4538	3.43926	3.585	3.76618
1443121_at	---	---	0.0358314	0.0256526	0.00190872	0.00136181	-1.12335	1.14346	1.2845	11.8015	10.5056	13.4945	0.57863	0.399573	0.599989	chr. 15, 102.77 Mb	15	102773230	102773909	---	---	---	---	---	---	---	1443121_at (chr. 15, 102.77 Mb): ---; ---	3.60308	3.47685	3.59922	3.3796	3.3454	3.4522	3.69532	3.74301	3.82172
1423440_at	1110001A07Rik	RIKEN cDNA 1110001A07 gene	0.78243	0.00346148	0.00192155	1.439e-06	-1.00507	-2.69767	-2.68407	349.382	347.621	129.513	0.877664	10.1906	13.2562	chr. 11, 86.85 Mb	11	86843618	86851008	---	---	---	Mm.45008	ENSMUSG00000020492	NP_079653.1	NM_025377	1423440_at (chr. 11, 86.85 Mb): 1110001A07Rik; RIKEN cDNA 1110001A07 gene	8.44473	8.44938	8.45187	8.43742	8.48484	8.40062	6.8698	7.16361	7.0024
1445558_at	---	B16 F10Y cells cDNA, RIKEN full-length enriched library, clone:G370004A16 product:unclassifiable, full insert sequence	0.312416	0.111704	0.00192339	0.012246	-1.15702	1.28619	1.48814	34.2699	29.6192	44.0775	6.11614	1.09282	2.84076	---				---	---	---	Mm.33303	---	---	---	1445558_at (---): ---; B16 F10Y cells cDNA, RIKEN full-length enriched library, clone:G370004A16 product:unclassifiable, full insert sequence	5.35279	5.05138	4.84722	4.92501	4.91225	4.82613	5.42815	5.56339	5.38848
1444651_at	LOC553089	hypothetical LOC553089	0.282946	0.000412467	0.0019239	6.98943e-05	-1.10234	1.93621	2.13437	67.6698	61.3872	131.023	3.15529	7.5585	9.46049	chr. 11, 65.48 Mb	11	65477029	65478101	---	---	---	---	---	---	---	1444651_at (chr. 11, 65.48 Mb): LOC553089; hypothetical LOC553089	6.08613	6.00875	6.14329	5.77273	5.90489	6.12045	6.98814	6.95744	7.14809
1427205_x_at	1700029K01Rik	RIKEN cDNA 1700029K01 gene	0.0816818	0.00101521	0.00193587	0.000223756	-1.19543	-1.95902	-1.63876	109.76	91.8159	56.0278	10.7178	7.88763	4.35733	chr. 11, 108.55 Mb	11	108427318	108681704	---	---	---	Mm.344071	ENSMUSG00000020728	NP_083862.1; NP_083882.1	NM_029586; NM_029606	1427205_x_at (chr. 11, 108.55 Mb): 1700029K01Rik; RIKEN cDNA 1700029K01 gene	6.81062	6.89494	6.61493	6.62753	6.38028	6.54335	5.92488	5.70509	5.78562
1457354_at	6330509G02Rik	RIKEN cDNA 6330509G02 gene	0.664062	0.000269639	0.00194047	5.26975e-05	-1.01961	1.5111	1.54073	8.55046	8.38601	12.9205	0.225336	0.566341	0.504576	chr. 11, 99.06 Mb	11	99054970	99059965	---	5882, intermediate filament, inferred from electronic annotation	5198, structural molecule activity, inferred from electronic annotation	Mm.133193	ENSMUSG00000035849	NP_766534.1	NM_172946	1457354_at (chr. 11, 99.06 Mb): 6330509G02Rik; RIKEN cDNA 6330509G02 gene	3.13555	3.06002	3.09144	3.10572	2.95275	3.13874	3.7144	3.73223	3.62592
1453732_at	6230416A05Rik	RIKEN cDNA 6230416A05 gene	0.888507	0.00193468	0.00194581	0.000283525	-1.0077	1.44484	1.45596	13.5049	13.4017	19.5124	0.847758	0.866176	0.821845	chr. 13, 43.11 Mb	13	43101893	43122643	---	---	---	Mm.12716	---	XP_127325.1	XM_127325	1453732_at (chr. 13, 43.11 Mb): 6230416A05Rik; RIKEN cDNA 6230416A05 gene	3.75439	3.66243	3.84372	3.66701	3.84505	3.71505	4.35358	4.26342	4.23943
1428331_at	2210016F16Rik	RIKEN cDNA 2210016F16 gene	0.00962154	0.00251529	0.0019471	1.73213e-05	-1.62992	-4.31649	-2.64829	539.728	331.139	125.039	25.9804	39.6223	20.183	chr. 13, 57.02 Mb	13	57013220	57017982	---	---	---	Mm.296610	ENSMUSG00000021550	XP_354755.2	XM_354755	1428331_at (chr. 13, 57.02 Mb): 2210016F16Rik; RIKEN cDNA 2210016F16 gene	9.07444	9.0058	9.14469	8.55428	8.30774	8.23184	7.05265	6.67434	7.13158
1428285_at	8430427H17Rik	RIKEN cDNA 8430427H17 gene	0.00483201	0.136887	0.0019509	0.000435351	1.71982	-1.17271	-2.01685	28.4132	48.8656	24.2287	3.24622	5.79891	1.79147	chr. 2, 152.87 Mb	2	152864398	152867380	---	---	---	Mm.50600	ENSMUSG00000061411	NP_001001986.1	NM_001001986	1428285_at (chr. 2, 152.87 Mb): 8430427H17Rik; RIKEN cDNA 8430427H17 gene	4.62745	4.94499	4.89334	5.4553	5.7873	5.56973	4.70354	4.49026	4.59424
1444646_at	8430420F16Rik	RIKEN cDNA 8430420F16 gene	0.00658641	0.00291812	0.00195191	7.95227e-06	-2.91917	-3.87272	-1.32665	33.6393	11.5236	8.68623	5.81926	0.348188	0.414959	chr. 4, 83.26 Mb	4	83259406	83260124	---	---	---	---	---	---	---	1444646_at (chr. 4, 83.26 Mb): 8430420F16Rik; RIKEN cDNA 8430420F16 gene	4.90929	4.93143	5.33462	3.47685	3.54028	3.5611	3.10998	3.18982	3.05312
1457727_at	LOC544864	hypothetical protein LOC544864	0.462262	0.00301634	0.00195343	0.00028684	-1.08738	2.501	2.71954	31.8148	29.2582	79.5688	3.85462	4.17563	13.6045	chr. 12, 48.58 Mb	12	48583864	48584514	---	---	---	---	ENSMUSG00000059605	XP_618993.1	XM_618993	1457727_at (chr. 12, 48.58 Mb): LOC544864; hypothetical protein LOC544864	5.17857	4.91583	4.86005	4.70579	5.08711	4.7911	6.51491	6.36682	6.01632
1426647_at	---	---	0.0254923	0.00112532	0.00195627	2.53224e-05	1.35839	2.06938	1.52341	29.4302	39.9776	60.9023	2.73605	0.822366	3.16845	chr. 8, 71.72 Mb	8	71715985	71721885	---	---	---	---	ENSMUSG00000044600	---	---	1426647_at (chr. 8, 71.72 Mb): ---; ---	4.72344	4.91225	4.98919	5.28644	5.33815	5.33815	5.84511	5.99418	5.94204
1429189_at	1110007C02Rik	RIKEN cDNA 1110007C02 gene	2.00993e-05	0.0110026	0.00196526	6.72541e-07	15.0262	2.83427	-5.30161	30.4987	458.28	86.4416	1.14306	35.1135	18.1739	chr. 13, 90.13 Mb	13	90123291	90127079	---	---	---	Mm.31525	ENSMUSG00000042082	NP_082199.1	NM_027923	1429189_at (chr. 13, 90.13 Mb): 1110007C02Rik; RIKEN cDNA 1110007C02 gene	4.87417	4.98235	4.93347	8.92702	8.87361	8.71095	6.34985	6.1539	6.73548
1443257_at	9630050E16Rik	RIKEN cDNA 9630050E16 gene	0.670077	0.00274001	0.00196958	0.000287079	-1.06361	2.48791	2.64616	26.774	25.1727	66.6112	4.24793	4.06624	6.58179	chr. 14, 40.57 Mb	14	40566715	40567128	---	---	---	---	---	---	---	1443257_at (chr. 14, 40.57 Mb): 9630050E16Rik; RIKEN cDNA 9630050E16 gene	4.90887	4.82318	4.45759	4.40916	4.63841	4.87607	6.06039	6.19238	5.90612
1453793_at	1700026J12Rik	RIKEN cDNA 1700026J12 gene	0.0171187	0.0331146	0.00197442	0.000453356	-1.14026	1.1013	1.25577	21.4197	18.7849	23.5895	0.352396	0.741571	0.904217	chr. 16, 48.07 Mb	16	48052255	48080688	7229, integrin-mediated signaling pathway, inferred from electronic annotation	16021, integral to membrane, Unknown	---	Mm.307720	---	XP_148382.4; XP_622687.1	XM_148382; XM_622687	1453793_at (chr. 16, 48.07 Mb): 1700026J12Rik; RIKEN cDNA 1700026J12 gene	4.44801	4.4071	4.4071	4.17595	4.28945	4.22685	4.53909	4.51759	4.62144
1439093_at	---	Adult male medulla oblongata cDNA, RIKEN full-length enriched library, clone:6330544N02 product:unclassifiable, full insert sequence	0.0189507	0.000734594	0.00198137	1.75187e-05	2.64421	9.40086	3.55527	13.8438	36.606	130.144	3.87887	2.3357	21.0066	---				---	---	---	Mm.355625	---	---	---	1439093_at (---): ---; Adult male medulla oblongata cDNA, RIKEN full-length enriched library, clone:6330544N02 product:unclassifiable, full insert sequence	3.43282	4.18673	3.64635	5.27454	5.09133	5.21021	6.98973	7.25276	6.79221
1431934_at	4930505O20Rik	RIKEN cDNA 4930505O20 gene	0.00168995	0.680995	0.00198865	0.000333123	-1.16208	-1.00793	1.15294	13.7772	11.8556	13.6688	0.315724	0.301484	0.283538	---				---	19028, viral capsid, inferred from electronic annotation	5198, structural molecule activity, inferred from electronic annotation	Mm.159309	---	---	---	1431934_at (---): 4930505O20Rik; RIKEN cDNA 4930505O20 gene	3.82002	3.75544	3.77644	3.59975	3.57459	3.52722	3.75544	3.80697	3.75544
1433266_at	2810416A17Rik	RIKEN cDNA 2810416A17 gene	0.0201426	0.00928958	0.00199037	0.000131283	-2.2242	-3.52548	-1.58506	112.457	50.5606	31.8983	27.3949	3.82543	1.55588	chr. 14, 94.47 Mb	14	94465299	94466451	---	---	---	---	---	---	---	1433266_at (chr. 14, 94.47 Mb): 2810416A17Rik; RIKEN cDNA 2810416A17 gene	6.51137	6.6832	7.1637	5.72162	5.52805	5.72162	5.05623	4.91689	5.00964
1444145_at	---	Transcribed locus	0.00151938	0.0812512	0.00199659	0.000132463	-1.58958	1.2143	1.93023	126.584	79.6332	153.71	4.97189	5.36589	16.9071	chr. 14, 29.61 Mb	14	29608998	29609334	---	---	---	Mm.296308	---	---	---	1444145_at (chr. 14, 29.61 Mb): ---; Transcribed locus	7.02913	6.91918	7.00128	6.3469	6.39052	6.20178	7.10402	7.42031	7.25047
1452063_at	2410081M15Rik	RIKEN cDNA 2410081M15 gene	3.87115e-05	2.53895e-06	0.00199827	1.82969e-08	-6.12301	-9.70543	-1.58508	407.937	66.6236	42.0318	28.6435	2.43154	2.88967	chr. 4, 128.39 Mb	4	128380741	128405142	---	5634, nucleus, inferred from electronic annotation	46872, metal ion binding, inferred from electronic annotation; 3676, nucleic acid binding, inferred from electronic annotation; 5515, protein binding, inferred from electronic annotation; 8270, zinc ion binding, inferred from electronic annotation	Mm.32997	ENSMUSG00000028807	NP_082879.1	NM_028603	1452063_at (chr. 4, 128.39 Mb): 2410081M15Rik; RIKEN cDNA 2410081M15 gene	8.73211	8.55026	8.72691	6.09232	5.99607	6.08354	5.44183	5.45692	5.27447
1444340_at	C230066G23Rik	RIKEN cDNA C230066G23 gene	0.324688	0.0253787	0.00200166	0.00379509	1.13281	1.66914	1.47344	16.9925	19.2493	28.3628	3.03643	1.16358	1.98317	chr. 5, 104.64 Mb	5	104642520	104643381	---	---	---	Mm.371668	---	---	---	1444340_at (chr. 5, 104.64 Mb): C230066G23Rik; RIKEN cDNA C230066G23 gene	3.81135	4.32951	4.07324	4.18845	4.2477	4.35885	4.73603	4.9324	4.80239
1444130_at	1700081L11Rik	RIKEN cDNA 1700081L11 gene, mRNA (cDNA clone IMAGE:4951876)	0.0222396	0.85098	0.00200305	0.00216862	-1.76668	1.01676	1.79628	142.125	80.4475	144.506	27.1217	5.55938	14.7324	chr. 11, 104.23 Mb	11	104229139	104229960	---	---	---	Mm.136418	---	XP_109700.4; XP_489741.2	XM_109700; XM_489741	1444130_at (chr. 11, 104.23 Mb): 1700081L11Rik; RIKEN cDNA 1700081L11 gene, mRNA (cDNA clone IMAGE:4951876)	6.97729	6.98796	7.43827	6.3759	6.21071	6.39624	7.16862	7.31783	7.02351
1447324_at	---	---	0.0264915	0.787858	0.0020158	0.00124413	-1.35837	1.01483	1.37851	18.4443	13.5783	18.7178	1.91436	0.46355	0.186379	---				---	---	---	---	---	---	---	1447324_at (---): ---; ---	4.17309	4.06735	4.35956	3.81305	3.71475	3.7602	4.23872	4.21053	4.22962
1440116_at	D630045J12Rik	RIKEN cDNA D630045J12 gene	0.0023892	0.928169	0.00203173	0.000603094	1.82286	1.00796	-1.80846	40.3281	73.5123	40.6491	4.6719	6.93248	4.17423	chr. 6, 38.26 Mb	6	38258436	38259041	6355, regulation of transcription, DNA-dependent, inferred from electronic annotation	5622, intracellular, inferred from electronic annotation	3700, transcription factor activity, inferred from electronic annotation	Mm.277163	---	XP_485743.2	XM_485743	1440116_at (chr. 6, 38.26 Mb): D630045J12Rik; RIKEN cDNA D630045J12 gene	5.19426	5.27795	5.51011	6.18659	6.06485	6.33553	5.42177	5.43453	5.16326
1439652_at	---	---	0.00216929	0.112699	0.00203514	0.000398306	-2.34145	-1.25641	1.8636	153.51	65.5619	122.181	23.5533	6.76661	12.8607	chr. 11, 117.48 Mb	11	117483929	117484984	---	---	---	---	---	---	---	1439652_at (chr. 11, 117.48 Mb): ---; ---	7.04619	7.22483	7.48203	5.85689	6.14801	6.08354	6.96692	6.75639	7.05888
1444191_at	---	Adult male aorta and vein cDNA, RIKEN full-length enriched library, clone:A530044F20 product:unclassifiable, full insert sequence	0.100797	0.016437	0.00205606	0.00142606	-1.09814	1.19054	1.30738	58.6568	53.4149	69.8336	3.33275	2.59156	2.58029	chr. 12, 94.98 Mb	12	94975070	94975724	---	---	---	Mm.380738	---	---	---	1444191_at (chr. 12, 94.98 Mb): ---; Adult male aorta and vein cDNA, RIKEN full-length enriched library, clone:A530044F20 product:unclassifiable, full insert sequence	5.92488	5.91657	5.77647	5.67152	5.7319	5.8107	6.13591	6.17262	6.06703
1455748_at	5930418K15Rik	RIKEN cDNA 5930418K15 gene	0.401167	0.0067672	0.00206828	0.00104444	1.07897	1.67266	1.55023	26.2956	28.3722	43.9835	3.38311	1.78521	3.51785	---				---	---	---	Mm.381894	---	NP_001028350.1	NM_001033178	1455748_at (---): 5930418K15Rik; RIKEN cDNA 5930418K15 gene	4.68071	4.90477	4.54125	4.80113	4.74873	4.92372	5.35371	5.43459	5.57926
1420681_at	1700120K04Rik	RIKEN cDNA 1700120K04 gene	0.0107857	0.0020571	0.00207231	1.48235e-05	-1.12637	1.16296	1.30993	17.822	15.8225	20.7263	0.445147	0.101422	0.547999	chr. 7, 121.65 Mb	7	121653634	121654274	---	---	---	Mm.347960	---	NP_080904.1	NM_026628	1420681_at (chr. 7, 121.65 Mb): 1700120K04Rik; RIKEN cDNA 1700120K04 gene	4.1696	4.11405	4.18221	3.97413	3.98498	3.99254	4.32977	4.40296	4.38643
1436092_at	---	Transcribed locus, moderately similar to XP_331555.1 hypothetical protein [Neurospora crassa]	0.0171192	0.0562961	0.00208391	0.000423324	-2.62058	1.80915	4.74102	95.4495	36.4231	172.682	7.89629	10.0848	47.3689	chr. 15, 75.8 Mb	15	75795559	75796148	---	---	---	Mm.25089	---	---	---	1436092_at (chr. 15, 75.8 Mb): ---; Transcribed locus, moderately similar to XP_331555.1 hypothetical protein [Neurospora crassa]	6.53655	6.47888	6.7049	5.06639	4.8134	5.57424	7.04335	7.3354	7.81148
1416358_at	0610009O03Rik	RIKEN cDNA 0610009O03 gene	0.0107077	0.000625137	0.00209	4.75794e-05	-1.52028	-3.2323	-2.12613	280.652	184.606	86.8272	22.6104	21.6618	11.967	chr. 5, 33.12 Mb	5	33121320	33124844	6810, transport, Unknown; 6810, transport, inferred from electronic annotation; 15904, tetracycline transport, inferred from electronic annotation	16020, membrane, Unknown; 16020, membrane, inferred from electronic annotation; 16021, integral to membrane, inferred from electronic annotation	5215, transporter activity, Unknown; 5215, transporter activity, inferred from electronic annotation; 15520, tetracycline:hydrogen antiporter activity, inferred from electronic annotation	Mm.34564	ENSMUSG00000001082	NP_080936.1	NM_026660	1416358_at (chr. 5, 33.12 Mb): 0610009O03Rik; RIKEN cDNA 0610009O03 gene	8.19361	8.20272	7.99189	7.31825	7.62287	7.62287	6.25499	6.64212	6.39624
1459022_at	---	10 days neonate cerebellum cDNA, RIKEN full-length enriched library, clone:B930088C04 product:unclassifiable, full insert sequence	0.378913	0.0615749	0.00209244	0.00747636	-1.03868	1.1146	1.15771	22.8435	21.9929	25.4614	1.31267	0.395179	0.654403	chr. 14, 63.9 Mb	14	63902901	63903218	---	---	---	Mm.383970	---	---	---	1459022_at (chr. 14, 63.9 Mb): ---; 10 days neonate cerebellum cDNA, RIKEN full-length enriched library, clone:B930088C04 product:unclassifiable, full insert sequence	4.60337	4.48859	4.44449	4.44392	4.48859	4.44392	4.69583	4.68681	4.62711
1429822_at	4633401B06Rik	RIKEN cDNA 4633401B06 gene	0.664516	0.00367841	0.00209766	0.000859008	-1.08749	2.85045	3.09984	18.528	17.0374	52.8131	4.05076	3.42102	10.2085	chr. 3, 120.57 Mb	3	120566391	120567466	---	---	---	---	---	---	---	1429822_at (chr. 3, 120.57 Mb): 4633401B06Rik; RIKEN cDNA 4633401B06 gene	3.85551	4.21194	4.49676	3.78715	4.06061	4.36599	5.65588	5.45992	6.00014
1440829_x_at	4932702F08Rik	RIKEN cDNA 4932702F08 gene	0.530503	0.000155171	0.00209823	4.832e-05	-1.03495	1.60773	1.66392	12.8402	12.4066	20.6436	0.561851	0.964118	0.785621	chr. 2, 35.68 Mb	2	35683403	35683592	---	---	5524, ATP binding, inferred from electronic annotation	---	ENSMUSG00000026885	XP_130221.3	XM_130221	1440829_x_at (chr. 2, 35.68 Mb): 4932702F08Rik; RIKEN cDNA 4932702F08 gene	3.75322	3.65359	3.63826	3.59804	3.53932	3.75322	4.40924	4.30418	4.38733
1458081_at	---	13 days embryo heart cDNA, RIKEN full-length enriched library, clone:D330025O06 product:unclassifiable, full insert sequence	0.507239	0.000369719	0.00210137	7.6529e-07	1.04519	10.7454	10.2808	13.4426	14.0501	144.447	1.40198	0.375701	29.6342	chr. 15, 103.2 Mb	15	103201748	103202437	---	---	---	Mm.102903	---	---	---	1458081_at (chr. 15, 103.2 Mb): ---; 13 days embryo heart cDNA, RIKEN full-length enriched library, clone:D330025O06 product:unclassifiable, full insert sequence	3.91209	3.67463	3.64433	3.8189	3.84707	3.77053	7.47307	7.07602	6.9158
1423425_at	1300012G16Rik	RIKEN cDNA 1300012G16 gene	0.0577911	0.00131358	0.00210752	8.10713e-05	-1.12155	-1.56303	-1.39363	179.29	159.859	114.707	4.86499	9.23998	6.34484	chr. 5, 119.65 Mb	5	119635733	119655433	---	5615, extracellular space, Unknown; 16021, integral to membrane, Unknown	5529, sugar binding, inferred from electronic annotation	Mm.100065	ENSMUSG00000029598	NP_076114.2	NM_023625	1423425_at (chr. 5, 119.65 Mb): 1300012G16Rik; RIKEN cDNA 1300012G16 gene	7.50489	7.44043	7.51207	7.22347	7.34922	7.38437	6.90588	6.86499	6.75008
1448016_at	2810453L12Rik	RIKEN cDNA 2810453L12 gene (2810453L12Rik), mRNA	0.0523478	0.00286345	0.00210792	6.76639e-05	-1.37177	-4.00609	-2.92038	264.787	193.026	66.0962	18.9721	30.2427	12.6387	chr. 3, 115.4 Mb	3	115398610	115399916	7049, cell cycle, inferred from electronic annotation	---	---	Mm.3022	---	NP_082625.1	NM_028349	1448016_at (chr. 3, 115.4 Mb): 2810453L12Rik; RIKEN cDNA 2810453L12 gene (2810453L12Rik), mRNA	7.92482	8.0964	8.11723	7.80923	7.35686	7.57641	5.7282	6.06703	6.28973
1427007_at	1200013B08Rik	RIKEN cDNA 1200013B08 gene	0.00205586	0.241607	0.00210989	0.000374721	2.19468	1.15272	-1.90391	22.8559	50.1613	26.3465	3.20877	4.7406	3.00848	chr. X, 42.67 Mb	X	42667275	42682362	---	---	---	Mm.276131	ENSMUSG00000031101	NP_083049.1	NM_028773	1427007_at (chr. X, 42.67 Mb): 1200013B08Rik; RIKEN cDNA 1200013B08 gene	4.72344	4.33566	4.45671	5.79793	5.56755	5.56755	4.52251	4.76948	4.84707
1424829_at	A830007P12Rik	RIKEN cDNA A830007P12 gene	1.31991e-05	0.00445301	0.00211365	1.03685e-06	1.64502	-3.42371	-5.63208	167.607	275.718	48.9548	3.5152	6.68561	7.54226	chr. 2, 25.13 Mb	2	25125058	25128957	---	---	166, nucleotide binding, Unknown; 5524, ATP binding, inferred from electronic annotation; 166, nucleotide binding, inferred from electronic annotation; 17111, nucleoside-triphosphatase activity, inferred from electronic annotation	Mm.119747	ENSMUSG00000059555	NP_666227.2	NM_146115	1424829_at (chr. 2, 25.13 Mb): A830007P12Rik; RIKEN cDNA A830007P12 gene	7.41862	7.3581	7.38946	8.08671	8.08671	8.14689	5.58634	5.38916	5.83062
1429678_at	5730508B09Rik	RIKEN cDNA 5730508B09 gene	0.000491861	0.000958998	0.00211548	7.71001e-06	1.52529	1.23391	-1.23614	155.885	237.769	192.347	2.98565	9.10431	5.61698	chr. 3, 126.77 Mb	3	126754604	126781215	---	---	---	Mm.317049	---	NP_081758.1	NM_027482	1429678_at (chr. 3, 126.77 Mb): 5730508B09Rik; RIKEN cDNA 5730508B09 gene	7.30176	7.29859	7.25213	7.83474	7.94515	7.89825	7.57532	7.63371	7.55246
1442063_at	5930437A14Rik	RIKEN cDNA 5930437A14 gene	0.000666071	0.165468	0.00212598	3.05199e-05	2.2892	1.09627	-2.08817	11.8371	27.0977	12.9767	0.895323	2.79936	0.657943	chr. 4, 85.41 Mb	4	85412555	85414575	---	---	8233, peptidase activity, inferred from electronic annotation	Mm.331690	ENSMUSG00000066113	NP_766130.1	NM_172542	1442063_at (chr. 4, 85.41 Mb): 5930437A14Rik; RIKEN cDNA 5930437A14 gene	3.65765	3.58862	3.44108	4.57748	4.85477	4.83195	3.62434	3.77053	3.695
AFFX-LysX-M_at	---	---	0.239175	0.00102728	0.00214076	3.27876e-05	-1.18712	4.96544	5.89456	138.127	116.355	685.861	24.0602	11.0015	152.121	---				---	---	---	---	---	---	---	AFFX-LysX-M_at (---): ---; ---	7.05768	6.86911	7.35986	6.90566	6.9675	6.7007	9.02051	9.49334	9.6751
1455157_a_at	2310061F22Rik	RIKEN cDNA 2310061F22 gene	0.00109483	0.0157088	0.00214608	4.46495e-05	1.49911	-1.59978	-2.39826	646.424	969.064	404.07	26.9677	56.819	49.339	chr. 8, 121.87 Mb	8	121863303	121868009	---	---	16787, hydrolase activity, inferred from electronic annotation	Mm.37324	---	XP_134537.5	XM_134537	1455157_a_at (chr. 8, 121.87 Mb): 2310061F22Rik; RIKEN cDNA 2310061F22 gene	9.40349	9.31062	9.29243	9.8234	9.94376	9.98914	8.43988	8.74399	8.76885
1437854_at	4930442L21Rik	RIKEN cDNA 4930442L21 gene (4930442L21Rik), mRNA	0.0750323	0.408567	0.00214945	0.0218178	-1.25039	-1.07609	1.16197	22.2167	17.7679	20.6458	2.50205	0.438565	0.555024	chr. 14, 31.15 Mb	14	31148853	31149451	---	---	---	Mm.46115	---	NP_080529.1	NM_026253	1437854_at (chr. 14, 31.15 Mb): 4930442L21Rik; RIKEN cDNA 4930442L21 gene (4930442L21Rik), mRNA	4.51042	4.60771	4.28372	4.18599	4.15198	4.11475	4.32329	4.39745	4.38153
1445285_at	---	Transcribed locus	0.0417386	0.1137	0.00215823	0.00351189	-1.19114	1.12046	1.33463	54.339	45.6191	60.8846	4.25297	2.36666	2.95415	chr. 2, 179.82 Mb	2	179822568	179823252	---	---	---	Mm.374081	---	---	---	1445285_at (chr. 2, 179.82 Mb): ---; Transcribed locus	5.85781	5.79059	5.63432	5.45557	5.48092	5.59439	5.95855	5.97644	5.84557
1455608_at	2610207F23Rik	RIKEN cDNA 2610207F23 gene	0.0277592	8.46818e-05	0.00216256	2.11755e-05	-1.42912	-3.5188	-2.46221	169.932	118.906	48.2925	16.8382	17.5446	3.66318	chr. 3, 41.06 Mb	3	41056287	41059186	---	---	---	Mm.331001	---	NP_080284.1	NM_026008	1455608_at (chr. 3, 41.06 Mb): 2610207F23Rik; RIKEN cDNA 2610207F23 gene	7.32303	7.32462	7.5651	7.11858	6.73361	6.79875	5.46156	5.65203	5.65902
1416619_at	4632428N05Rik	RIKEN cDNA 4632428N05 gene	0.000134324	0.411501	0.0021643	5.36358e-05	10.9039	1.29168	-8.44166	13.6974	149.355	17.6926	2.29898	31.5808	6.81271	chr. 10, 60.32 Mb	10	60305583	60331156	---	5615, extracellular space, Unknown; 16021, integral to membrane, Unknown; 16021, integral to membrane, inferred from electronic annotation	4872, receptor activity, inferred from electronic annotation	Mm.273584	ENSMUSG00000020101	NP_083008.1	NM_028732	1416619_at (chr. 10, 60.32 Mb): 4632428N05Rik; RIKEN cDNA 4632428N05 gene	3.90851	3.91001	3.46503	7.51828	7.16839	6.91755	3.83497	3.73001	4.67457
1436515_at	E030004N02Rik	RIKEN cDNA E030004N02 gene	0.000997743	0.000842575	0.00216909	1.77911e-06	4.07342	2.82645	-1.44118	94.8021	386.169	267.953	11.2942	15.3098	16.5733	chr. 4, 32.86 Mb	4	32863442	32864900	---	---	---	---	---	---	---	1436515_at (chr. 4, 32.86 Mb): E030004N02Rik; RIKEN cDNA E030004N02 gene	6.55465	6.39108	6.73436	8.56007	8.55929	8.65766	7.96065	8.1005	8.13072
1434398_at	9430034D17Rik	RIKEN cDNA 9430034D17 gene, mRNA (cDNA clone IMAGE:30109386)	0.00614132	8.85463e-05	0.00216942	2.39787e-05	-1.811	-4.10626	-2.2674	350.696	193.648	85.4051	37.7918	29.3734	9.22886	chr. X, 31.51 Mb	X	31508035	31510143	6350, transcription, inferred from electronic annotation; 6355, regulation of transcription, DNA-dependent, inferred from electronic annotation	5622, intracellular, inferred from electronic annotation; 5634, nucleus, inferred from electronic annotation	3676, nucleic acid binding, inferred from electronic annotation; 3677, DNA binding, inferred from electronic annotation; 3725, double-stranded RNA binding, inferred from electronic annotation	Mm.21649	---	---	---	1434398_at (chr. X, 31.51 Mb): 9430034D17Rik; RIKEN cDNA 9430034D17 gene, mRNA (cDNA clone IMAGE:30109386)	8.27469	8.48488	8.58546	7.82655	7.51023	7.4232	6.32094	6.58587	6.3257
1456357_at	---	Adult male diencephalon cDNA, RIKEN full-length enriched library, clone:9330112M16 product:unclassifiable, full insert sequence	0.0181499	0.00198896	0.00217704	6.43423e-05	1.78102	2.97023	1.66772	110.204	196.276	327.332	18.0819	10.2507	28.9402	chr. 2, 39 Mb	2	39001301	39001944	---	---	---	Mm.122874	---	---	---	1456357_at (chr. 2, 39 Mb): ---; Adult male diencephalon cDNA, RIKEN full-length enriched library, clone:9330112M16 product:unclassifiable, full insert sequence	6.78137	6.52709	7.00436	7.61961	7.53788	7.68878	8.28942	8.49447	8.269
1459890_s_at	1110008P14Rik	RIKEN cDNA 1110008P14 gene	0.0065284	0.0364711	0.00218113	0.000128041	-1.87382	1.75466	3.28791	117.148	62.5184	205.555	4.9045	7.69525	42.3633	chr. 2, 32.31 Mb	2	32311273	32312068	---	---	---	Mm.27608	ENSMUSG00000039195	NP_932118.1	NM_198001	1459890_s_at (chr. 2, 32.31 Mb): 1110008P14Rik; RIKEN cDNA 1110008P14 gene	6.83689	6.9403	6.83689	5.86991	5.85004	6.15769	7.98448	7.57796	7.42906
1442996_x_at	---	---	0.0427204	0.315251	0.00219889	0.00454135	-1.23457	1.07274	1.32438	12.6366	10.2356	13.5558	1.17013	0.513143	0.466762	---				---	---	---	---	---	---	---	1442996_x_at (---): ---; ---	3.50012	3.70658	3.75911	3.35872	3.42452	3.27969	3.8153	3.74553	3.71998
1457719_at	---	Transcribed locus	0.352935	0.0241704	0.00219911	0.0029895	1.06192	1.30354	1.22753	76.2698	80.9923	99.4208	6.78362	1.74326	3.46774	chr. 8, 116.49 Mb	8	116491224	116492693	---	---	---	Mm.294952	---	---	---	1457719_at (chr. 8, 116.49 Mb): ---; Transcribed locus	6.10618	6.36159	6.27968	6.30376	6.35311	6.36159	6.64879	6.57872	6.67715
1444427_at	D930038D03Rik	RIKEN cDNA D930038D03 gene	0.0704155	0.464373	0.00220621	0.010715	-1.16427	1.04235	1.21357	21.1058	18.1279	21.9995	1.73952	0.54491	0.774866	chr. 16, 74.63 Mb	16	74622157	74631895	6629, lipid metabolism, Unknown; 6629, lipid metabolism, inferred from electronic annotation	5615, extracellular space, Unknown	3824, catalytic activity, Unknown; 3824, catalytic activity, inferred from electronic annotation	Mm.99517	ENSMUSG00000032948	NP_796116.1	NM_177142	1444427_at (chr. 16, 74.63 Mb): D930038D03Rik; RIKEN cDNA D930038D03 gene	4.3055	4.52818	4.35544	4.20778	4.20204	4.12929	4.39954	4.49026	4.48658
1441489_at	LOC552878	hypothetical LOC552878	0.171722	0.298754	0.0022229	0.0261463	-1.13931	1.08707	1.23851	36.5587	32.0885	39.742	4.09288	1.18497	1.4923	chr. 2, 73.19 Mb	2	73187976	73188658	---	---	---	---	---	---	---	1441489_at (chr. 2, 73.19 Mb): LOC552878; hypothetical LOC552878	5.36754	5.09574	5.09574	5.01298	5.05138	4.94561	5.24878	5.34692	5.34002
1455218_at	6330503K22Rik	RIKEN cDNA 6330503K22 gene	0.0039103	0.00269185	0.0022243	3.36145e-06	-1.75646	-10.4661	-5.95863	311.415	177.297	29.7547	13.4746	17.0799	6.62362	chr. 7, 112.61 Mb	7	112605813	112612877	---	---	---	Mm.23279	ENSMUSG00000033904	NP_892040.1	NM_182995	1455218_at (chr. 7, 112.61 Mb): 6330503K22Rik; RIKEN cDNA 6330503K22 gene	8.21836	8.28371	8.34331	7.58413	7.30844	7.50375	5.04908	5.08881	4.46761
1442845_at	C130075A20Rik	RIKEN cDNA C130075A20 gene	0.0249955	0.000589906	0.00222815	8.05081e-05	1.63345	5.71821	3.50069	26.9471	44.0166	154.089	5.17851	6.80041	35.381	chr. 3, 52.73 Mb	3	52733872	52734993	---	---	---	---	---	---	---	1442845_at (chr. 3, 52.73 Mb): C130075A20Rik; RIKEN cDNA C130075A20 gene	5.03877	4.62561	4.54125	5.2205	5.45557	5.66912	6.95413	7.18197	7.59294
1435346_at	2310043N13Rik	RIKEN cDNA 2310043N13 gene	5.86669e-05	0.792581	0.00222988	6.50398e-06	3.53832	-1.02268	-3.61857	76.854	271.934	75.1496	5.91248	13.339	11.4003	---				---	---	---	Mm.290620	---	NP_079810.2	NM_025534	1435346_at (---): 2310043N13Rik; RIKEN cDNA 2310043N13 gene	6.23089	6.17016	6.38272	8.01095	8.15238	8.09452	6.00684	6.21162	6.4435
1428707_at	2610009E16Rik	RIKEN cDNA 2610009E16 gene	0.4603	0.0235886	0.00223209	0.00163725	-1.06901	1.39017	1.48611	320.732	300.028	445.873	37.9871	8.08951	25.4397	chr. 6, 125.57 Mb	6	125570449	125574707	6955, immune response, inferred from electronic annotation	---	---	Mm.196607	---	NP_081264.1	NM_026988	1428707_at (chr. 6, 125.57 Mb): 2610009E16Rik; RIKEN cDNA 2610009E16 gene	8.4913	8.3144	8.14975	8.23711	8.26271	8.18598	8.83168	8.86109	8.70391
1451449_at	4933407N01Rik	RIKEN cDNA 4933407N01 gene	0.00622227	0.00204711	0.00223479	1.83108e-05	1.30855	2.26255	1.72906	509.716	666.987	1153.26	16.9975	40.8729	107.069	chr. 11, 30.84 Mb	11	30825574	30848915	---	---	4872, receptor activity, inferred from electronic annotation	Mm.294641	ENSMUSG00000020311	NP_080021.2	NM_025745	1451449_at (chr. 11, 30.84 Mb): 4933407N01Rik; RIKEN cDNA 4933407N01 gene	9.0433	8.9477	8.98806	9.37093	9.47184	9.29639	10.2419	10.2516	10.008
1420449_at	A230048G03Rik	RIKEN cDNA A230048G03 gene	0.00209171	0.885307	0.00225378	0.000389617	-1.35308	-1.00557	1.34559	9.95534	7.35755	9.90021	0.429116	0.409466	0.461192	---				---	5634, nucleus, inferred from electronic annotation	5488, binding, inferred from electronic annotation	Mm.210489	---	XP_283480.3	XM_283480	1420449_at (---): A230048G03Rik; RIKEN cDNA A230048G03 gene	3.37412	3.31989	3.24971	2.84965	2.81633	2.9673	3.36685	3.23332	3.31905
1437421_at	---	Adult male medulla oblongata cDNA, RIKEN full-length enriched library, clone:6330509M05 product:unclassifiable, full insert sequence	0.457829	0.000542101	0.00226032	3.11213e-06	-1.09633	13.915	15.2554	46.3846	42.309	645.44	7.33274	2.72118	161.872	chr. X, 18.34 Mb	X	18340396	18341844	---	---	---	Mm.40530	---	---	---	1437421_at (chr. X, 18.34 Mb): ---; Adult male medulla oblongata cDNA, RIKEN full-length enriched library, clone:6330509M05 product:unclassifiable, full insert sequence	5.30414	5.50912	5.75762	5.47577	5.4317	5.29511	9.52353	9.53485	8.84096
1455270_at	---	---	0.151661	0.000813461	0.00226338	1.61756e-05	-1.23682	5.78909	7.16008	61.4272	49.6653	355.608	10.2486	3.90633	77.6328	chr. 11, 102.6 Mb	11	102600686	102601355	---	---	---	---	ENSMUSG00000020926	---	---	1455270_at (chr. 11, 102.6 Mb): ---; ---	6.17735	5.90337	5.702	5.49732	5.68883	5.70714	8.64252	8.64826	8.05512
1440565_at	---	---	0.622837	0.00845284	0.00226373	5.0699e-05	-1.05842	2.30647	2.4412	14.685	13.8745	33.8705	2.02014	1.22253	0.702197	chr. 16, 42.43 Mb	16	42432694	42433665	---	---	---	---	---	---	---	1440565_at (chr. 16, 42.43 Mb): ---; ---	3.95223	3.63093	4.01682	3.83838	3.64329	3.88987	5.11508	5.05775	5.07242
1446355_at	9530085L11Rik	RIKEN cDNA 9530085L11 gene	0.127549	0.000661465	0.00226725	6.79803e-05	1.14993	2.3782	2.06813	12.0259	13.829	28.6002	1.25581	0.810881	3.3188	chr. 8, 12.67 Mb	8	12664854	12665527	---	---	---	---	---	---	---	1446355_at (chr. 8, 12.67 Mb): 9530085L11Rik; RIKEN cDNA 9530085L11 gene	3.43536	3.57715	3.73603	3.68848	3.83766	3.83766	5.01089	4.68635	4.79757
1418389_at	2810453I06Rik	RIKEN cDNA 2810453I06 gene	0.719035	0.00309472	0.00227031	0.000366681	-1.0336	2.16737	2.2402	49.4402	47.8329	107.156	4.1785	6.72659	15.0092	chr. 5, 142.61 Mb	5	142607566	142610810	---	---	---	Mm.383219	---	NP_080326.1; NP_598464.2	NM_026050; NM_133703	1418389_at (chr. 5, 142.61 Mb): 2810453I06Rik; RIKEN cDNA 2810453I06 gene	5.71906	5.67023	5.48294	5.5519	5.78063	5.37899	6.50086	6.90435	6.7959
1418996_a_at	4930469P12Rik	RIKEN cDNA 4930469P12 gene	0.603474	0.00512847	0.00227725	2.18271e-05	1.03701	3.64903	3.51879	534.624	554.411	1950.86	23.7291	49.8709	349.317	chr. 6, 146.06 Mb	6	146057599	146064002	6118, electron transport, inferred from electronic annotation	5743, mitochondrial inner membrane, inferred from electronic annotation	16651, oxidoreductase activity, acting on NADH or NADPH, inferred from electronic annotation	Mm.46847	ENSMUSG00000040370	NP_598449.1	NM_133688	1418996_a_at (chr. 6, 146.06 Mb): 4930469P12Rik; RIKEN cDNA 4930469P12 gene	9.12814	9.00089	9.05528	9.21676	9.15351	8.96215	11.0237	11.1136	10.6027
1428284_at	8430427H17Rik	RIKEN cDNA 8430427H17 gene	1.34012e-05	0.00250416	0.00227821	1.17447e-07	5.89305	2.61303	-2.25526	103.497	609.914	270.441	8.80832	42.0783	0.762649	chr. 2, 152.87 Mb	2	152864398	152867380	---	---	---	Mm.50600	ENSMUSG00000061411	NP_001001986.1	NM_001001986	1428284_at (chr. 2, 152.87 Mb): 8430427H17Rik; RIKEN cDNA 8430427H17 gene	6.58575	6.66132	6.823	9.36304	9.19398	9.19366	8.07682	8.07682	8.08386
1436570_at	---	Transcribed locus	0.000357254	0.000919128	0.00228752	2.48944e-06	12.394	3.48885	-3.55246	61.9492	767.798	216.131	11.1707	54.628	36.8065	chr. 3, 9.68 Mb	3	9684305	9685669	---	---	---	Mm.23897	---	---	---	1436570_at (chr. 3, 9.68 Mb): ---; Transcribed locus	5.76763	6.22479	5.82216	9.62409	9.65921	9.46297	7.78391	7.96938	7.47071
1432361_a_at	1700022C02Rik	RIKEN cDNA 1700022C02 gene	0.0034667	4.25524e-05	0.00229177	1.0448e-05	-3.30528	-12.5152	-3.78642	174.305	52.7352	13.9275	26.6613	12.2859	2.19704	chr. 13, 49.2 Mb	13	49153192	49249551	---	---	---	Mm.379109	ENSMUSG00000021391	NP_079771.1	NM_025495	1432361_a_at (chr. 13, 49.2 Mb): 1700022C02Rik; RIKEN cDNA 1700022C02 gene	7.2487	7.3834	7.67148	6.0162	5.73639	5.32808	3.51645	3.88003	3.96492
1446294_at	---	Transcribed locus	0.0069277	0.526762	0.00230606	0.000746777	1.54151	1.04845	-1.47027	45.5809	70.2635	47.7893	4.36293	3.45007	3.29328	chr. 9, 71.98 Mb	9	71977834	71978512	---	---	---	Mm.384714	---	---	---	1446294_at (chr. 9, 71.98 Mb): ---; Transcribed locus	5.34254	5.57255	5.60224	6.07998	6.10786	6.21284	5.62322	5.64574	5.45986
1449304_at	2310061J03Rik	RIKEN cDNA 2310061J03 gene	0.0321599	0.0117754	0.00231449	0.000196155	-1.17676	1.52998	1.80041	98.1096	83.3727	150.105	3.77556	5.51083	15.1935	chr. 16, 54.87 Mb	16	54868751	54870521	---	---	---	Mm.347938	---	NP_598438.1	NM_133677	1449304_at (chr. 16, 54.87 Mb): 2310061J03Rik; RIKEN cDNA 2310061J03 gene	6.6689	6.62006	6.55786	6.43934	6.43163	6.26707	7.33029	7.2914	7.05242
1417913_at	2810037C03Rik	RIKEN cDNA 2810037C03 gene	0.000132043	0.000227307	0.00231895	1.81258e-06	-1.75063	-3.12247	-1.78363	642.945	367.265	205.909	31.8651	15.704	17.7263	chr. 8, 21.99 Mb	8	21981169	21992240	---	---	---	Mm.27945	ENSMUSG00000031546	NP_077202.1	NM_024240	1417913_at (chr. 8, 21.99 Mb): 2810037C03Rik; RIKEN cDNA 2810037C03 gene	9.40825	9.29602	9.27791	8.52531	8.57874	8.45535	7.76798	7.53571	7.74282
1438884_at	D830007B15Rik	RIKEN cDNA D830007B15 gene	0.00264609	0.201314	0.00233615	3.53411e-06	5.7061	1.07384	-5.31374	13.419	76.5703	14.4099	0.669955	15.5075	0.889023	chr. 5, 66.38 Mb	5	66379379	66380127	---	---	---	Mm.379492	ENSMUSG00000050010	XP_485619.1	XM_485619	1438884_at (chr. 5, 66.38 Mb): D830007B15Rik; RIKEN cDNA D830007B15 gene	3.66791	3.81164	3.75545	6.55689	6.14428	6.01859	3.75671	3.84975	3.93499
1447581_at	3110050K21Rik	RIKEN cDNA 3110050K21 gene, mRNA (cDNA clone IMAGE:5345757)	0.00188073	0.069174	0.00234653	0.000127286	-1.46786	1.20871	1.77422	56.9034	38.7661	68.7796	1.6707	2.15827	6.51607	chr. 14, 69.68 Mb	14	69684313	69684616	---	---	3676, nucleic acid binding, inferred from electronic annotation	Mm.74704	---	NP_080359.2	NM_026083	1447581_at (chr. 14, 69.68 Mb): 3110050K21Rik; RIKEN cDNA 3110050K21 gene, mRNA (cDNA clone IMAGE:5345757)	5.80891	5.80277	5.87842	5.18204	5.30982	5.33375	5.94052	6.15233	6.20548
1440279_at	---	---	0.195554	0.0025291	0.00235485	3.79802e-05	-1.08472	-2.43586	-2.24561	477.023	439.767	195.834	27.5301	31.156	25.8873	---				---	---	---	---	ENSMUSG00000024614	---	---	1440279_at (---): ---; ---	8.81518	8.89246	8.98131	8.88965	8.69264	8.75236	7.42193	7.80105	7.59241
1455539_at	---	---	3.68929e-05	0.000451638	0.00236669	5.49619e-08	1.9843	5.12293	2.58173	134.273	266.438	687.872	2.93684	2.57999	59.3425	chr. 13, 24.47 Mb	13	24467360	24470251	---	---	---	---	---	---	---	1455539_at (chr. 13, 24.47 Mb): ---; ---	7.04003	7.10243	7.06394	8.06192	8.06895	8.04197	9.34661	9.56287	9.35809
1430929_at	9430082L08Rik	RIKEN cDNA 9430082L08 gene	0.460653	0.00559698	0.00236673	0.000271487	-1.06741	1.91156	2.04043	9.51159	8.91088	18.182	0.361668	1.23071	2.06896	chr. X, 53.85 Mb	X	53847353	53848890	---	---	---	---	---	---	---	1430929_at (chr. X, 53.85 Mb): 9430082L08Rik; RIKEN cDNA 9430082L08 gene	3.29829	3.25923	3.18943	2.99757	3.07695	3.36567	4.15937	4.02569	4.34977
1429478_at	6720463M24Rik	RIKEN cDNA 6720463M24 gene	0.0206056	0.00236993	0.00238517	3.73921e-05	-1.37085	-3.76433	-2.74599	163.262	119.096	43.3708	11.7943	13.2206	7.95999	chr. 14, 93.57 Mb	14	93570395	93572123	---	---	---	Mm.23503	---	NP_780474.1	NM_175265	1429478_at (chr. 14, 93.57 Mb): 6720463M24Rik; RIKEN cDNA 6720463M24 gene	7.2538	7.33291	7.45896	6.71226	6.92424	7.0332	5.70233	5.37838	5.18776
1456756_at	E430016P22Rik	RIKEN cDNA E430016P22 gene	5.90057e-05	0.005103	0.00239238	1.19458e-06	3.32633	1.51614	-2.19394	314.005	1044.48	476.076	17.0673	28.4457	44.502	chr. 6, 38.42 Mb	6	38423603	38424937	---	---	---	---	---	---	---	1456756_at (chr. 6, 38.42 Mb): E430016P22Rik; RIKEN cDNA E430016P22 gene	8.22193	8.28128	8.37649	10.0498	10.0524	9.9825	8.8265	9.04248	8.80394
AFFX-r2-Bs-dap-3_at	---	---	0.978262	0.000480425	0.00240503	1.4535e-05	-1.00582	3.73467	3.7564	1952.72	1941.42	7292.75	327.691	49.2936	933.819	---				---	---	---	---	---	---	---	AFFX-r2-Bs-dap-3_at (---): ---; ---	10.7882	10.7803	11.1868	10.9361	10.8809	10.9508	12.6239	12.9963	12.8523
1437869_at	3222402P14Rik	RIKEN cDNA 3222402P14 gene	0.000344188	5.3176e-05	0.00240808	1.14576e-06	4.18557	13.7667	3.28909	47.583	199.162	655.061	6.1129	15.7249	110.09	chr. 9, 101.07 Mb	9	101054868	101092861	---	---	4721, phosphoprotein phosphatase activity, inferred from electronic annotation; 5509, calcium ion binding, inferred from electronic annotation	Mm.383279	ENSMUSG00000043154	XP_135153.3	XM_135153	1437869_at (chr. 9, 101.07 Mb): 3222402P14Rik; RIKEN cDNA 3222402P14 gene	5.68114	5.34085	5.66993	7.75144	7.62855	7.52444	9.55319	9.40708	9.0634
1418258_s_at	6720463E02Rik	RIKEN cDNA 6720463E02 gene	0.000429724	0.00176923	0.00240862	1.37031e-06	1.778	5.73764	3.22701	308.628	548.741	1770.8	9.44128	30.3115	258.59	chr. 11, 87.71 Mb	11	87707517	87708829	7017, microtubule-based process, Unknown; 7017, microtubule-based process, inferred from electronic annotation; 46907, intracellular transport, non-traceable author statement	5874, microtubule, inferred from electronic annotation; 5875, microtubule associated complex, Unknown; 30286, dynein complex, inferred from electronic annotation; 16459, myosin, inferred from direct assay; 5875, microtubule associated complex, inferred...	3774, motor activity, inferred from electronic annotation; 3777, microtubule motor activity, Unknown; 5515, protein binding, inferred from physical interaction; 3777, microtubule motor activity, inferred from electronic annotation	Mm.246436	ENSMUSG00000020483	NP_080832.1	NM_026556	1418258_s_at (chr. 11, 87.71 Mb): 6720463E02Rik; RIKEN cDNA 6720463E02 gene	8.24997	8.23847	8.3194	9.07904	9.18543	9.03113	10.8304	10.9663	10.5419
1430769_s_at	2900009I07Rik	RIKEN cDNA 2900009I07 gene	0.00458618	0.00187402	0.00241354	5.37437e-06	1.85608	3.15668	1.70072	168.7	313.122	532.533	3.22938	27.2463	53.4838	chr. 19, 23.72 Mb	19	23716212	23717402	---	---	---	Mm.195675	---	NP_080796.1	NM_026520	1430769_s_at (chr. 19, 23.72 Mb): 2900009I07Rik; RIKEN cDNA 2900009I07 gene	7.37648	7.38887	7.42908	8.42813	8.22887	8.20413	8.91379	9.04039	9.20154
1420767_at	1700019G17Rik	RIKEN cDNA 1700019G17 gene	0.2099	0.381835	0.00242144	0.0366355	-1.1577	1.08397	1.25492	33.8839	29.2682	36.7293	4.68998	0.505797	1.29798	chr. 6, 86.33 Mb	6	86328741	86332161	---	16021, integral to membrane, Unknown	16740, transferase activity, inferred from electronic annotation; 8080, N-acetyltransferase activity, inferred from electronic annotation	Mm.24454	ENSMUSG00000068299	NP_083607.2	NM_029331	1420767_at (chr. 6, 86.33 Mb): 1700019G17Rik; RIKEN cDNA 1700019G17 gene	5.29471	4.93463	4.99172	4.89137	4.87884	4.84314	5.19588	5.14856	5.25033
1455031_at	---	---	0.00192642	0.164613	0.00242413	0.000439801	1.55636	-1.13779	-1.77082	188.651	293.61	165.804	14.486	21.136	16.958	chr. 10, 40.56 Mb	10	40559347	40560722	---	---	---	---	ENSMUSG00000038481	---	---	1455031_at (chr. 10, 40.56 Mb): ---; ---	7.44902	7.5513	7.66992	8.29346	8.20692	8.08534	7.45546	7.45676	7.19203
1444929_at	---	---	0.000712384	0.00142944	0.00242857	9.58589e-06	-2.44623	-1.70745	1.43268	46.1896	18.882	27.0518	4.01092	0.76039	1.74243	chr. 18, 11.93 Mb	18	11934173	11934886	---	---	---	---	---	---	---	1444929_at (chr. 18, 11.93 Mb): ---; ---	5.6567	5.51221	5.40878	4.18845	4.22457	4.30148	4.85511	4.67301	4.7389
1443219_at	---	Lung RCB-0558 LLC cDNA, RIKEN full-length enriched library, clone:G730023O13 product:unclassifiable, full insert sequence	0.00942607	0.000646422	0.00243053	1.78956e-06	1.42859	10.0658	7.046	27.6103	39.4438	277.921	2.61984	2.13122	60.3132	chr. 11, 46.73 Mb	11	46726354	46727019	---	---	---	Mm.197126	---	---	---	1443219_at (chr. 11, 46.73 Mb): ---; Lung RCB-0558 LLC cDNA, RIKEN full-length enriched library, clone:G730023O13 product:unclassifiable, full insert sequence	4.79128	4.91598	4.64106	5.29811	5.3793	5.22357	8.01798	8.43201	7.84034
1445168_at	---	---	0.0342983	0.0216916	0.00243253	0.000609841	-1.18172	1.24493	1.47116	13.5643	11.4784	16.8865	0.388446	0.785504	1.1775	chr. 11, 98.6 Mb	11	98601322	98601792	---	---	---	---	---	---	---	1445168_at (chr. 11, 98.6 Mb): ---; ---	3.7632	3.80175	3.71909	3.44795	3.62939	3.47859	4.15	4.11774	3.95846
1429844_at	2310043J07Rik	RIKEN cDNA 2310043J07 gene	0.0118879	0.763505	0.00243656	0.00211541	1.68717	-1.04098	-1.75631	25.4129	42.8759	24.4125	4.17359	4.46421	2.1359	chr. 5, 135.07 Mb	5	135070806	135077813	---	16021, integral to membrane, Unknown	4601, peroxidase activity, inferred from electronic annotation	Mm.75713	ENSMUSG00000006143	XP_485688.1	XM_485688	1429844_at (chr. 5, 135.07 Mb): 2310043J07Rik; RIKEN cDNA 2310043J07 gene	4.91801	4.52397	4.52357	5.24559	5.5431	5.46148	4.73487	4.48325	4.59952
1438333_at	A230098A12Rik	RIKEN cDNA A230098A12 gene	0.0008679	0.184315	0.0024558	2.64988e-05	5.73126	1.18036	-4.85551	9.82056	56.2843	11.5918	1.46658	13.5757	1.19146	chr. 9, 73.05 Mb	9	73045160	73045790	6941, striated muscle contraction, inferred from electronic annotation; 7517, muscle development, inferred from electronic annotation; 7155, cell adhesion, inferred from electronic annotation	5863, striated muscle thick filament, inferred from electronic annotation; 16020, membrane, inferred from electronic annotation	5515, protein binding, inferred from electronic annotation	Mm.31696	ENSMUSG00000036030	NP_780694.1	NM_175485	1438333_at (chr. 9, 73.05 Mb): A230098A12Rik; RIKEN cDNA A230098A12 gene	3.25056	3.51287	3.09243	6.16804	5.63234	5.56512	3.49432	3.40529	3.69057
1433256_at	A930011E06Rik	RIKEN cDNA A930011E06 gene	0.221249	0.0135494	0.00245645	0.000651818	1.06501	1.30354	1.22397	7.71851	8.2203	10.0614	0.499266	0.274221	0.178513	chr. 16, 49.17 Mb	16	49172417	49173578	---	---	---	---	---	---	---	1433256_at (chr. 16, 49.17 Mb): A930011E06Rik; RIKEN cDNA A930011E06 gene	3.04911	2.91898	2.87094	3.03404	2.99311	3.08882	3.35526	3.33245	3.30412
1435274_at	4921517N04Rik	RIKEN cDNA 4921517N04 gene	0.0159588	0.000720502	0.00245831	3.02516e-05	1.91001	4.00319	2.0959	62.6792	119.718	250.917	11.0531	6.52469	28.3216	chr. 2, 23.44 Mb	2	23438380	23439146	---	---	---	Mm.276415	---	NP_084049.1	NM_029773	1435274_at (chr. 2, 23.44 Mb): 4921517N04Rik; RIKEN cDNA 4921517N04 gene	5.93615	5.71212	6.21695	6.95808	6.93742	6.81061	7.98553	8.11837	7.79062
1430416_at	4931431B13Rik	RIKEN cDNA 4931431B13 gene	0.0554706	0.00673027	0.00246578	0.000223597	-1.12957	1.516	1.71242	16.9385	14.9955	25.6786	0.847781	0.907165	2.40923	chr. 7, 122.25 Mb	7	122251888	122253120	---	---	---	---	---	---	---	1430416_at (chr. 7, 122.25 Mb): 4931431B13Rik; RIKEN cDNA 4931431B13 gene	4.11632	4.12992	3.99676	3.84103	3.87056	4.00261	4.79229	4.5246	4.71755
1430030_at	5330426P16Rik	RIKEN cDNA 5330426P16 gene	0.00309801	0.0375435	0.00246901	0.000112	3.65184	1.78548	-2.0453	15.7239	57.4212	28.0748	3.69828	6.28817	1.5295	chr. 16, 49.59 Mb	16	49578350	49591963	---	---	---	Mm.139089	ENSMUSG00000022639	XP_484547.1; XP_489578.1	XM_484547; XM_489578	1430030_at (chr. 16, 49.59 Mb): 5330426P16Rik; RIKEN cDNA 5330426P16 gene	4.32048	3.79696	3.73252	5.98485	5.86094	5.66713	4.74292	4.89535	4.7911
1439788_at	MGC86034	hypothetical MGC86034	0.000377667	0.000297972	0.00247191	4.79607e-06	-2.26675	-5.95426	-2.62678	199.65	88.0773	33.5305	19.1512	7.27651	5.2142	chr. 8, 45.52 Mb	8	45522360	45525020	---	---	---	Mm.217385	ENSMUSG00000038225	NP_001001184.1	NM_001001184	1439788_at (chr. 8, 45.52 Mb): MGC86034; hypothetical MGC86034	7.55559	7.79284	7.56271	6.55001	6.31939	6.50256	4.80693	5.26094	5.09826
1434682_at	6430601A21Rik	RIKEN cDNA 6430601A21 gene	0.0202591	0.000681178	0.00247442	0.000139502	-1.84285	-4.99411	-2.70999	322.232	174.855	64.5225	72.4983	26.5244	12.6233	chr. 2, 113.71 Mb	2	113707297	113708583	---	5634, nucleus, inferred from electronic annotation	46872, metal ion binding, inferred from electronic annotation; 3676, nucleic acid binding, inferred from electronic annotation; 8270, zinc ion binding, inferred from electronic annotation	Mm.132523	ENSMUSG00000040321	NP_780675.1	NM_175466	1434682_at (chr. 2, 113.71 Mb): 6430601A21Rik; RIKEN cDNA 6430601A21 gene	8.66306	8.08806	8.17604	7.5748	7.56742	7.17225	5.92527	6.2964	5.76026
1429136_at	1700052K11Rik	RIKEN cDNA 1700052K11 gene	0.0482347	0.00135558	0.00247782	0.000251811	1.37616	2.63538	1.91502	82.7266	113.845	218.016	13.0272	11.5273	27.3712	chr. 11, 105 Mb	11	105000921	105002523	---	---	4674, protein serine/threonine kinase activity, Unknown; 5524, ATP binding, Unknown; 16301, kinase activity, Unknown; 16740, transferase activity, Unknown; 16301, kinase activity, inferred from electronic annotation	Mm.351426	---	NP_082815.1	NM_028539	1429136_at (chr. 11, 105 Mb): 1700052K11Rik; RIKEN cDNA 1700052K11 gene	6.59248	6.34116	6.14169	6.98869	6.72129	6.76847	7.72162	7.60572	7.9553
1456789_at	---	---	0.017306	0.00133533	0.00249298	1.59861e-05	-1.2637	-3.51376	-2.78053	1008.66	798.178	287.059	76.2556	57.3381	42.7029	chr. 4, 55 Mb	4	54998493	54999443	---	---	---	---	ENSMUSG00000028424	---	---	1456789_at (chr. 4, 55 Mb): ---; ---	9.90639	9.92153	10.0987	9.73883	9.53102	9.64437	7.89619	8.31015	8.25528
1439621_at	A230065J02Rik	PREDICTED: Mus musculus RIKEN cDNA 1810064L21 gene (1810064L21Rik), mRNA	0.773752	0.0059232	0.00249674	0.00113385	1.01616	1.41697	1.39443	11.7633	11.9534	16.6682	0.994815	0.565979	1.07071	---				6486, protein amino acid glycosylation, inferred from electronic annotation	---	3980, UDP-glucose:glycoprotein glucosyltransferase activity, inferred from electronic annotation; 16874, ligase activity, inferred from electronic annotation; 16740, transferase activity, inferred from electronic annotation	Mm.213406	---	---	---	1439621_at (---): A230065J02Rik; PREDICTED: Mus musculus RIKEN cDNA 1810064L21 gene (1810064L21Rik), mRNA	3.56433	3.6694	3.42452	3.49828	3.61588	3.62057	4.00652	4.00251	4.16223
1453821_at	5830445C04Rik	RIKEN cDNA 5830445C04 gene	0.705606	0.000429111	0.00250728	4.6143e-05	1.07642	4.04407	3.75697	153.684	165.428	621.508	9.4626	39.0955	78.6511	chr. 16, 86.51 Mb	16	86503645	86514650	---	5634, nucleus, inferred from electronic annotation	8168, methyltransferase activity, inferred from electronic annotation; 16740, transferase activity, inferred from electronic annotation; 8757, S-adenosylmethionine-dependent methyltransferase activity, inferred from electronic annotation	Mm.296532	ENSMUSG00000044442	NP_080642.1	NM_026366	1453821_at (chr. 16, 86.51 Mb): 5830445C04Rik; RIKEN cDNA 5830445C04 gene	7.33146	7.16002	7.29439	7.7173	7.18828	7.12923	9.1923	9.14909	9.47528
1437765_at	---	---	0.0253335	0.00642879	0.002512	3.13366e-05	-1.28153	3.44124	4.41005	55.6082	43.3921	191.361	3.72109	4.19618	38.7336	chr. 19, 36.36 Mb	19	36364552	36365194	---	---	---	---	ENSMUSG00000039652	---	---	1437765_at (chr. 19, 36.36 Mb): ---; ---	5.74158	5.7392	5.9046	5.58251	5.30857	5.41368	7.19811	7.76374	7.71365
1427237_at	2410015M20Rik	RIKEN cDNA 2410015M20 gene	0.00730811	0.472034	0.00252826	0.00143162	-1.12125	-1.01611	1.10347	9.5066	8.47855	9.35584	0.273269	0.149374	0.170478	chr. 17, 54.3 Mb	17	54295922	54296478	---	---	---	Mm.34002	ENSMUSG00000049760	NP_694792.1	NM_153152	1427237_at (chr. 17, 54.3 Mb): 2410015M20Rik; RIKEN cDNA 2410015M20 gene	3.29261	3.21061	3.24238	3.05738	3.10817	3.08545	3.21061	3.21061	3.25591
1429668_at	E130119J07Rik	RIKEN cDNA E130119J07 gene	0.00310478	0.479649	0.00253451	0.000784113	-1.81989	-1.07293	1.69618	20.3672	11.1914	18.9827	2.5387	1.15218	1.63275	chr. 14, 99.01 Mb	14	99005077	99007471	---	---	---	---	---	---	---	1429668_at (chr. 14, 99.01 Mb): E130119J07Rik; RIKEN cDNA E130119J07 gene	4.26034	4.22139	4.54125	3.42475	3.36938	3.644	4.31739	4.31567	4.0957
1454744_at	F630043A04Rik	RIKEN cDNA F630043A04 gene	0.000817173	0.000622484	0.00253957	3.95698e-06	-3.30728	-7.94014	-2.40081	144.407	43.6635	18.187	23.2924	6.06889	1.24111	chr. 14, 52.34 Mb	14	52341417	52342298	---	---	---	Mm.30173	ENSMUSG00000021965	NP_941007.1	NM_198605	1454744_at (chr. 14, 52.34 Mb): F630043A04Rik; RIKEN cDNA F630043A04 gene	6.88879	7.23928	7.35427	5.64827	5.41644	5.25281	4.16087	4.09788	4.28913
1433287_at	4833417J16Rik	RIKEN cDNA 4833417J16 gene	0.165054	0.623442	0.00254697	0.050873	-1.23528	1.04896	1.29577	11.2121	9.07651	11.7611	1.94886	0.441846	0.539391	chr. 15, 85.94 Mb	15	85934783	85935327	---	---	---	---	---	---	---	1433287_at (chr. 15, 85.94 Mb): 4833417J16Rik; RIKEN cDNA 4833417J16 gene	3.74593	3.28063	3.39259	3.1307	3.15217	3.26018	3.48369	3.56561	3.61548
1456321_at	3830408G10Rik	RIKEN cDNA 3830408G10 gene	0.0544382	0.145803	0.00255154	0.00824802	-1.11124	-1.06161	1.04675	9.86563	8.87803	9.29309	0.445714	0.042241	0.074622	chr. 5, 71.45 Mb	5	71451237	71451940	---	16020, membrane, Unknown; 16021, integral to membrane, Unknown	---	Mm.38884	---	XP_355676.2	XM_355676	1456321_at (chr. 5, 71.45 Mb): 3830408G10Rik; RIKEN cDNA 3830408G10 gene	3.37273	3.2851	3.24649	3.15253	3.15566	3.1425	3.22283	3.22283	3.20272
1428242_at	6330406L22Rik	RIKEN cDNA 6330406L22 gene	0.00713694	0.000659865	0.00256502	1.49014e-05	-1.3016	-2.74227	-2.10685	100.261	77.029	36.5613	6.68795	4.15053	4.31797	chr. 10, 80.15 Mb	10	80144234	80154105	6118, electron transport, Unknown; 7242, intracellular signaling cascade, Unknown; 7242, intracellular signaling cascade, inferred from electronic annotation	---	5489, electron transporter activity, Unknown; 20037, heme binding, Unknown	Mm.243954	ENSMUSG00000035697	NP_081797.1	NM_027521	1428242_at (chr. 10, 80.15 Mb): 6330406L22Rik; RIKEN cDNA 6330406L22 gene	6.67474	6.72508	6.53648	6.33931	6.27465	6.18382	5.37223	5.13357	5.05138
1423289_a_at	1810029B16Rik	RIKEN cDNA 1810029B16 gene	0.000382358	0.000153604	0.00257465	2.23013e-07	-1.70239	-3.53961	-2.07919	263.203	154.608	74.3595	9.73905	2.40613	5.70728	chr. 8, 65.59 Mb	8	65585469	65595645	---	---	---	Mm.294985	ENSMUSG00000025591	NP_079741.1	NM_025465	1423289_a_at (chr. 8, 65.59 Mb): 1810029B16Rik; RIKEN cDNA 1810029B16 gene	8.05847	7.97856	8.08107	7.28756	7.28305	7.24644	6.11966	6.18753	6.33377
1455779_at	B430315C20Rik	RIKEN cDNA B430315C20 gene, mRNA (cDNA clone IMAGE:30547296)	0.608447	0.000903084	0.00257559	4.46637e-06	-1.02717	3.32893	3.41937	42.6062	41.4792	141.833	2.94414	1.45768	18.9408	chr. 2, 120.82 Mb	2	120823286	120824682	7605, sensory perception of sound, inferred from direct assay	5829, cytosol, inferred from direct assay; 5874, microtubule, inferred from electronic annotation	3993, acid phosphatase activity, Unknown; 5515, protein binding, inferred from physical interaction; 3993, acid phosphatase activity, inferred from electronic annotation	Mm.36501	---	NP_848910.2	NM_178795	1455779_at (chr. 2, 120.82 Mb): B430315C20Rik; RIKEN cDNA B430315C20 gene, mRNA (cDNA clone IMAGE:30547296)	5.41807	5.50691	5.30705	5.34428	5.4317	5.34521	7.31696	7.17242	6.92837
1421031_a_at	2310016C08Rik	RIKEN cDNA 2310016C08 gene	0.00141186	0.789434	0.0025858	6.87732e-05	3.14397	1.02294	-3.07346	68.8617	216.499	70.4415	8.04752	38.616	6.21416	chr. 6, 29.32 Mb	6	29319729	29322542	---	5923, tight junction, Unknown; 16021, integral to membrane, inferred from electronic annotation	5198, structural molecule activity, Unknown	Mm.45161	ENSMUSG00000043421	NP_076005.1	NM_023516	1421031_a_at (chr. 6, 29.32 Mb): 2310016C08Rik; RIKEN cDNA 2310016C08 gene	6.22054	5.89863	6.17705	7.48903	7.73595	8.00375	6.00662	6.26154	6.13565
1430223_at	4930442P07Rik	RIKEN cDNA 4930442P07 gene	0.0480996	0.785054	0.00258807	0.00866846	-1.28943	1.01859	1.31341	16.2715	12.6191	16.574	1.79293	0.559645	0.873746	chr. 17, 25.12 Mb	17	25121272	25122929	---	---	---	---	---	---	---	1430223_at (chr. 17, 25.12 Mb): 4930442P07Rik; RIKEN cDNA 4930442P07 gene	4.11079	4.11568	3.82797	3.5864	3.67027	3.71307	4.034	4.13158	3.98299
1452874_at	2510003E04Rik	RIKEN cDNA 2510003E04 gene	0.680229	0.00405892	0.0025925	0.000353675	-1.01329	1.30295	1.32026	1026.63	1013.17	1337.64	32.0209	42.0874	72.511	chr. 10, 62.53 Mb	10	62524855	62529902	---	---	5488, binding, inferred from electronic annotation	Mm.258955	ENSMUSG00000036955	NP_082473.2	NM_028197	1452874_at (chr. 10, 62.53 Mb): 2510003E04Rik; RIKEN cDNA 2510003E04 gene	9.96842	9.98766	10.0536	10.025	10.0122	9.91417	10.3515	10.4722	10.3286
1443977_at	E130014H10Rik	RIKEN cDNA E130014H10 gene	0.00468715	0.0320567	0.00260709	5.33004e-05	-1.85549	-1.36777	1.35658	73.0206	39.3538	53.3864	7.21893	1.30245	0.428531	chr. 15, 8.46 Mb	15	8455210	8456873	---	---	---	---	---	---	---	1443977_at (chr. 15, 8.46 Mb): E130014H10Rik; RIKEN cDNA E130014H10 gene	6.03594	6.32259	6.19792	5.24375	5.33575	5.3142	5.73307	5.73041	5.75162
1434756_at	5430421B17	hypothetical protein 5430421B17	2.29436e-05	0.0115165	0.00263611	9.24474e-06	4.13919	1.73952	-2.37951	35.9064	148.624	62.4597	2.52504	11.8583	9.01123	chr. 7, 83.39 Mb	7	83389047	83390639	---	---	---	---	---	---	---	1434756_at (chr. 7, 83.39 Mb): 5430421B17; hypothetical protein 5430421B17	5.06282	5.26575	5.1628	7.19835	7.33327	7.10583	5.72535	6.14581	5.99248
1429641_x_at	2310007F04Rik	RIKEN cDNA 2310007F04 gene	0.00616826	0.21218	0.00263813	0.000599595	-1.27201	1.05842	1.34632	81.2656	63.8873	86.0127	2.48726	3.46973	4.5965	chr. 3, 92.66 Mb	3	92654443	92655563	---	---	---	Mm.197669	ENSMUSG00000042031	NP_079777.1	NM_025501	1429641_x_at (chr. 3, 92.66 Mb): 2310007F04Rik; RIKEN cDNA 2310007F04 gene	6.31885	6.31885	6.39468	5.90637	6.02416	6.05751	6.46476	6.33484	6.47562
1431602_a_at	1810064L21Rik	RIKEN cDNA 1810064L21 gene	2.51703e-05	0.00320903	0.00263973	5.77654e-07	5.244	2.16306	-2.42435	23.9402	125.543	51.7842	2.12448	11.5561	1.04414	chr. 14, 113.56 Mb	14	113547202	113568409	---	---	---	---	ENSMUSG00000042104	XP_488727.1; XP_619288.1	XM_488727; XM_619288	1431602_a_at (chr. 14, 113.56 Mb): 1810064L21Rik; RIKEN cDNA 1810064L21 gene	4.61572	4.68464	4.43208	6.82161	6.99499	7.08703	5.67755	5.72764	5.67755
1430298_at	4930473A06Rik	RIKEN cDNA 4930473A06 gene	0.0103252	0.0191607	0.00265489	0.000124823	-1.49341	-1.30842	1.14138	19.579	13.1103	14.9638	1.52502	0.16903	0.345122	chr. 4, 82.51 Mb	4	82511740	82513118	---	---	---	---	---	NP_083393.1	NM_029117	1430298_at (chr. 4, 82.51 Mb): 4930473A06Rik; RIKEN cDNA 4930473A06 gene	4.23571	4.21447	4.415	3.71892	3.72718	3.69154	3.87468	3.93954	3.89524
1440587_at	---	Adult male pituitary gland cDNA, RIKEN full-length enriched library, clone:5330404B03 product:unclassifiable, full insert sequence	0.15499	0.00111206	0.00265807	7.0461e-06	-1.12535	2.15646	2.42678	34.611	30.7557	74.6373	2.25926	2.82491	1.51361	chr. 16, 42.2 Mb	16	42198886	42199577	---	---	---	Mm.375362	---	---	---	1440587_at (chr. 16, 42.2 Mb): ---; Adult male pituitary gland cDNA, RIKEN full-length enriched library, clone:5330404B03 product:unclassifiable, full insert sequence	5.01258	5.11942	5.20129	5.01872	4.78104	5.01592	6.23764	6.18766	6.23958
1428288_at	2310051E17Rik	RIKEN cDNA 2310051E17 gene	0.00116262	0.00120776	0.00265918	9.94499e-06	-3.01341	-1.59133	1.89365	4287.36	1422.76	2694.2	201.767	164.196	187.299	chr. 19, 22.41 Mb	19	22403452	22406756	---	---	---	---	---	---	---	1428288_at (chr. 19, 22.41 Mb): 2310051E17Rik; RIKEN cDNA 2310051E17 gene	11.9998	12.0597	12.135	10.3028	10.6359	10.4655	11.4946	11.3913	11.2941
1453632_at	4930538K18Rik	RIKEN cDNA 4930538K18 gene	0.317916	0.0086446	0.00265935	0.0013256	-1.10317	1.55804	1.71878	19.3765	17.5644	30.1894	2.28799	1.35483	3.2165	chr. 4, 118.17 Mb	4	118163960	118177123	---	16021, integral to membrane, inferred from electronic annotation	---	Mm.179335	ENSMUSG00000028642	NP_083474.1	NM_029198	1453632_at (chr. 4, 118.17 Mb): 4930538K18Rik; RIKEN cDNA 4930538K18 gene	4.28674	4.43232	4.08925	4.06313	4.07474	4.25753	4.80689	5.08241	4.84278
1420339_at	0610016J10Rik	RIKEN cDNA 0610016J10 gene	0.404618	0.00915715	0.00266004	0.000912675	-1.09163	-1.7219	-1.57737	81.2564	74.4361	47.19	10.6351	6.36888	2.68714	chr. 17, 72.03 Mb	17	72005184	72061134	---	---	---	Mm.311874	---	NP_598532.1	NM_133771	1420339_at (chr. 17, 72.03 Mb): 0610016J10Rik; RIKEN cDNA 0610016J10 gene	6.17136	6.29993	6.53773	6.34182	6.20502	6.09645	5.48343	5.64566	5.54749
1428889_at	1810020C19Rik	RIKEN cDNA 1810020C19 gene	0.080483	7.05586e-05	0.00266128	3.50997e-05	1.18789	2.13854	1.80028	361.98	429.994	774.109	19.5773	42.3435	42.2714	chr. 2, 93.7 Mb	2	93685233	93715411	---	---	5506, iron ion binding, inferred from electronic annotation; 16491, oxidoreductase activity, inferred from electronic annotation	Mm.272498	ENSMUSG00000040174	XP_130317.2	XM_130317	1428889_at (chr. 2, 93.7 Mb): 1810020C19Rik; RIKEN cDNA 1810020C19 gene	8.55289	8.53467	8.40743	8.58075	8.8607	8.78863	9.67205	9.59856	9.51426
1419730_at	4631427C17Rik	RIKEN cDNA 4631427C17 gene	0.00875736	0.156128	0.00266408	0.00136304	-1.41677	1.14366	1.62031	82.0874	57.9399	93.8803	7.70634	4.2998	8.99748	chr. 6, 29.82 Mb	6	29815633	29817741	6730, one-carbon compound metabolism, inferred from electronic annotation	---	4013, adenosylhomocysteinase activity, inferred from electronic annotation; 16787, hydrolase activity, inferred from electronic annotation	Mm.210899	---	NP_067389.3	NM_021414	1419730_at (chr. 6, 29.82 Mb): 4631427C17Rik; RIKEN cDNA 4631427C17 gene	6.37752	6.20765	6.47916	5.80881	5.97407	5.77882	6.47686	6.70405	6.46453
1443154_at	6030438J01	hypothetical protein 6030438J01	0.262117	0.293915	0.00268206	0.0442326	-1.13493	1.11068	1.26055	19.7294	17.3837	21.9131	2.73999	0.633349	0.987813	---				---	---	---	---	---	---	---	1443154_at (---): 6030438J01; hypothetical protein 6030438J01	4.11929	4.50709	4.25324	4.17885	4.08394	4.09432	4.51865	4.38872	4.45085
1445579_at	---	Transcribed locus	0.0192863	0.0398571	0.00271136	0.000351133	-1.33613	1.15183	1.539	19.5008	14.595	22.4616	0.476486	1.18465	1.31238	chr. 15, 103.6 Mb	15	103599568	103599916	---	---	---	Mm.383974	---	---	---	1445579_at (chr. 15, 103.6 Mb): ---; Transcribed locus	4.31632	4.2467	4.2925	3.93157	3.93535	3.72544	4.53542	4.38865	4.53906
1453044_at	C030014I23Rik	RIKEN cDNA C030014I23 gene	0.426971	0.00144255	0.0027191	4.19744e-05	-1.02786	1.54538	1.58843	23.1947	22.5661	35.8447	1.00991	0.633129	2.37501	chr. 9, 44.47 Mb	9	44467633	44470847	---	---	---	---	---	---	---	1453044_at (chr. 9, 44.47 Mb): C030014I23Rik; RIKEN cDNA C030014I23 gene	4.46332	4.58453	4.55656	4.468	4.54179	4.47735	5.05208	5.19499	5.23752
1451881_at	---	---	0.015044	0.329435	0.00272285	0.0016343	-1.24014	-1.04702	1.18445	39.9774	32.2361	38.182	2.36319	0.733816	1.25025	---				---	---	---	---	---	---	---	1451881_at (---): ---; ---	5.40077	5.22999	5.32751	5.02884	5.03004	4.97218	5.21772	5.23803	5.30718
1428556_at	2610022G08Rik	RIKEN cDNA 2610022G08 gene	0.00029988	5.25822e-05	0.00272853	1.5953e-06	2.24231	3.93516	1.75496	82.8069	185.679	325.858	6.17057	8.748	31.1542	chr. 6, 57.85 Mb	6	57851438	57854490	---	---	---	Mm.44201	ENSMUSG00000043162	NP_079850.1	NM_025574	1428556_at (chr. 6, 57.85 Mb): 2610022G08Rik; RIKEN cDNA 2610022G08 gene	6.43341	6.43148	6.24188	7.57538	7.57538	7.45596	8.49904	8.27255	8.25995
1418184_at	2610019I03Rik	RIKEN cDNA 2610019I03 gene	1.44048e-05	1.57255e-05	0.00274153	1.50311e-07	-3.60204	-5.64206	-1.56635	334.8	92.9473	59.3401	20.4656	4.52115	4.81465	chr. 15, 82.29 Mb	15	82284499	82295465	---	5634, nucleus, inferred from electronic annotation	---	Mm.23596	ENSMUSG00000068101	NP_079915.1; NP_840000.1	NM_025639; NM_178269	1418184_at (chr. 15, 82.29 Mb): 2610019I03Rik; RIKEN cDNA 2610019I03 gene	8.466	8.39998	8.29004	6.5783	6.45495	6.5783	5.99692	5.76233	5.90395
1429471_at	1110017D15Rik	RIKEN cDNA 1110017D15 gene	0.218942	0.00410487	0.00274781	0.000931867	-1.06988	1.29189	1.38217	23.604	22.0622	30.4938	1.15098	1.37548	1.71224	chr. 4, 41.65 Mb	4	41643864	41646605	---	---	---	Mm.45614	ENSMUSG00000028441	XP_355478.2	XM_355478	1429471_at (chr. 4, 41.65 Mb): 1110017D15Rik; RIKEN cDNA 1110017D15 gene	4.60101	4.47735	4.60101	4.48095	4.36263	4.54125	5.02102	4.88595	4.87991
1439610_at	---	10 days neonate skin cDNA, RIKEN full-length enriched library, clone:4732466D14 product:hypothetical protein, full insert sequence	0.00519796	0.033439	0.00275244	3.76802e-05	3.49562	1.35009	-2.58918	10.0311	35.0648	13.5428	0.33554	6.32892	1.43376	chr. 18, 70.21 Mb	18	70209259	70209884	---	---	---	Mm.100092	---	---	---	1439610_at (chr. 18, 70.21 Mb): ---; 10 days neonate skin cDNA, RIKEN full-length enriched library, clone:4732466D14 product:hypothetical protein, full insert sequence	3.37155	3.27516	3.33087	5.03948	4.91225	5.39899	3.84505	3.57134	3.84505
1442817_at	A730091E23Rik	RIKEN cDNA A730091E23 gene	0.354623	0.0384241	0.0027631	0.00454532	1.04937	1.21098	1.154	9.35722	9.81922	11.3314	0.662856	0.247541	0.163314	chr. 13, 31.82 Mb	13	31818441	31819481	---	---	---	---	---	---	---	1442817_at (chr. 13, 31.82 Mb): A730091E23Rik; RIKEN cDNA A730091E23 gene	3.31482	3.24471	3.11136	3.25303	3.31805	3.31482	3.47989	3.52116	3.50543
1438105_at	---	Adult male testis cDNA, RIKEN full-length enriched library, clone:4922503O18 product:hypothetical Proline-rich region profile containing protein, full insert sequence	0.0207564	0.00775338	0.00279277	8.35167e-05	-1.25153	1.15731	1.44841	72.4574	57.8951	83.8559	0.817214	3.53039	2.54254	chr. 11, 105.23 Mb	11	105222723	105229847	---	---	---	Mm.275940	---	---	---	1438105_at (chr. 11, 105.23 Mb): ---; Adult male testis cDNA, RIKEN full-length enriched library, clone:4922503O18 product:hypothetical Proline-rich region profile containing protein, full insert sequence	6.18843	6.18843	6.16015	5.76213	5.86019	5.9384	6.34248	6.42948	6.39624
1434625_at	4930432O21Rik	RIKEN cDNA 4930432O21 gene	0.000177983	6.57528e-05	0.00279981	1.20443e-06	2.6713	4.45607	1.66813	37.8829	101.197	168.809	3.2871	9.46189	8.97963	---				---	---	---	Mm.386818	ENSMUSG00000053347	NP_001020544.1	NM_001025373	1434625_at (---): 4930432O21Rik; RIKEN cDNA 4930432O21 gene	5.2314	5.11956	5.36864	6.80613	6.61059	6.55404	7.36321	7.34578	7.48474
1433134_at	5830448L01Rik	RIKEN cDNA 5830448L01 gene	0.334931	0.00231317	0.0028037	0.000192936	-1.02329	1.20104	1.22901	13.9585	13.6408	16.7646	0.420834	0.226679	0.56123	chr. 14, 32.81 Mb	14	32806980	32808277	---	---	---	---	---	---	---	1433134_at (chr. 14, 32.81 Mb): 5830448L01Rik; RIKEN cDNA 5830448L01 gene	3.75195	3.82797	3.82797	3.79242	3.7446	3.77215	4.10015	4.08941	4.01085
1435409_at	---	Transcribed locus	0.000942175	0.860452	0.00280988	0.000368026	1.92873	1.01926	-1.89229	13.1918	25.4434	13.4458	1.2641	2.35142	1.61635	chr. 10, 68.84 Mb	10	68837300	68837958	---	---	---	Mm.2479	---	---	---	1435409_at (chr. 10, 68.84 Mb): ---; Transcribed locus	3.64319	3.63577	3.87292	4.57713	4.6037	4.81488	3.53423	3.85848	3.83259
1459488_at	3110050K21Rik	RIKEN cDNA 3110050K21 gene, mRNA (cDNA clone IMAGE:5345757)	0.0253995	0.0253181	0.00282145	0.000447653	-1.2955	1.47791	1.91463	87.1295	67.2554	128.769	3.53213	6.11411	16.6447	chr. 14, 69.63 Mb	14	69633569	69634167	---	---	3676, nucleic acid binding, inferred from electronic annotation	Mm.74704	---	NP_080359.2	NM_026083	1459488_at (chr. 14, 69.63 Mb): 3110050K21Rik; RIKEN cDNA 3110050K21 gene, mRNA (cDNA clone IMAGE:5345757)	6.38752	6.5042	6.44118	5.91732	6.11031	6.17484	6.95467	7.20229	6.8455
1454631_at	6330549H03Rik	RIKEN cDNA 6330549H03 gene	0.880923	0.0100586	0.00282355	0.000296549	-1.02293	-2.14131	-2.09332	132.882	129.904	62.0565	21.9658	14.3869	2.83023	chr. 12, 86.97 Mb	12	86970768	86973492	---	---	---	---	---	---	---	1454631_at (chr. 12, 86.97 Mb): 6330549H03Rik; RIKEN cDNA 6330549H03 gene	6.86901	6.9522	7.30312	7.18433	6.99115	6.87099	5.88454	5.96306	6.01591
1440486_at	2310037I24Rik	RIKEN cDNA 2310037I24 gene	0.0030505	0.199305	0.00282697	0.000359476	-1.53685	1.12313	1.72609	66.7321	43.4213	74.9491	2.79897	3.3955	8.15803	chr. 15, 98.58 Mb	15	98576011	98576993	---	---	---	Mm.296240	---	NP_598475.2	NM_133714	1440486_at (chr. 15, 98.58 Mb): 2310037I24Rik; RIKEN cDNA 2310037I24 gene	6.0162	6.03441	6.12782	5.56331	5.35447	5.3946	6.10565	6.39607	6.16522
1457337_at	---	---	0.002851	0.865204	0.0028289	0.000441262	1.71213	-1.01269	-1.73385	13.0129	22.2798	12.8499	1.15102	2.39938	0.968792	chr. 17, 11.67 Mb	17	11672158	11672816	---	---	---	---	---	---	---	1457337_at (chr. 17, 11.67 Mb): ---; ---	3.84077	3.60751	3.64635	4.33641	4.63841	4.44174	3.62563	3.80395	3.61348
1436246_at	---	Adult male medulla oblongata cDNA, RIKEN full-length enriched library, clone:6330566A22 product:unclassifiable, full insert sequence	0.0032653	0.117392	0.00282937	0.00059879	1.21295	1.05662	-1.14795	10.1822	12.3504	10.7587	0.394685	0.334729	0.231015	---				---	---	---	Mm.65317	---	---	---	1436246_at (---): ---; Adult male medulla oblongata cDNA, RIKEN full-length enriched library, clone:6330566A22 product:unclassifiable, full insert sequence	3.36505	3.28408	3.39259	3.63727	3.58245	3.65867	3.39259	3.43618	3.45284
1458151_at	---	---	0.0153775	0.0476143	0.00283291	0.000786543	-1.29165	1.1576	1.49522	16.2706	12.5967	18.8348	0.663606	1.01523	1.29057	---				---	---	---	---	---	---	---	1458151_at (---): ---; ---	3.98982	3.98982	4.09059	3.58938	3.78331	3.58313	4.12065	4.26452	4.31391
1431455_at	4933401B01Rik	RIKEN cDNA 4933401B01 gene	0.00920312	0.700382	0.0028339	0.00146583	-1.32432	-1.02241	1.2953	23.6457	17.8549	23.1275	1.8322	0.873362	0.745583	chr. 16, 56.19 Mb	16	56177915	56199701	---	16020, membrane, inferred from electronic annotation	---	Mm.158563	ENSMUSG00000022753	XP_156297.3; XP_358855.1	XM_156297; XM_358855	1431455_at (chr. 16, 56.19 Mb): 4933401B01Rik; RIKEN cDNA 4933401B01 gene	4.68261	4.46774	4.53164	4.17657	4.0781	4.21657	4.47735	4.56424	4.5515
1454160_at	4930483C13Rik	RIKEN cDNA 4930483C13 gene	0.0250885	0.0266535	0.00283635	0.000147002	-1.1526	1.08279	1.24803	9.25741	8.03174	10.0238	0	0.318131	0.228036	chr. 10, 119.43 Mb	10	119423376	119426841	---	---	---	---	---	---	---	1454160_at (chr. 10, 119.43 Mb): 4930483C13Rik; RIKEN cDNA 4930483C13 gene	3.21061	3.21061	3.21061	2.94226	3.05527	3.01732	3.34381	3.28696	3.34456
1443569_at	4930430E16Rik	RIKEN cDNA 4930430E16 gene	0.0212559	0.676552	0.00284218	0.00368393	-1.23564	-1.02258	1.20836	53.7641	43.511	52.5771	3.8115	1.39478	1.94247	chr. 11, 22.93 Mb	11	22925059	22925575	---	---	---	Mm.252406	---	NP_082948.1	NM_028672	1443569_at (chr. 11, 22.93 Mb): 4930430E16Rik; RIKEN cDNA 4930430E16 gene	5.85525	5.72866	5.65463	5.49542	5.42179	5.41125	5.65463	5.75613	5.73634
1443203_at	---	---	0.684639	0.15952	0.00284712	0.0521711	-1.04581	1.18011	1.23416	12.216	11.681	14.4162	1.75695	0.382598	0.600529	---				---	---	---	---	---	---	---	1443203_at (---): ---; ---	3.53752	3.43841	3.82735	3.52485	3.59922	3.51266	3.84505	3.79075	3.91056
1428375_at	---	---	0.505592	0.0112382	0.00286479	0.0015792	-1.05277	1.4042	1.4783	16.1564	15.3465	22.6868	1.61027	0.716582	1.6374	chr. 10, 94.66 Mb	10	94647892	94662897	---	---	---	---	---	---	---	1428375_at (chr. 10, 94.66 Mb): ---; ---	3.85551	4.14444	4.0276	3.9849	3.86034	3.97108	4.56251	4.37824	4.56286
1442556_at	---	12 days embryo male wolffian duct includes surrounding region cDNA, RIKEN full-length enriched library, clone:6720430M22 product:unclassifiable, full insert sequence	0.000246455	0.000405177	0.00286575	5.82571e-07	-2.67463	-2.23625	1.19603	30.7005	11.4784	13.7285	2.08064	0.382348	0.463684	chr. 14, 73.07 Mb	14	73072014	73072676	---	---	---	Mm.326876	---	---	---	1442556_at (chr. 14, 73.07 Mb): ---; 12 days embryo male wolffian duct includes surrounding region cDNA, RIKEN full-length enriched library, clone:6720430M22 product:unclassifiable, full insert sequence	4.83365	4.95089	5.02934	3.57304	3.47989	3.50803	3.72171	3.80697	3.80697
1452797_at	2310010B21Rik	RIKEN cDNA 2310010B21 gene	0.000101776	0.00024291	0.00286776	2.3202e-06	-2.28829	-4.4324	-1.93699	394.109	172.229	88.9155	25.5084	11.5162	10.1203	chr. 13, 64.61 Mb	13	64603029	64613121	6915, apoptosis, inferred from electronic annotation	---	4672, protein kinase activity, inferred from electronic annotation; 5524, ATP binding, inferred from electronic annotation	Mm.23670	ENSMUSG00000021532	NP_081399.2	NM_027123	1452797_at (chr. 13, 64.61 Mb): 2310010B21Rik; RIKEN cDNA 2310010B21 gene	8.63466	8.52	8.7066	7.53442	7.38626	7.35756	6.55008	6.58121	6.2722
1452952_at	9030418K01Rik	RIKEN cDNA 9030418K01 gene	0.00203521	6.97369e-05	0.00286776	3.21565e-06	2.69585	6.17655	2.29113	58.6392	158.083	362.188	8.00916	8.84631	44.6254	chr. 2, 178.14 Mb	2	178139528	178141387	---	---	---	---	---	---	---	1452952_at (chr. 2, 178.14 Mb): 9030418K01Rik; RIKEN cDNA 9030418K01 gene	6.08058	5.80277	5.71202	7.20833	7.35487	7.34578	8.58788	8.61103	8.27977
1435300_at	---	---	0.00756997	0.00220921	0.00287238	9.12838e-06	-1.44618	1.66695	2.41071	58.1225	40.1902	96.8871	3.36843	3.72023	1.75649	chr. 5, 32.23 Mb	5	32228550	32229018	---	---	---	---	ENSMUSG00000005299	---	---	1435300_at (chr. 5, 32.23 Mb): ---; ---	5.93922	5.77179	5.86719	5.44143	5.35674	5.17551	6.57831	6.62759	6.58833
1459807_x_at	4933406E20Rik	RIKEN cDNA 4933406E20 gene	0.00506649	0.000965055	0.00289568	1.82654e-05	1.58224	5.27573	3.33435	38.0149	60.1486	200.556	3.83402	5.6323	41.2545	chr. 9, 108.63 Mb	9	108627962	108628235	19538, protein metabolism, inferred from electronic annotation	5783, endoplasmic reticulum, inferred from electronic annotation	5506, iron ion binding, inferred from electronic annotation; 5509, calcium ion binding, Unknown; 16491, oxidoreductase activity, inferred from electronic annotation; 16702, oxidoreductase activity, acting on single donors with incorporation of molecula...	Mm.226534	---	NP_083220.3	NM_028944	1459807_x_at (chr. 9, 108.63 Mb): 4933406E20Rik; RIKEN cDNA 4933406E20 gene	5.32922	5.06987	5.33107	5.74537	5.98642	5.98642	7.41692	7.51658	7.95226
1432686_at	4833406M21Rik	RIKEN cDNA 4833406M21 gene	0.0034809	0.0198371	0.00290079	8.82183e-05	-4.13583	-2.34371	1.76465	112.144	27.1151	47.8487	25.2068	2.91093	2.92955	chr. 13, 105.9 Mb	13	105894368	105896118	---	---	---	---	---	---	---	1432686_at (chr. 13, 105.9 Mb): 4833406M21Rik; RIKEN cDNA 4833406M21 gene	6.41383	6.85698	7.07948	4.66559	4.67187	4.92959	5.66443	5.58393	5.48744
1431738_at	4921531P14Rik	RIKEN cDNA 4921531P14 gene	0.0124342	0.117743	0.00290364	0.00150458	-1.25142	-1.09172	1.14629	16.7744	13.4042	15.3651	1.02608	0.364129	0.35534	chr. 18, 83.47 Mb	18	83460971	83471445	---	---	---	---	---	---	---	1431738_at (chr. 18, 83.47 Mb): 4921531P14Rik; RIKEN cDNA 4921531P14 gene	3.99454	4.04122	4.16349	3.74022	3.78524	3.70733	3.9222	3.97961	3.9222
1429827_at	1700010B08Rik	RIKEN cDNA 1700010B08 gene	0.0293949	0.429608	0.00290962	0.00422427	-1.3457	-1.06511	1.26344	35.3477	26.2671	33.1868	3.56078	0.881842	1.52792	chr. 2, 173.18 Mb	2	173179927	173182561	---	---	---	Mm.308031	---	XP_130726.1	XM_130726	1429827_at (chr. 2, 173.18 Mb): 1700010B08Rik; RIKEN cDNA 1700010B08 gene	5.1924	5.25324	4.96984	4.67418	4.76789	4.70187	5.11802	4.98515	5.05138
1441150_x_at	---	Transcribed locus	0.000871881	0.0843391	0.00290975	3.46365e-05	3.92244	1.2189	-3.218	53.9337	211.552	65.7401	6.70888	36.6086	5.37416	---				---	---	---	Mm.325244	---	---	---	1441150_x_at (---): ---; Transcribed locus	5.94673	5.64791	5.6433	7.40874	7.89924	7.82019	6.03887	5.91557	6.15199
1433182_at	4930431N21Rik	RIKEN cDNA 4930431N21 gene	0.0812449	0.968247	0.00291325	0.0212578	-1.25105	-1.00111	1.24966	13.1155	10.4836	13.1009	1.61369	0.39292	0.571864	---				---	---	---	---	---	---	---	1433182_at (---): 4930431N21Rik; RIKEN cDNA 4930431N21 gene	3.87944	3.52233	3.71577	3.39418	3.33292	3.44104	3.74999	3.63704	3.74494
1457709_a_at	A930005H10Rik	RIKEN cDNA A930005H10 gene	0.00371899	0.000466826	0.00292145	3.84242e-05	1.84079	4.6101	2.50442	16.8154	30.9536	77.5206	2.03957	3.72072	13.2505	chr. 3, 114.66 Mb	3	114656730	114658589	---	---	---	Mm.373796	ENSMUSG00000054426	XP_619953.1	XM_619953	1457709_a_at (chr. 3, 114.66 Mb): A930005H10Rik; RIKEN cDNA A930005H10 gene	3.85551	4.15027	4.18702	5.12295	4.77787	4.93454	6.47983	6.32481	5.98069
1428694_at	5033413D16Rik	RIKEN cDNA 5033413D16 gene	0.00498561	0.00196021	0.00292697	2.23522e-05	-3.42593	-20.274	-5.91781	1071.12	312.651	52.8323	131.093	79.5069	16.4862	chr. 14, 109.6 Mb	14	109602514	109605268	---	---	---	---	---	---	---	1428694_at (chr. 14, 109.6 Mb): 5033413D16Rik; RIKEN cDNA 5033413D16 gene	10.2231	10.0822	9.86734	8.63845	7.91624	8.21864	5.94315	5.98074	5.07975
1437940_at	LOC545284	hypothetical protein LOC545284	0.144655	0.00211306	0.00292857	0.000368095	-1.07212	1.23871	1.32804	28.2091	26.3116	34.943	0.698225	1.44585	1.31174	chr. 19, 23.14 Mb	19	23131652	23150684	---	---	---	---	---	XP_622249.1	XM_622249	1437940_at (chr. 19, 23.14 Mb): LOC545284; hypothetical protein LOC545284	4.83856	4.83856	4.77626	4.63226	4.72542	4.79082	5.18262	5.12125	5.07491
1432583_at	2900042E19Rik	RIKEN cDNA 2900042E19 gene	0.129047	0.0206022	0.00293582	0.000323437	-1.13963	1.64201	1.87128	14.2326	12.4888	23.3701	0.027023	1.12721	2.97305	chr. 17, 79.27 Mb	17	79271105	79272456	---	---	---	---	---	---	---	1432583_at (chr. 17, 79.27 Mb): 2900042E19Rik; RIKEN cDNA 2900042E19 gene	3.83271	3.83271	3.82797	3.6832	3.74357	3.48882	4.74086	4.47633	4.40003
1447725_at	C030034E14Rik	RIKEN cDNA C030034E14 gene	8.1619e-05	0.00516918	0.00294187	1.92523e-05	5.44498	2.1363	-2.54879	9.85749	53.6738	21.0586	1.23378	5.95357	3.78617	chr. X, 97.62 Mb	X	97617303	97617574	---	---	---	---	---	---	---	1447725_at (chr. X, 97.62 Mb): C030034E14Rik; RIKEN cDNA C030034E14 gene	3.42106	3.07774	3.38104	5.66147	5.64016	5.9197	4.33358	4.15388	4.65606
1456211_at	---	---	0.435779	0.00419963	0.00296001	0.000971969	1.08255	1.87314	1.73031	9.0092	9.75289	16.8755	1.29031	0.852461	1.8408	---				---	---	---	---	ENSMUSG00000049709	---	---	1456211_at (---): ---; ---	3.3882	3.00456	3.09292	3.21413	3.20815	3.42452	4.22768	4.07358	3.91209
1456603_at	1500005K14Rik	RIKEN cDNA 1500005K14 gene	6.09204e-05	0.000108172	0.00296335	9.86823e-07	8.0321	4.64438	-1.72942	52.8088	424.165	245.264	6.66947	34.537	27.7045	chr. 11, 75.75 Mb	11	75744852	75746368	---	---	---	Mm.34131	---	---	---	1456603_at (chr. 11, 75.75 Mb): 1500005K14Rik; RIKEN cDNA 1500005K14 gene	5.89084	5.52374	5.73022	8.58643	8.78647	8.80266	8.1149	7.84869	7.83326
1437885_at	D030029J20Rik	RIKEN cDNA D030029J20 gene	0.00162446	0.200377	0.0029856	5.08701e-05	3.42267	-1.25397	-4.29192	84.5934	289.535	67.4606	13.9695	20.8324	13.0466	chr. 2, 84.29 Mb	2	84285069	84285864	---	---	---	---	---	---	---	1437885_at (chr. 2, 84.29 Mb): D030029J20Rik; RIKEN cDNA D030029J20 gene	6.23545	6.28118	6.65339	8.27315	8.06514	8.18696	5.72669	6.15366	6.28973
1454047_a_at	2410017P07Rik	RIKEN cDNA 2410017P07 gene	0.000687332	0.000925687	0.00300528	1.14903e-06	-1.36564	-3.52387	-2.58037	229.93	168.367	65.2493	8.74717	4.09519	7.12322	chr. 10, 41.87 Mb	10	41824849	41915612	---	---	---	Mm.338605	ENSMUSG00000019813	NP_080919.2	NM_026643	1454047_a_at (chr. 10, 41.87 Mb): 2410017P07Rik; RIKEN cDNA 2410017P07 gene	7.84478	7.78923	7.89905	7.38267	7.36827	7.43461	5.87699	6.0023	6.18738
1453799_at	9430038I01Rik	RIKEN cDNA 9430038I01 gene	0.000543825	0.0311521	0.00301436	5.76772e-05	-1.79434	-1.21275	1.47956	90.996	50.7129	75.0327	6.72409	3.26781	2.38478	chr. 7, 131.76 Mb	7	131745092	131779396	---	---	---	Mm.29184	ENSMUSG00000040139	XP_133909.3	XM_133909	1453799_at (chr. 7, 131.76 Mb): 9430038I01Rik; RIKEN cDNA 9430038I01 gene	6.61474	6.49812	6.40249	5.73882	5.69099	5.55692	6.28058	6.19459	6.21173
1455637_x_at	---	---	0.00302144	0.000552888	0.00301599	5.16227e-06	-2.58967	-3.70662	-1.43131	84.3257	32.5623	22.75	11.3966	1.48168	1.57393	---				---	---	---	---	---	---	---	1455637_x_at (---): ---; ---	6.28435	6.27707	6.60708	5.03049	4.9553	5.0866	4.51865	4.59878	4.39898
1449655_a_at	1110021J02Rik	RIKEN cDNA 1110021J02 gene, mRNA (cDNA clone IMAGE:4505941)	0.101612	0.00040955	0.00302529	1.2178e-05	-1.15854	1.9448	2.25313	113.946	98.3532	221.603	6.09911	9.83292	5.72239	chr. 17, 27.52 Mb	17	27515271	27515887	---	---	---	Mm.353058	---	XP_619447.1	XM_619447	1449655_a_at (chr. 17, 27.52 Mb): 1110021J02Rik; RIKEN cDNA 1110021J02 gene, mRNA (cDNA clone IMAGE:4505941)	6.88997	6.74203	6.86041	6.58133	6.4931	6.77114	7.82736	7.79429	7.75289
1459938_at	---	---	0.0401537	0.223096	0.00302988	0.00464483	-1.13866	1.05846	1.20522	10.9037	9.57587	11.541	0.626	0.359711	0.307215	chr. 5, 66.23 Mb	5	66234592	66234968	---	---	---	---	---	---	---	1459938_at (chr. 5, 66.23 Mb): ---; ---	3.5087	3.47685	3.34982	3.21725	3.23951	3.31944	3.55274	3.48373	3.5486
AFFX-r2-Bs-phe-3_at	---	---	0.816012	0.000271451	0.00303132	7.72177e-06	-1.04291	6.39815	6.67271	442.135	423.943	2828.85	86.6336	4.33647	521.818	---				---	---	---	---	---	---	---	AFFX-r2-Bs-phe-3_at (---): ---; ---	8.72953	8.51449	9.06673	8.7298	8.74127	8.71196	11.2017	11.4215	11.7263
1429394_at	A130010J15Rik	RIKEN cDNA A130010J15 gene	0.120655	0.0122818	0.00303421	0.00183843	1.25043	-1.67534	-2.09489	27.6813	34.6135	16.5228	3.94541	4.78752	2.32229	chr. 1, 192.91 Mb	1	192906813	192915327	---	---	---	Mm.273695	ENSMUSG00000026638	NP_851391.1	NM_181048	1429394_at (chr. 1, 192.91 Mb): A130010J15Rik; RIKEN cDNA A130010J15 gene	4.55933	4.80839	4.97482	5.32637	5.01113	4.97587	4.12317	4.19044	3.79542
1443833_at	---	Transcribed locus	0.0977768	0.00619794	0.0030396	0.000124751	-1.5665	2.98591	4.67742	93.9753	59.9907	280.602	1.14297	17.8252	44.0251	chr. 6, 127.49 Mb	6	127490507	127490708	---	---	---	Mm.378300	---	---	---	1443833_at (chr. 6, 127.49 Mb): ---; Transcribed locus	6.53381	6.56431	6.56431	6.33204	5.65204	5.61838	7.95383	8.36924	8.04002
1457589_at	---	---	0.00188558	5.15673e-07	0.00304293	1.74711e-07	4.016	13.9229	3.46686	19.0641	76.5614	265.428	1.03143	12.4219	11.8807	chr. 9, 15.75 Mb	9	15750381	15750934	---	---	---	---	---	---	---	1457589_at (chr. 9, 15.75 Mb): ---; ---	4.24301	4.17817	4.33299	6.50529	6.14128	6.09292	8.00979	8.01919	8.1247
1445825_at	---	---	0.394172	0.108622	0.00304646	0.0135588	-1.08182	1.19231	1.28987	12.2643	11.3367	14.6228	1.41685	0.190666	0.583511	---				---	---	---	---	---	---	---	1445825_at (---): ---; ---	3.67288	3.74107	3.41516	3.52069	3.51266	3.47504	3.82954	3.84399	3.93466
1445608_at	9130204L05Rik	RIKEN cDNA 9130204L05 gene	0.00727421	0.0169145	0.00306496	0.000149964	-1.62574	-1.36284	1.19291	13.8354	8.51018	10.1519	1.26372	0.226859	0.356615	chr. 3, 90.91 Mb	3	90906044	90908713	---	---	---	---	---	XP_130997.1	XM_130997	1445608_at (chr. 3, 90.91 Mb): 9130204L05Rik; RIKEN cDNA 9130204L05 gene	3.75322	3.92955	3.67629	3.04623	3.09868	3.12163	3.37264	3.37264	3.28393
1460151_at	---	---	0.020239	0.04219	0.00308777	0.000620987	-2.68829	-1.92041	1.39985	82.8366	30.8138	43.1349	19.1276	0.99636	2.63433	---				---	---	---	---	---	---	---	1460151_at (---): ---; ---	5.92488	6.54794	6.55749	4.95534	4.8938	4.98586	5.37899	5.37899	5.52909
1428203_at	C030002O17Rik	RIKEN cDNA C030002O17 gene	0.964083	0.0035047	0.00309965	0.001045	-1.00441	1.6808	1.68821	10.4711	10.4251	17.5998	1.14789	1.12626	1.51759	chr. 11, 42.38 Mb	11	42383918	42385431	---	---	---	Mm.39910	ENSMUSG00000048488	NP_766020.1	NM_172432	1428203_at (chr. 11, 42.38 Mb): C030002O17Rik; RIKEN cDNA C030002O17 gene	3.37412	3.22928	3.54434	3.54434	3.34183	3.2433	4.24804	4.15458	3.99893
1430292_a_at	1810030N24Rik	RIKEN cDNA 1810030N24 gene	0.0135062	0.000649923	0.00310661	4.21138e-06	1.26601	3.81804	3.01581	113.941	144.251	435.032	8.00087	5.3447	61.4615	chr. 4, 34.91 Mb	4	34907865	34917433	---	16021, integral to membrane, inferred from electronic annotation	---	Mm.28071	ENSMUSG00000028295	NP_079747.1	NM_025471	1430292_a_at (chr. 4, 34.91 Mb): 1810030N24Rik; RIKEN cDNA 1810030N24 gene	6.82792	6.93196	6.72945	7.20297	7.10935	7.20297	8.98228	8.66121	8.6239
1424032_at	0610039P13Rik	RIKEN cDNA 0610039P13 gene	0.00897772	0.00383609	0.00311056	1.81789e-05	-1.76202	-4.5803	-2.59946	200.439	113.755	43.7612	6.63635	13.4024	7.82043	chr. 5, 121.38 Mb	5	121359159	121394648	6810, transport, inferred from electronic annotation; 6811, ion transport, inferred from electronic annotation; 6812, cation transport, inferred from electronic annotation	16021, integral to membrane, inferred from electronic annotation; 16020, membrane, inferred from electronic annotation	5216, ion channel activity, inferred from electronic annotation; 5261, cation channel activity, inferred from electronic annotation	Mm.28804	ENSMUSG00000064267	NP_083028.1	NM_028752	1424032_at (chr. 5, 121.38 Mb): 0610039P13Rik; RIKEN cDNA 0610039P13 gene	7.67784	7.59095	7.67067	7.00866	6.77471	6.68652	5.66801	5.1444	5.49412
1434993_at	B830045N13Rik	RIKEN cDNA B830045N13 gene	0.426578	0.08179	0.0031222	0.0247786	1.03855	1.13237	1.09034	8.35075	8.67266	9.45613	0.560368	0.148811	0.11269	chr. 1, 146.74 Mb	1	146735200	146735947	---	---	---	Mm.337647	ENSMUSG00000035131	NP_705767.2	NM_153539	1434993_at (chr. 1, 146.74 Mb): B830045N13Rik; RIKEN cDNA B830045N13 gene	3.1307	3.1013	2.94706	3.0876	3.1307	3.1307	3.22178	3.24704	3.25473
1446911_at	---	---	0.0495637	0.335497	0.00313099	0.00940551	-1.20999	-1.06395	1.13726	9.0935	7.51538	8.54696	0.758186	0.17037	0.101718	chr. 12, 3.85 Mb	12	3847204	3847500	---	---	---	---	---	---	---	1446911_at (chr. 12, 3.85 Mb): ---; ---	3.07774	3.31123	3.15566	2.9387	2.87403	2.91606	3.07774	3.09622	3.11207
1455359_at	C130080N23Rik	RIKEN cDNA C130080N23 gene	6.40279e-05	0.00730561	0.0031315	1.5617e-05	5.70088	2.06249	-2.76408	96.181	548.316	198.372	11.5264	55.0938	38.1027	chr. 1, 189.59 Mb	1	189588471	189591536	---	---	---	---	---	---	---	1455359_at (chr. 1, 189.59 Mb): C130080N23Rik; RIKEN cDNA C130080N23 gene	6.65187	6.37691	6.71258	8.97124	9.06031	9.25077	7.43722	7.48853	7.92017
1432979_at	---	---	0.032117	0.121444	0.00313876	0.00295588	-1.24313	1.1307	1.40561	34.4033	27.6748	38.8999	2.99606	1.92409	1.89649	chr. 3, 90.1 Mb	3	90102719	90104402	---	---	---	---	ENSMUSG00000042390	---	---	1432979_at (chr. 3, 90.1 Mb): ---; ---	5.18478	4.95212	5.16519	4.71666	4.90075	4.74728	5.23817	5.24288	5.36067
1433222_at	2610311E24Rik	RIKEN cDNA 2610311E24 gene	0.0247145	0.0699269	0.00315692	0.00216292	-1.27867	1.197	1.53057	25.2925	19.7803	30.2752	2.30193	1.25547	2.65585	---				---	---	---	---	---	---	---	1433222_at (---): 2610311E24Rik; RIKEN cDNA 2610311E24 gene	4.76426	4.69905	4.50631	4.19872	4.37519	4.33814	4.87461	4.81846	5.05628
1436677_at	1810032O08Rik	RIKEN cDNA 1810032O08 gene	0.00182764	4.53846e-05	0.00315767	1.59868e-07	-2.1442	-5.41991	-2.52771	160.216	74.7207	29.5607	9.38847	0.323109	2.75774	chr. 11, 116.5 Mb	11	116496420	116496890	6486, protein amino acid glycosylation, inferred from electronic annotation	5795, Golgi stack, inferred from electronic annotation; 16021, integral to membrane, inferred from electronic annotation; 30173, integral to Golgi membrane, inferred from electronic annotation	8373, sialyltransferase activity, inferred from electronic annotation; 16740, transferase activity, inferred from electronic annotation; 16757, transferase activity, transferring glycosyl groups, inferred from electronic annotation	Mm.373564	ENSMUSG00000020812	NP_079748.1	NM_025472	1436677_at (chr. 11, 116.5 Mb): 1810032O08Rik; RIKEN cDNA 1810032O08 gene	7.41596	7.29517	7.25562	6.22703	6.21622	6.22703	4.83754	5.02999	4.77705
1452754_at	5730592L21Rik	RIKEN cDNA 5730592L21 gene	0.00406622	0.11325	0.00316954	0.000201911	-1.57796	-1.12311	1.40499	838.966	531.678	747.001	63.299	16.4345	45.427	chr. 15, 88.88 Mb	15	88871575	88878611	---	---	5198, structural molecule activity, Unknown; 5509, calcium ion binding, Unknown; 5198, structural molecule activity, inferred from electronic annotation; 5509, calcium ion binding, inferred from electronic annotation	Mm.292567	ENSMUSG00000023272	NP_083996.1	NM_029720	1452754_at (chr. 15, 88.88 Mb): 5730592L21Rik; RIKEN cDNA 5730592L21 gene	9.80162	9.74041	9.58699	9.08748	9.00287	9.07149	9.47999	9.64175	9.50793
1456526_at	C130034I24Rik	RIKEN cDNA C130034I24 gene	0.140651	0.133319	0.0031726	0.00976001	-1.25674	1.24714	1.56733	22.6746	18.0424	28.2784	4.04211	1.61582	1.81906	chr. 2, 91.46 Mb	2	91458928	91459645	---	---	---	---	---	---	---	1456526_at (chr. 2, 91.46 Mb): C130034I24Rik; RIKEN cDNA C130034I24 gene	4.33231	4.36057	4.77275	4.18803	4.03052	4.28967	4.92293	4.78755	4.74855
1430169_at	1700007K09Rik	RIKEN cDNA 1700007K09 gene	0.888631	0.000648794	0.00318455	0.000280742	1.00776	1.41168	1.40081	29.9084	30.1404	42.2211	1.3606	2.01919	1.76858	chr. 7, 125.64 Mb	7	125637972	125641534	---	---	---	Mm.233840	ENSMUSG00000030858	NP_081313.1	NM_027037	1430169_at (chr. 7, 125.64 Mb): 1700007K09Rik; RIKEN cDNA 1700007K09 gene	4.97605	4.8582	4.87024	4.87884	4.83685	5.01883	5.33099	5.41739	5.44873
1433289_at	9530078B04Rik	RIKEN cDNA 9530078B04 gene	0.0276453	0.139397	0.00319129	0.0035971	-1.18204	1.09346	1.29251	28.6098	24.2037	31.2836	1.91199	1.1508	1.61574	chr. 11, 79.26 Mb	11	79263784	79264847	---	---	---	---	---	---	---	1433289_at (chr. 11, 79.26 Mb): 9530078B04Rik; RIKEN cDNA 9530078B04 gene	4.9447	4.76837	4.79594	4.53393	4.58521	4.6691	5.04627	4.95149	4.90044
1452242_at	1200008O12Rik	RIKEN cDNA 1200008O12 gene	1.62385e-05	0.00128571	0.00321675	5.80555e-07	-3.952	-37.7695	-9.55706	2394.4	605.871	63.3951	146.395	42.8092	18.2023	chr. 19, 37.41 Mb	19	37398323	37417559	---	---	---	Mm.9916	---	NP_083036.1	NM_028760	1452242_at (chr. 19, 37.41 Mb): 1200008O12Rik; RIKEN cDNA 1200008O12 gene	11.1689	11.1784	11.3237	9.35031	9.15174	9.21944	5.59646	5.86196	6.38614
1428400_at	2200002K05Rik	RIKEN cDNA 2200002K05 gene	0.0204474	0.344315	0.00321867	0.00259186	1.5858	-1.13473	-1.79945	16.5099	26.1813	14.5496	2.60153	3.02801	1.0493	chr. 9, 15.09 Mb	9	15076354	15096784	---	16021, integral to membrane, Unknown	---	Mm.41396	ENSMUSG00000031937	NP_081231.1	NM_026955	1428400_at (chr. 9, 15.09 Mb): 2200002K05Rik; RIKEN cDNA 2200002K05 gene	4.1696	3.75553	4.17215	4.56299	4.6654	4.88413	3.77578	3.97466	3.83091
1441642_at	---	---	0.0202367	0.510978	0.00322823	0.0023429	-1.29639	1.04321	1.35241	14.5998	11.2618	15.2306	1.2351	0.436957	0.91928	---				---	---	---	---	---	---	---	1441642_at (---): ---; ---	3.74235	3.86429	3.98665	3.44795	3.55482	3.47519	4.02596	3.88277	3.87283
1453933_at	4933435E02Rik	RIKEN cDNA 4933435E02 gene	0.233104	0.018436	0.00323797	0.00317931	-1.10512	1.31351	1.45159	27.8788	25.2268	36.6191	2.66359	1.87661	2.46304	chr. 18, 32.36 Mb	18	32352604	32360528	---	---	---	Mm.79184	---	XP_488844.1	XM_488844	1453933_at (chr. 18, 32.36 Mb): 4933435E02Rik; RIKEN cDNA 4933435E02 gene	4.77626	4.94243	4.67159	4.53819	4.67159	4.75279	5.2583	5.24011	5.07846
1430719_at	4833447P13Rik	RIKEN cDNA 4833447P13 gene	0.331899	0.0444989	0.00327924	0.00929276	1.14502	1.59774	1.39538	20.7324	23.7391	33.1251	4.29845	1.64141	1.89702	chr. 6, 109.16 Mb	6	109160309	109162959	---	---	---	Mm.160147	---	XP_485812.1	XM_485812	1430719_at (chr. 6, 109.16 Mb): 4833447P13Rik; RIKEN cDNA 4833447P13 gene	4.67478	4.27732	4.10975	4.5445	4.48134	4.67494	5.09325	5.10022	4.95125
1455329_at	---	---	0.000849297	0.100953	0.00330365	2.3419e-05	-3.87914	-1.28681	3.01455	84.413	21.7608	65.5988	11.0867	1.22091	10.3939	chr. 19, 28.27 Mb	19	28271216	28272833	---	---	---	---	---	---	---	1455329_at (chr. 19, 28.27 Mb): ---; ---	6.20602	6.38329	6.58404	4.51572	4.45622	4.35444	5.79705	6.01896	6.25452
1452598_at	2810418N01Rik	RIKEN cDNA 2810418N01 gene	0.0137749	0.000493767	0.00332268	5.35605e-06	-3.12486	-12.2983	-3.93563	838.683	268.39	68.1949	32.2667	69.026	9.70211	chr. 2, 150.38 Mb	2	150366530	150388219	6260, DNA replication, inferred from electronic annotation	5634, nucleus, inferred from electronic annotation	---	Mm.271603	---	XP_130416.2	XM_130416	1452598_at (chr. 2, 150.38 Mb): 2810418N01Rik; RIKEN cDNA 2810418N01 gene	9.76695	9.71091	9.65594	8.42627	7.97969	7.70562	6.29973	6.04624	5.90018
1459238_at	---	---	0.0409223	0.000275178	0.00332647	7.42934e-06	1.65559	17.1751	10.374	16.9596	28.0781	291.284	3.83206	2.14166	82.9794	chr. 10, 53.59 Mb	10	53587679	53588234	---	---	---	---	---	---	---	1459238_at (chr. 10, 53.59 Mb): ---; ---	3.91192	4.41758	3.85354	4.73342	4.93236	4.76015	8.55799	8.15865	7.7225
1428404_at	2410025L10Rik	RIKEN cDNA 2410025L10 gene	0.00112791	0.200989	0.0033324	4.03702e-05	-2.68773	-1.168	2.30113	184.218	68.5403	157.72	4.32732	5.43701	24.6746	chr. 5, 109.41 Mb	5	109412538	109414209	---	---	---	Mm.289693	ENSMUSG00000043323	NP_082872.1	NM_028596	1428404_at (chr. 5, 109.41 Mb): 2410025L10Rik; RIKEN cDNA 2410025L10 gene	7.49364	7.56083	7.52055	6.17244	6.15402	5.9608	7.20575	7.12617	7.53794
1457192_at	---	---	0.0343813	0.0219194	0.00333572	0.00128983	-1.08185	1.09993	1.18995	18.2894	16.9057	20.117	0.390172	0.567061	0.696291	chr. 10, 6.11 Mb	10	6114601	6115260	---	---	---	---	---	---	---	1457192_at (chr. 10, 6.11 Mb): ---; ---	4.21406	4.15721	4.20688	4.02845	4.08305	4.12519	4.28528	4.3206	4.38343
1450943_at	2010012C16Rik	RIKEN cDNA 2010012C16 gene	0.0325004	0.00410017	0.00333945	8.19911e-05	-1.41436	-3.31217	-2.34182	147.927	104.589	44.6616	7.8215	14.5109	7.4703	chr. 6, 132.07 Mb	6	132063125	132071981	7530, sex determination, Unknown; 398, nuclear mRNA splicing, via spliceosome, inferred from electronic annotation; 6397, mRNA processing, inferred from electronic annotation; 6406, mRNA export from nucleus, inferred from electronic annotation; 6810, t...	5634, nucleus, Unknown; 5634, nucleus, inferred from electronic annotation	3723, RNA binding, inferred from electronic annotation	Mm.46623	ENSMUSG00000030188	NP_079840.1	NM_025564	1450943_at (chr. 6, 132.07 Mb): 2010012C16Rik; RIKEN cDNA 2010012C16 gene	7.11908	7.26346	7.23957	6.91708	6.64324	6.53853	5.17327	5.58987	5.63627
1456504_at	6330583I20Rik	RIKEN cDNA 6330583I20 gene	0.0482968	0.0174448	0.00337253	0.000923252	-1.61003	-2.17645	-1.35181	29.6336	18.4057	13.6156	5.6411	1.13813	0.722502	chr. X, 19.27 Mb	X	19267534	19268624	6355, regulation of transcription, DNA-dependent, Unknown; 6355, regulation of transcription, DNA-dependent, inferred from electronic annotation; 6350, transcription, inferred from electronic annotation	5622, intracellular, Unknown; 5634, nucleus, Unknown; 5622, intracellular, inferred from electronic annotation; 5634, nucleus, inferred from electronic annotation	3676, nucleic acid binding, Unknown; 8270, zinc ion binding, Unknown; 3676, nucleic acid binding, inferred from electronic annotation; 8270, zinc ion binding, inferred from electronic annotation; 46872, metal ion binding, inferred from electronic annot...	Mm.170163	ENSMUSG00000054737	NP_001013405.1	NM_001013387	1456504_at (chr. X, 19.27 Mb): 6330583I20Rik; RIKEN cDNA 6330583I20 gene	4.5315	5.05094	5.02786	4.28627	4.20691	4.10752	3.67803	3.79422	3.82518
1452966_at	9130430L19Rik	RIKEN cDNA 9130430L19 gene	0.00899453	0.059565	0.00337528	0.00040371	1.50607	1.22005	-1.23444	12.5714	18.9335	15.3377	1.15119	0.683159	0.257056	chr. 12, 103.38 Mb	12	103381656	103382878	---	---	---	---	---	---	---	1452966_at (chr. 12, 103.38 Mb): 9130430L19Rik; RIKEN cDNA 9130430L19 gene	3.76934	3.67001	3.50458	4.22492	4.30034	4.20148	3.96272	3.91436	3.93954
1438830_at	---	11 days embryo whole body cDNA, RIKEN full-length enriched library, clone:2700054A10 product:unclassifiable, full insert sequence	0.00361913	0.104516	0.00338588	0.000510948	-1.33169	1.13831	1.51587	16.3535	12.2803	18.6153	0.582813	0.719036	1.54164	---				---	---	---	Mm.46549	---	---	---	1438830_at (---): ---; 11 days embryo whole body cDNA, RIKEN full-length enriched library, clone:2700054A10 product:unclassifiable, full insert sequence	4.06465	4.05699	3.97108	3.58718	3.55199	3.71078	4.31312	4.25324	4.07873
1452961_at	1200009O22Rik	RIKEN cDNA 1200009O22 gene	0.0124674	0.604853	0.0033863	0.000461136	1.65131	-1.03457	-1.70841	31.0772	51.3182	30.0387	0.526714	5.46728	3.15026	chr. 6, 53.96 Mb	6	53959709	53964809	---	---	---	Mm.41187	---	NP_080093.1	NM_025817	1452961_at (chr. 6, 53.96 Mb): 1200009O22Rik; RIKEN cDNA 1200009O22 gene	4.93454	4.9832	4.95521	5.60969	5.84767	5.57101	4.73621	5.03927	4.93454
1445231_at	---	Transcribed locus	0.0728595	0.105443	0.00339582	0.0059155	-1.11989	1.10058	1.23252	22.0529	19.692	24.2709	1.41948	0.70632	1.04796	chr. 13, 93.24 Mb	13	93243775	93244458	---	---	---	Mm.173299	---	---	---	1445231_at (chr. 13, 93.24 Mb): ---; Transcribed locus	4.56037	4.44392	4.37849	4.25266	4.35444	4.28967	4.61036	4.53319	4.65721
1454214_a_at	2410019A14Rik	RIKEN cDNA 2410019A14 gene	0.000287076	0.00110487	0.00340538	3.56687e-06	-1.73314	-2.98728	-1.72363	846.798	488.593	283.468	29.3537	25.8857	28.7525	chr. 3, 144.57 Mb	3	144552023	144579894	---	---	---	Mm.24586	---	XP_131228.3	XM_131228	1454214_a_at (chr. 3, 144.57 Mb): 2410019A14Rik; RIKEN cDNA 2410019A14 gene	9.72545	9.6752	9.77524	9.00823	8.92975	8.85543	8.11098	8.29954	8.01603
1440177_at	9.63003e+17	hypothetical protein 9630027E11	6.3372e-05	0.000920547	0.00341189	2.59969e-06	-8.93837	-4.16616	2.14547	224.111	25.0729	53.7931	34.3435	3.62364	4.23824	chr. 4, 124.74 Mb	4	124740987	124741287	---	---	---	---	---	---	---	1440177_at (chr. 4, 124.74 Mb): 963002700000000000; hypothetical protein 9630027E11	7.54405	7.85565	7.98911	4.85662	4.61095	4.4469	5.6446	5.72714	5.86745
1440994_at	---	Transcribed locus	0.0133395	0.000146511	0.00341284	2.62566e-06	-1.60624	-3.11817	-1.94128	131.922	82.1306	42.3075	12.4289	0.172188	2.82153	chr. 10, 11.1 Mb	10	11094929	11095592	---	---	---	Mm.227794	---	---	---	1440994_at (chr. 10, 11.1 Mb): ---; Transcribed locus	6.89299	7.05884	7.16579	6.35635	6.36159	6.36159	5.47956	5.431	5.29142
1432106_at	6530403M18Rik	RIKEN cDNA 6530403M18 gene	0.159339	0.0321707	0.00341621	0.00322503	-1.08991	1.18301	1.28937	36.8916	33.8482	43.6431	2.63364	1.14519	2.24544	---				---	---	---	---	ENSMUSG00000060021	---	---	1432106_at (---): 6530403M18Rik; RIKEN cDNA 6530403M18 gene	5.15727	5.31876	5.13245	5.07284	5.13245	5.03609	5.5253	5.37899	5.43496
1432762_at	9530025H10Rik	RIKEN cDNA 9530025H10 gene	0.0169144	0.326827	0.00341676	0.00267898	-1.33875	-1.07062	1.25045	22.7161	16.9681	21.2178	2.00057	0.627481	0.999818	chr. 18, 11.05 Mb	18	11052775	11053946	---	---	---	---	---	---	---	1432762_at (chr. 18, 11.05 Mb): 9530025H10Rik; RIKEN cDNA 9530025H10 gene	4.6381	4.47735	4.39046	4.10228	4.02353	4.12644	4.36339	4.37155	4.48351
1451182_s_at	C730048E16Rik	RIKEN cDNA C730048E16 gene	0.0130144	0.00449804	0.00342068	1.11032e-05	-1.22862	-2.80928	-2.28653	157.69	128.347	56.1319	3.27818	6.8948	7.29238	chr. 15, 79.11 Mb	15	79104526	79114183	6355, regulation of transcription, DNA-dependent, Unknown	---	3677, DNA binding, Unknown; 3700, transcription factor activity, Unknown	Mm.24262	ENSMUSG00000033055	NP_659098.1	NM_144849	1451182_s_at (chr. 15, 79.11 Mb): C730048E16Rik; RIKEN cDNA C730048E16 gene	7.33373	7.29299	7.2755	6.92165	7.00905	7.07683	5.98024	5.82501	5.60219
1441457_at	---	---	0.172789	0.00501177	0.00342576	3.21843e-05	-1.12605	1.86289	2.09771	53.6941	47.6835	100.026	4.78161	4.27618	1.80046	chr. 9, 58.77 Mb	9	58771161	58771846	---	---	---	---	ENSMUSG00000032336	---	---	1441457_at (chr. 9, 58.77 Mb): ---; ---	5.88212	5.71253	5.63419	5.50693	5.49074	5.71734	6.64229	6.67087	6.61907
1426803_at	1700009P03Rik	RIKEN cDNA 1700009P03 gene	0.000930006	0.000106145	0.00343157	1.41039e-07	-1.77792	-3.40005	-1.91238	943.79	530.84	277.581	33.24	3.16492	18.6378	chr. 14, 99.67 Mb	14	99649588	99693680	398, nuclear mRNA splicing, via spliceosome, inferred from electronic annotation; 6397, mRNA processing, inferred from electronic annotation; 7049, cell cycle, inferred from electronic annotation	5681, spliceosome complex, inferred from electronic annotation	46872, metal ion binding, inferred from electronic annotation; 3676, nucleic acid binding, inferred from electronic annotation; 166, nucleotide binding, inferred from electronic annotation; 3723, RNA binding, inferred from electronic annotation; 8270, ...	Mm.291542	---	NP_598838.2	NM_134077	1426803_at (chr. 14, 99.67 Mb): 1700009P03Rik; RIKEN cDNA 1700009P03 gene	9.83942	9.93762	9.86815	9.05709	9.05709	9.04217	8.14196	8.19616	8.00554
1429269_at	LOC73072	hypothetical protein LOC73072	0.00699746	0.0607632	0.00343276	0.000498775	1.54478	-1.33942	-2.0691	23.6032	36.4617	17.622	1.2442	3.74263	2.52265	chr. 8, 3.57 Mb	8	3564789	3565809	---	---	---	Mm.193272	ENSMUSG00000064125	NP_997086.1	NM_207203	1429269_at (chr. 8, 3.57 Mb): LOC73072; hypothetical protein LOC73072	4.51632	4.51632	4.64616	5.3476	5.07409	5.12849	4.20499	3.88667	4.29514
1442806_at	9430030N17Rik	RIKEN cDNA 9430030N17 gene	0.421991	0.00544996	0.00343817	0.000122939	-1.0226	1.1996	1.22671	17.4461	17.0606	20.9284	0.546656	0.504292	0.217372	chr. 19, 44.57 Mb	19	44574409	44575550	---	---	---	---	---	---	---	1442806_at (chr. 19, 44.57 Mb): 9430030N17Rik; RIKEN cDNA 9430030N17 gene	4.1696	4.12431	4.07918	4.04337	4.12431	4.10884	4.3945	4.39745	4.37007
1430633_s_at	C430045I18Rik	RIKEN cDNA C430045I18 gene	0.00559589	0.0535427	0.00345598	0.000230552	-1.38272	1.28152	1.77199	72.1141	52.1536	92.4157	1.71629	3.20333	10.0448	chr. 15, 83.45 Mb	15	83446382	83447498	---	---	---	---	---	---	---	1430633_s_at (chr. 15, 83.45 Mb): C430045I18Rik; RIKEN cDNA C430045I18 gene	6.19285	6.13202	6.19093	5.68902	5.62262	5.79705	6.51166	6.37518	6.68643
1428948_at	5730414M22Rik	RIKEN cDNA 5730414M22 gene	0.303721	0.53376	0.00346694	0.116742	1.08225	-1.04982	-1.13617	10.5637	11.4326	10.0624	1.06844	0.300942	0.196512	chr. 14, 21.67 Mb	14	21670471	21672182	---	---	---	---	---	---	---	1428948_at (chr. 14, 21.67 Mb): 5730414M22Rik; RIKEN cDNA 5730414M22 gene	3.48223	3.48362	3.22188	3.47061	3.53501	3.53863	3.32409	3.36153	3.30655
1459324_at	---	2 days pregnant adult female ovary cDNA, RIKEN full-length enriched library, clone:E330011A14 product:unclassifiable, full insert sequence	0.474408	0.00257126	0.00347218	0.00020676	1.04795	1.91361	1.82605	30.7088	32.1812	58.7644	2.23584	2.33497	6.78298	chr. 14, 40.56 Mb	14	40560772	40561326	---	---	---	Mm.210018	---	---	---	1459324_at (chr. 14, 40.56 Mb): ---; 2 days pregnant adult female ovary cDNA, RIKEN full-length enriched library, clone:E330011A14 product:unclassifiable, full insert sequence	4.81392	5.00234	4.99759	4.95994	4.93367	5.12341	5.90578	6.01957	5.68553
1453581_at	4933426L22Rik	RIKEN cDNA 4933426L22 gene	0.00543644	0.617634	0.00347846	0.00159279	2.62555	1.08743	-2.41446	58.1857	152.769	63.2726	13.4636	25.7984	11.5854	chr. 1, 176.68 Mb	1	176667110	176683218	---	---	---	Mm.269991	ENSMUSG00000026506	XP_619706.1	XM_619706	1453581_at (chr. 1, 176.68 Mb): 4933426L22Rik; RIKEN cDNA 4933426L22 gene	5.5098	5.82368	6.17705	6.96713	7.29463	7.46099	6.25999	5.83511	5.80972
1434556_at	---	Bone marrow macrophage cDNA, RIKEN full-length enriched library, clone:I830003K21 product:unclassifiable, full insert sequence	0.00215174	0.000165858	0.00348295	9.23466e-06	1.81593	3.64153	2.00532	155.623	282.602	566.707	15.1779	15.9622	65.4325	chr. 13, 41.2 Mb	13	41199263	41201470	---	---	---	Mm.259830	---	---	---	1434556_at (chr. 13, 41.2 Mb): ---; Bone marrow macrophage cDNA, RIKEN full-length enriched library, clone:I830003K21 product:unclassifiable, full insert sequence	7.13479	7.28026	7.41692	8.0985	8.09117	8.2337	8.94552	9.20227	9.27154
1428144_at	1200011O22Rik	RIKEN cDNA 1200011O22 gene	1.08154e-05	0.000618937	0.00349704	1.98318e-07	-2.15641	-5.22443	-2.42274	989.002	458.633	189.303	29.4051	9.22125	19.074	chr. 5, 135.14 Mb	5	135136558	135149553	---	---	---	Mm.3094	ENSMUSG00000029703	NP_082167.1	NM_027891	1428144_at (chr. 5, 135.14 Mb): 1200011O22Rik; RIKEN cDNA 1200011O22 gene	9.91343	9.93825	9.99655	8.87352	8.83113	8.81836	7.65406	7.63789	7.38644
1441181_at	---	Transcribed locus	0.146169	0.0192421	0.00350648	0.000552778	-1.13632	1.61252	1.83233	59.5564	52.4117	96.0357	1.63685	5.19122	12.4859	chr. 9, 69.08 Mb	9	69079386	69080086	---	---	---	Mm.384736	---	---	---	1441181_at (chr. 9, 69.08 Mb): ---; Transcribed locus	5.91571	5.84981	5.92194	5.54589	5.82988	5.74514	6.78352	6.43439	6.51502
1454013_at	1810062O18Rik	RIKEN cDNA 1810062O18 gene	0.200965	0.0677691	0.00350845	0.00878915	-1.13341	1.22646	1.39008	17.3637	15.3199	21.2959	2.02343	1.0055	1.42047	chr. 14, 18.92 Mb	14	18907605	18931953	---	---	---	---	---	---	---	1454013_at (chr. 14, 18.92 Mb): 1810062O18Rik; RIKEN cDNA 1810062O18 gene	4.29418	4.06735	3.97338	3.8497	4.03593	3.92021	4.36943	4.34314	4.51865
1429138_at	4930423H22Rik	RIKEN cDNA 4930423H22 gene	0.00641152	0.457762	0.00352005	0.00162918	1.58005	1.06403	-1.48497	16.0312	25.3301	17.0577	1.8469	2.07673	1.16682	chr. 12, 50.83 Mb	12	50826485	50828087	---	---	---	---	---	---	---	1429138_at (chr. 12, 50.83 Mb): 4930423H22Rik; RIKEN cDNA 4930423H22 gene	4.1696	3.84103	3.97884	4.77046	4.67478	4.5333	3.97739	4.12317	4.1696
1430965_at	9430064K01Rik	RIKEN cDNA 9430064K01 gene	0.820655	0.0015054	0.00352179	0.000125065	-1.03041	2.61969	2.69934	23.6211	22.9241	61.8799	3.52312	1.37623	9.03957	chr. 10, 69.74 Mb	10	69744425	69745520	---	---	---	---	---	---	---	1430965_at (chr. 10, 69.74 Mb): 9430064K01Rik; RIKEN cDNA 9430064K01 gene	4.75533	4.57765	4.32022	4.44259	4.61095	4.4977	6.07856	5.6853	6.05747
1428325_at	2610019P18Rik	RIKEN cDNA 2610019P18 gene	3.22789e-05	0.0230767	0.00352307	1.46669e-05	2.2539	-1.8135	-4.08744	409.293	922.506	225.693	19.509	44.39	39.2161	chr. 5, 137.16 Mb	5	137160323	137166624	---	---	---	Mm.24592	ENSMUSG00000036968	NP_848727.1	NM_178612	1428325_at (chr. 5, 137.16 Mb): 2610019P18Rik; RIKEN cDNA 2610019P18 gene	8.71616	8.59532	8.71616	9.92228	9.8371	9.78555	7.50245	7.99847	7.90703
1458916_at	2610318K02Rik	RIKEN cDNA 2610318K02 gene (2610318K02Rik), mRNA	0.0110687	0.0381801	0.00353148	0.000130441	-1.47927	1.52709	2.25898	76.6816	51.8375	117.1	0	3.82116	17.2263	---				---	---	---	Mm.220942	---	NP_080795.1	NM_026519	1458916_at (---): 2610318K02Rik; RIKEN cDNA 2610318K02 gene (2610318K02Rik), mRNA	6.26081	6.26081	6.26081	5.63409	5.63227	5.81377	6.82791	6.67083	7.08539
1457022_at	---	---	0.70941	0.00259773	0.00353569	0.000948691	-1.02242	1.41453	1.44624	21.839	21.3601	30.8918	1.34866	1.68719	1.98971	---				---	---	---	---	---	---	---	1457022_at (---): ---; ---	4.4343	4.3655	4.54125	4.33138	4.54125	4.36912	5.02956	4.96692	4.84492
1433768_at	2410003B16Rik	RIKEN cDNA 2410003B16 gene	0.000166404	0.000285364	0.00353985	1.05946e-07	3.06339	9.7791	3.19225	236.835	725.52	2316.04	10.9839	11.5496	282.358	chr. 8, 60.58 Mb	8	60576610	60578451	7010, cytoskeleton organization and biogenesis, inferred from sequence or structural similarity; 6468, protein amino acid phosphorylation, inferred from electronic annotation	16021, integral to membrane, inferred from electronic annotation; 5634, nucleus, inferred from sequence or structural similarity; 5884, actin filament, inferred from sequence or structural similarity	5515, protein binding, inferred from sequence or structural similarity; 51371, muscle alpha-actinin binding, inferred from sequence or structural similarity; 5021, vascular endothelial growth factor receptor activity, inferred from electronic annotatio...	Mm.29933	---	XP_204283.3	XM_204283	1433768_at (chr. 8, 60.58 Mb): 2410003B16Rik; RIKEN cDNA 2410003B16 gene	7.81407	7.94707	7.89895	9.5254	9.47946	9.50339	11.2932	11.2565	10.96
1434304_s_at	---	---	0.70751	4.2563e-06	0.00355935	5.38793e-06	1.03193	-2.32072	-2.39482	561.595	579.528	241.992	10.6446	63.0817	6.42154	chr. 10, 52.69 Mb	10	52690267	52693648	---	---	---	---	ENSMUSG00000023068	---	---	1434304_s_at (chr. 10, 52.69 Mb): ---; ---	9.10705	9.13104	9.16155	9.32552	9.18366	9.00977	7.9172	7.95736	7.88087
1446868_at	---	---	0.00273213	0.0180817	0.00355995	0.000196789	-1.68838	-1.32901	1.27041	63.6471	37.6971	47.8906	5.64522	1.85432	2.08536	chr. 6, 129.13 Mb	6	129133782	129134297	---	---	---	---	---	---	---	1446868_at (chr. 6, 129.13 Mb): ---; ---	5.84144	6.03074	6.09221	5.15202	5.27711	5.27645	5.50766	5.62371	5.61086
1430530_s_at	1110025F24Rik	RIKEN cDNA 1110025F24 gene	0.0625516	1.60934e-05	0.0035692	1.72543e-06	-1.53535	-8.06552	-5.25321	417.721	272.069	51.7909	8.28324	58.2483	2.40255	chr. 16, 4.39 Mb	16	4382760	4390493	6808, regulation of nitrogen utilization, inferred from electronic annotation	---	16564, transcriptional repressor activity, inferred from electronic annotation	Mm.28451	ENSMUSG00000063445	NP_080669.1	NM_026393	1430530_s_at (chr. 16, 4.39 Mb): 1110025F24Rik; RIKEN cDNA 1110025F24 gene	8.67324	8.72618	8.7192	8.4064	7.88672	7.90835	5.75821	5.62424	5.69831
1436001_at	2310028O11Rik	RIKEN cDNA 2310028O11 gene	0.101732	0.00231271	0.00358289	0.000112043	1.15189	2.43024	2.10978	65.3948	75.328	158.925	5.05355	6.26482	22.3069	chr. 4, 137.98 Mb	4	137983084	137983777	---	16021, integral to membrane, inferred from electronic annotation	---	---	ENSMUSG00000050608	---	---	1436001_at (chr. 4, 137.98 Mb): 2310028O11Rik; RIKEN cDNA 2310028O11 gene	6.09314	6.09501	5.89626	6.34394	6.24791	6.10338	7.47844	7.35654	7.07206
1456353_at	---	---	0.0983089	0.0536915	0.00358303	0.00376538	-1.25757	1.32821	1.67032	37.7457	30.0147	50.1342	5.16376	3.27619	3.6003	chr. 11, 87.47 Mb	11	87471614	87472255	---	---	---	---	---	---	---	1456353_at (chr. 11, 87.47 Mb): ---; ---	5.3545	4.99037	5.34115	4.81094	5.07883	4.81646	5.54889	5.63304	5.75385
1429065_at	1200009F10Rik	RIKEN cDNA 1200009F10 gene	2.9631e-05	0.000135816	0.00360664	1.81082e-06	7.05087	4.00458	-1.7607	45.2129	318.79	181.059	5.13675	30.3631	20.9415	chr. 10, 91.06 Mb	10	91054266	91073939	---	---	---	---	ENSMUSG00000019975	NP_080442.1; NP_081354.1	NM_026166; NM_027078	1429065_at (chr. 10, 91.06 Mb): 1200009F10Rik; RIKEN cDNA 1200009F10 gene	5.31067	5.63941	5.52681	8.14878	8.38468	8.40231	7.57852	7.60769	7.29446
1447124_at	---	Transcribed locus	0.0902962	0.0403102	0.00360983	0.00123229	-1.1891	1.29843	1.54396	164.971	138.737	214.204	17.8074	10.1988	6.63581	---				---	---	---	Mm.362619	---	---	---	1447124_at (---): ---; Transcribed locus	7.53148	7.3123	7.23808	7.03525	7.07371	7.23203	7.74205	7.78723	7.69785
1433278_at	5830440H09Rik	RIKEN cDNA 5830440H09 gene	0.0111943	0.307772	0.00361151	0.00250537	-1.21402	1.05009	1.27483	24.2828	20.0019	25.4992	1.32804	1.01364	1.17913	chr. 16, 49.61 Mb	16	49611395	49612532	---	---	---	---	---	---	---	1433278_at (chr. 16, 49.61 Mb): 5830440H09Rik; RIKEN cDNA 5830440H09 gene	4.65448	4.50829	4.63841	4.40351	4.2703	4.28874	4.59512	4.69544	4.72344
1433049_at	5730478J17Rik	RIKEN cDNA 5730478J17 gene	0.00165974	0.197171	0.00361819	0.000530369	-1.16351	1.04417	1.21491	12.1807	10.4689	12.7188	0.299718	0.258445	0.494436	chr. 18, 72.39 Mb	18	72390116	72390848	---	---	---	---	---	---	---	1433049_at (chr. 18, 72.39 Mb): 5730478J17Rik; RIKEN cDNA 5730478J17 gene	3.59275	3.64629	3.57968	3.42079	3.39259	3.34987	3.69266	3.60334	3.70846
1430613_at	1520402A15Rik	RIKEN cDNA 1520402A15 gene	0.246124	0.0656577	0.0036219	0.00463728	-1.09476	1.20473	1.31889	37.1366	33.9222	44.7394	3.43345	1.72222	1.12299	chr. 4, 115.1 Mb	4	115095596	115103486	---	---	---	Mm.373813	ENSMUSG00000028701	XP_204182.1	XM_204182	1430613_at (chr. 4, 115.1 Mb): 1520402A15Rik; RIKEN cDNA 1520402A15 gene	5.32065	5.05816	5.25281	5.16546	5.05287	5.03048	5.45445	5.52359	5.47149
1432893_at	9130011L11Rik	RIKEN cDNA 9130011L11 gene	0.0276688	0.74711	0.00362856	0.0054846	-1.25412	1.01779	1.27643	19.1735	15.2884	19.5145	1.70293	0.776831	0.750568	chr. 1, 87.27 Mb	1	87270100	87271945	---	---	---	---	---	---	---	1432893_at (chr. 1, 87.27 Mb): 9130011L11Rik; RIKEN cDNA 9130011L11 gene	4.23376	4.3942	4.14396	3.97108	3.98087	3.84735	4.34595	4.27378	4.23758
1433243_at	2810421E14Rik	RIKEN cDNA 2810421E14 gene	0.0254437	0.293452	0.00363759	0.00248115	-1.14879	1.04292	1.1981	10.2726	8.94208	10.7135	0.545381	0.299911	0.18322	chr. 16, 63.85 Mb	16	63845909	63846752	---	---	---	---	---	---	---	1433243_at (chr. 16, 63.85 Mb): 2810421E14Rik; RIKEN cDNA 2810421E14 gene	3.28822	3.43987	3.35004	3.14959	3.21259	3.11803	3.39259	3.43618	3.43487
1457553_at	---	---	0.877737	0.00576005	0.00364073	0.000504354	1.01009	1.51336	1.49825	14.2462	14.39	21.5597	0.519443	1.14747	1.81075	chr. 2, 6.74 Mb	2	6735964	6736592	---	---	---	---	---	---	---	1457553_at (chr. 2, 6.74 Mb): ---; ---	3.86323	3.86189	3.77046	3.80697	3.75394	3.97108	4.40327	4.55685	4.32064
1430466_at	2310005G13Rik	RIKEN cDNA 2310005G13 gene	0.113533	0.018526	0.00366235	0.00194282	-1.16431	1.36757	1.59228	12.7196	10.9245	17.3949	1.27724	0.692444	1.64942	chr. 16, 55.96 Mb	16	55942620	55975692	---	---	---	Mm.58105	ENSMUSG00000046748	NP_899104.1	NM_183281	1430466_at (chr. 16, 55.96 Mb): 2310005G13Rik; RIKEN cDNA 2310005G13 gene	3.7591	3.74107	3.49159	3.53869	3.44836	3.35564	4.13169	4.24588	3.97108
1456611_at	D430015B01Rik	RIKEN cDNA D430015B01 gene	0.241844	0.0043818	0.00366564	0.000349161	1.1274	1.87546	1.66353	49.892	56.2482	93.5706	6.90831	1.79941	7.5785	chr. 6, 59.1 Mb	6	59096390	59097925	---	---	---	Mm.28813	ENSMUSG00000037709	NP_705802.1	NM_153574	1456611_at (chr. 6, 59.1 Mb): D430015B01Rik; RIKEN cDNA D430015B01 gene	5.85433	5.50707	5.53437	5.76417	5.85616	5.8194	6.54325	6.42878	6.66246
1447468_at	---	Transcribed locus	0.111487	0.106803	0.00367603	0.00291066	-1.16505	1.15128	1.3413	12.0062	10.3053	13.8225	1.14055	0.105929	0.532115	chr. 10, 121.42 Mb	10	121415033	121415425	---	---	---	Mm.71053	---	---	---	1447468_at (chr. 10, 121.42 Mb): ---; Transcribed locus	3.71442	3.43916	3.59042	3.37958	3.36627	3.34996	3.8017	3.72681	3.83618
1434925_at	4833424O15Rik	RIKEN cDNA 4833424O15 gene	0.0158546	0.00189498	0.00368276	2.75277e-06	1.3946	26.6138	19.0835	11.5237	16.071	306.69	1.20468	1.05311	94.5989	chr. 3, 116.46 Mb	3	116462092	116463368	---	16021, integral to membrane, Unknown	---	Mm.72187	ENSMUSG00000033342	NP_083701.1	NM_029425	1434925_at (chr. 3, 116.46 Mb): 4833424O15Rik; RIKEN cDNA 4833424O15 gene	3.59597	3.34199	3.62518	4.11025	3.93535	3.96749	8.54303	8.44588	7.63198
1429652_at	1190002C06Rik	RIKEN cDNA 1190002C06 gene	8.15104e-05	0.0105072	0.00368337	3.30097e-05	2.32206	1.43014	-1.62366	250.743	582.241	358.599	15.334	37.084	36.6078	chr. 18, 57.61 Mb	18	57607992	57609531	---	---	---	Mm.29889	---	NP_082723.1	NM_028447	1429652_at (chr. 18, 57.61 Mb): 1190002C06Rik; RIKEN cDNA 1190002C06 gene	7.91625	7.92019	8.06849	9.07862	9.21459	9.25724	8.37071	8.42905	8.64432
1433220_at	6720482G16Rik	RIKEN cDNA 6720482G16 gene	0.227	0.555183	0.00370112	0.079718	-1.14873	1.05124	1.20758	9.71925	8.46088	10.2172	1.36519	0.317932	0.384772	chr. 3, 58.17 Mb	3	58171284	58172476	---	---	---	---	---	---	---	1433220_at (chr. 3, 58.17 Mb): 6720482G16Rik; RIKEN cDNA 6720482G16 gene	3.15324	3.49763	3.16448	3.11841	3.01737	3.10458	3.28976	3.39259	3.37437
1439675_at	4933429D07Rik	RIKEN cDNA 4933429D07 gene	0.584028	0.117255	0.00370408	0.031048	-1.08343	1.29121	1.39893	18.2553	16.8495	23.5713	3.1781	1.06705	1.62263	chr. 15, 85.85 Mb	15	85853513	85854233	---	---	---	---	---	---	---	1439675_at (chr. 15, 85.85 Mb): 4933429D07Rik; RIKEN cDNA 4933429D07 gene	4.35409	4.30042	3.86898	4.14255	4.10818	3.96726	4.63835	4.58764	4.44392
1448552_s_at	2310028N02Rik	RIKEN cDNA 2310028N02 gene	0.00155823	0.0114943	0.00371007	5.08795e-05	3.31259	2.06222	-1.60632	46.3897	153.67	95.6658	7.60383	14.8067	5.51951	chr. 1, 191.07 Mb	1	191062197	191087548	---	16021, integral to membrane, Unknown	---	Mm.236300	ENSMUSG00000026627	NP_080140.1	NM_025864	1448552_s_at (chr. 1, 191.07 Mb): 2310028N02Rik; RIKEN cDNA 2310028N02 gene	5.23317	5.67246	5.65977	7.13729	7.40805	7.23256	6.4845	6.64757	6.60285
1451448_a_at	1110005A03Rik	RIKEN cDNA 1110005A03 gene	0.0553058	0.00164838	0.00371739	5.61861e-05	1.40844	2.7452	1.9491	147.622	207.918	405.252	22.134	4.83713	35.8939	---				---	---	8168, methyltransferase activity, inferred from electronic annotation; 16740, transferase activity, inferred from electronic annotation	---	ENSMUSG00000020815	NP_083141.2	NM_028865	1451448_a_at (---): 1110005A03Rik; RIKEN cDNA 1110005A03 gene	6.95808	7.23024	7.39562	7.66775	7.73456	7.69651	8.79153	8.6472	8.53806
1447621_s_at	2610307O08Rik	RIKEN cDNA 2610307O08 gene	0.0233493	0.000521025	0.00372394	7.29755e-05	2.06579	-2.06217	-4.26002	23.0683	47.6543	11.1864	1.8653	11.4635	0.983794	chr. 18, 35.96 Mb	18	35957699	35957930	---	---	---	Mm.45995	ENSMUSG00000024349	XP_128954.2	XM_128954	1447621_s_at (chr. 18, 35.96 Mb): 2610307O08Rik; RIKEN cDNA 2610307O08 gene	4.42735	4.65178	4.49512	5.92488	5.41815	5.30201	3.32952	3.56275	3.54717
1433801_at	9930012K11Rik	RIKEN cDNA 9930012K11 gene	0.413149	0.00197167	0.00372963	2.64163e-05	-1.07924	-4.67969	-4.33611	196.474	182.049	41.9843	22.7282	15.286	9.3431	chr. 14, 64.47 Mb	14	64470394	64472477	---	---	---	Mm.12148	ENSMUSG00000044551	NP_001004155.1	NM_001004155	1433801_at (chr. 14, 64.47 Mb): 9930012K11Rik; RIKEN cDNA 9930012K11 gene	7.49364	7.54498	7.79731	7.64168	7.43649	7.43649	5.39282	5.02796	5.68123
1423435_at	---	---	0.00458544	0.768209	0.00375061	0.000586517	1.58084	-1.01775	-1.6089	15.4417	24.4108	15.1724	1.00282	2.50696	1.09031	chr. X, 46.96 Mb	X	46793222	47134769	---	---	---	---	---	---	---	1423435_at (chr. X, 46.96 Mb): ---; ---	4.01682	3.83811	3.98511	4.55538	4.76782	4.49035	3.80697	3.94218	4.01341
1458776_at	---	---	0.0163861	0.0323856	0.00375091	0.000506	-1.17854	1.07906	1.27171	14.0276	11.9026	15.1366	0.30609	0.593646	0.483143	chr. X, 70.44 Mb	X	70438973	70439902	---	---	---	---	---	---	---	1458776_at (chr. X, 70.44 Mb): ---; ---	3.82545	3.83092	3.77352	3.55682	3.50939	3.64983	3.88399	3.90339	3.97108
1435289_at	D230014K01Rik	RIKEN cDNA D230014K01 gene	0.0469988	0.0293443	0.00375208	0.00129625	-1.11894	1.14553	1.28178	81.1097	72.4879	92.9135	4.20107	1.85488	4.39072	chr. 11, 118.31 Mb	11	118309508	118310298	---	5622, intracellular, inferred from electronic annotation	---	Mm.309356	ENSMUSG00000033857	NP_766161.1	NM_172573	1435289_at (chr. 11, 118.31 Mb): D230014K01Rik; RIKEN cDNA D230014K01 gene	6.25734	6.35954	6.4046	6.13674	6.20517	6.19615	6.54398	6.46495	6.60128
1440985_at	D130023J23Rik	RIKEN cDNA D130023J23 gene	0.0867449	0.0456983	0.00376233	0.00152963	-1.25661	1.36856	1.71975	31.1674	24.8028	42.6546	4.35446	2.28491	1.78555	---				---	---	---	---	---	---	---	1440985_at (---): D130023J23Rik; RIKEN cDNA D130023J23 gene	4.78871	4.89857	5.1713	4.66746	4.73991	4.47735	5.4222	5.34934	5.4698
1444069_at	---	0 day neonate cerebellum cDNA, RIKEN full-length enriched library, clone:C230003A04 product:unclassifiable, full insert sequence	0.211094	0.00598087	0.00376327	0.000170829	-1.10544	1.50156	1.65988	37.3752	33.8102	56.1209	0.081091	3.2382	3.0663	---				---	---	---	Mm.103258	---	---	---	1444069_at (---): ---; 0 day neonate cerebellum cDNA, RIKEN full-length enriched library, clone:C230003A04 product:unclassifiable, full insert sequence	5.22039	5.22581	5.22581	4.91071	5.16569	5.14798	5.88457	5.72674	5.81577
1435399_at	2310068J10Rik	RIKEN cDNA 2310068J10 gene	0.00595572	0.840115	0.00376467	0.000273002	1.61672	-1.00926	-1.63168	20.615	33.3286	20.4259	0.970686	3.42089	1.29991	chr. 3, 121.87 Mb	3	121867664	121869354	---	---	---	---	---	---	---	1435399_at (chr. 3, 121.87 Mb): 2310068J10Rik; RIKEN cDNA 2310068J10 gene	4.43875	4.30708	4.34787	5.22028	4.97159	4.96952	4.33577	4.44801	4.26741
1444274_at	---	Transcribed locus, moderately similar to XP_282988.2 PREDICTED: similar to novel protein [Mus musculus]	0.00662387	0.024204	0.00377369	0.000472336	-1.40873	1.4697	2.07041	21.132	15.0008	31.0578	1.7657	1.18054	4.46174	chr. 6, 91.23 Mb	6	91225295	91226236	---	---	---	Mm.27625	---	---	---	1444274_at (chr. 6, 91.23 Mb): ---; Transcribed locus, moderately similar to XP_282988.2 PREDICTED: similar to novel protein [Mus musculus]	4.3522	4.53243	4.30963	3.7756	3.99938	3.93678	5.1668	4.91148	4.76318
1443293_at	---	---	0.425968	0.0060727	0.00378017	0.00101011	-1.04404	1.3498	1.40924	17.7063	16.9595	23.8999	1.17335	0.764169	1.70853	chr. 15, 76.53 Mb	15	76530223	76530871	---	---	---	---	---	---	---	1443293_at (chr. 15, 76.53 Mb): ---; ---	4.21518	4.03309	4.18381	4.00746	4.12807	4.11355	4.55253	4.68837	4.48864
1443065_at	4930418P06Rik	RIKEN cDNA 4930418P06 gene (4930418P06Rik), mRNA	0.321822	0.302341	0.0037814	0.0529219	-1.15136	1.13728	1.30942	14.5853	12.6679	16.5877	2.57865	0.574177	0.307102	chr. 1, 82.72 Mb	1	82721003	82721694	---	5615, extracellular space, Unknown; 16021, integral to membrane, Unknown	---	Mm.226994	---	NP_084053.2	NM_029777	1443065_at (chr. 1, 82.72 Mb): 4930418P06Rik; RIKEN cDNA 4930418P06 gene (4930418P06Rik), mRNA	3.61598	3.82131	4.11762	3.61598	3.6344	3.73603	4.02115	4.06369	4.07078
1444518_at	---	Lung RCB-0558 LLC cDNA, RIKEN full-length enriched library, clone:G730037F05 product:unclassifiable, full insert sequence	0.736438	0.00990533	0.00378212	0.00204896	-1.02509	1.39015	1.42502	19.821	19.3359	27.5541	1.85543	1.01999	2.08667	chr. 11, 116.01 Mb	11	116006273	116006661	---	---	---	Mm.383729	---	---	---	1444518_at (chr. 11, 116.01 Mb): ---; Lung RCB-0558 LLC cDNA, RIKEN full-length enriched library, clone:G730037F05 product:unclassifiable, full insert sequence	4.16986	4.44017	4.30418	4.23948	4.35777	4.21844	4.90176	4.69404	4.74867
1456282_at	---	---	0.000882606	0.000380353	0.00379311	7.42523e-06	-5.27241	-10.4256	-1.97739	299.308	56.7687	28.7089	62.8032	8.02974	3.53454	chr. 1, 90.45 Mb	1	90447052	90447540	---	---	---	---	---	---	---	1456282_at (chr. 1, 90.45 Mb): ---; ---	7.84689	8.29808	8.46331	6.00652	5.59431	5.8506	4.97085	4.91028	4.62621
1457516_at	1110033M05Rik	RIKEN cDNA 1110033M05 gene, mRNA (cDNA clone IMAGE:5721149)	0.0850794	0.177585	0.00379491	0.00912535	-1.1007	1.0671	1.17456	9.14914	8.3121	9.76309	0.529774	0.283641	0.248732	chr. 13, 74.17 Mb	13	74169040	74169454	6350, transcription, inferred from electronic annotation; 6355, regulation of transcription, DNA-dependent, inferred from electronic annotation; 45449, regulation of transcription, inferred from electronic annotation	5634, nucleus, inferred from electronic annotation	3677, DNA binding, inferred from electronic annotation; 3700, transcription factor activity, inferred from electronic annotation	Mm.343005	---	XP_193728.3	XM_193728	1457516_at (chr. 13, 74.17 Mb): 1110033M05Rik; RIKEN cDNA 1110033M05 gene, mRNA (cDNA clone IMAGE:5721149)	3.19106	3.27603	3.10898	3.08879	3.07753	2.99762	3.3138	3.30247	3.2448
1427105_at	2610510J17Rik	RIKEN cDNA 2610510J17 gene	0.000976913	3.36191e-05	0.00379582	3.18175e-07	-2.31652	-4.6871	-2.02333	1004.84	433.772	214.385	64.3517	8.19284	19.3802	chr. 8, 116.26 Mb	8	116254406	116269802	---	---	---	Mm.23185	ENSMUSG00000031756	NP_082407.1	NM_028131	1427105_at (chr. 8, 116.26 Mb): 2610510J17Rik; RIKEN cDNA 2610510J17 gene	9.99504	9.86745	10.0498	8.74366	8.79188	8.74633	7.88718	7.67243	7.66113
1432464_a_at	2310057J16Rik	RIKEN cDNA 2310057J16 gene	0.00335029	3.23758e-06	0.00379915	3.15907e-07	-2.36496	-6.4382	-2.72233	112.435	47.542	17.4637	4.77766	5.66581	0.455675	---				---	---	---	Mm.28248	ENSMUSG00000044433	NP_081447.1	NM_027171	1432464_a_at (---): 2310057J16Rik; RIKEN cDNA 2310057J16 gene	6.74344	6.82931	6.86344	5.66713	5.35754	5.66713	4.10889	4.10017	4.16884
1453326_at	3300001A09Rik	RIKEN cDNA 3300001A09 gene	0.158438	0.0157677	0.00380072	0.000844461	-1.17114	1.74283	2.0411	117.092	99.9811	204.072	6.16637	12.9759	29.519	chr. 9, 67.89 Mb	9	67887745	67889107	---	---	---	Mm.105353	ENSMUSG00000055125	XP_134869.2	XM_134869	1453326_at (chr. 9, 67.89 Mb): 3300001A09Rik; RIKEN cDNA 3300001A09 gene	6.78216	6.92576	6.9025	6.41888	6.7907	6.69583	7.41406	7.82134	7.75143
1423217_a_at	2510049I19Rik	RIKEN cDNA 2510049I19 gene	0.0206388	0.0019697	0.003802	0.000133839	1.18399	-1.14124	-1.35122	1454.55	1722.16	1274.53	27.7131	89.861	30.072	chr. 8, 71.38 Mb	8	71378153	71382191	---	---	---	Mm.28327	ENSMUSG00000003039	NP_080731.1	NM_026455	1423217_a_at (chr. 8, 71.38 Mb): 2510049I19Rik; RIKEN cDNA 2510049I19 gene	10.4743	10.5221	10.5221	10.8218	10.7532	10.671	10.3479	10.2799	10.3187
1446634_at	D830036C21Rik	RIKEN cDNA D830036C21 gene	0.44334	0.00107307	0.00380404	1.93747e-05	-1.03393	1.91172	1.97658	10.8098	10.4551	20.6653	0.615673	0.249616	1.86112	chr. 7, 16.21 Mb	7	16210207	16210843	---	---	---	---	---	XP_287668.1	XM_287668	1446634_at (chr. 7, 16.21 Mb): D830036C21Rik; RIKEN cDNA D830036C21 gene	3.33626	3.47685	3.48492	3.36153	3.37105	3.42501	4.22937	4.37596	4.49028
1438027_at	---	---	0.00150733	0.00412064	0.00381725	1.48227e-05	6.35231	3.93336	-1.61498	19.608	124.556	77.1255	4.55718	12.6266	6.99578	---				---	---	---	---	---	---	---	1438027_at (---): ---; ---	4.22415	4.61792	3.96164	7.09817	6.80434	6.96451	6.2163	6.4108	6.16875
1452041_at	C630013N10Rik	RIKEN cDNA C630013N10 gene	0.00578192	0.000226895	0.0038318	3.5503e-06	1.25569	1.46618	1.16763	152.054	190.933	222.939	5.22841	1.34128	4.98824	chr. 8, 69.62 Mb	8	69605303	69631979	---	---	5515, protein binding, Unknown; 5515, protein binding, inferred from electronic annotation	Mm.187090	ENSMUSG00000055707	NP_742049.1; NP_848886.1	NM_172052; NM_178771	1452041_at (chr. 8, 69.62 Mb): C630013N10Rik; RIKEN cDNA C630013N10 gene	7.30017	7.20186	7.24159	7.56953	7.58843	7.57272	7.83336	7.76893	7.79851
1431198_x_at	9430038I01Rik	RIKEN cDNA 9430038I01 gene	0.001819	0.0218071	0.00385327	0.000273856	-1.74011	-1.29031	1.34859	83.0946	47.7526	64.3988	7.84967	2.91176	3.98909	chr. 7, 131.76 Mb	7	131745092	131779396	---	---	---	Mm.29184	ENSMUSG00000040139	XP_133909.3	XM_133909	1431198_x_at (chr. 7, 131.76 Mb): 9430038I01Rik; RIKEN cDNA 9430038I01 gene	6.5257	6.28585	6.30602	5.57312	5.66489	5.48916	5.95653	5.95631	6.10863
1447571_at	---	Transcribed locus	0.21827	0.049925	0.0038566	0.00261499	-1.09802	1.20494	1.32305	65.7233	59.856	79.1924	5.87554	0.740493	3.14477	chr. 1, 131.88 Mb	1	131877961	131878262	---	---	---	Mm.384853	---	---	---	1447571_at (chr. 1, 131.88 Mb): ---; Transcribed locus	6.16513	6.03086	5.90749	5.89935	5.88788	5.92282	6.32888	6.2408	6.34988
1455376_at	1300010F03Rik	RIKEN cDNA 1300010F03 gene	3.87311e-05	0.0621593	0.00385662	1.97978e-05	-2.0747	1.3234	2.74566	365.47	176.155	483.663	16.9939	6.61632	63.8138	chr. 14, 73.55 Mb	14	73552373	73556357	6810, transport, inferred from electronic annotation	5615, extracellular space, Unknown; 5739, mitochondrion, inferred from direct assay	166, nucleotide binding, Unknown; 16787, hydrolase activity, inferred from electronic annotation; 5524, ATP binding, inferred from electronic annotation; 16887, ATPase activity, inferred from electronic annotation; 166, nucleotide binding, inferred fro...	Mm.159651	ENSMUSG00000058997	XP_127737.4	XM_127737	1455376_at (chr. 14, 73.55 Mb): 1300010F03Rik; RIKEN cDNA 1300010F03 gene	8.46328	8.48646	8.58801	7.50423	7.39894	7.47688	9.04178	9.00438	8.68085
1438221_at	C130065N10Rik	RIKEN cDNA C130065N10 gene	0.0036471	4.31987e-05	0.00386039	8.82384e-07	-1.51674	-2.50961	-1.65461	184.843	121.869	73.6541	9.25897	1.19133	4.47614	chr. 1, 58.83 Mb	1	58827446	58828542	---	---	---	---	---	---	---	1438221_at (chr. 1, 58.83 Mb): C130065N10Rik; RIKEN cDNA C130065N10 gene	7.46136	7.52085	7.60466	6.91281	6.9373	6.9373	6.13761	6.29939	6.16586
1419829_a_at	---	2 days neonate sympathetic ganglion cDNA, RIKEN full-length enriched library, clone:7120491M13 product:unclassifiable, full insert sequence	0.000434821	2.65071e-05	0.0038672	2.0452e-08	24.8152	12.1061	-2.04981	22.9483	569.468	277.816	2.82847	8.32919	23.7965	chr. 7, 91.35 Mb	7	91353590	91354371	---	---	---	Mm.45086	---	---	---	1419829_a_at (chr. 7, 91.35 Mb): ---; 2 days neonate sympathetic ganglion cDNA, RIKEN full-length enriched library, clone:7120491M13 product:unclassifiable, full insert sequence	4.31652	4.67414	4.54779	9.16777	9.16329	9.12904	7.98557	8.23362	8.12409
1428982_at	D530031C13Rik	RIKEN cDNA D530031C13 gene	0.0451532	0.0129005	0.0038695	0.000855681	1.16109	-1.34889	-1.56618	648.203	752.619	480.545	43.6312	43.8422	43.2918	chr. 12, 4.22 Mb	12	4220840	4223466	---	---	---	Mm.210966	---	XP_356572.2; XP_618953.1	XM_356572; XM_618953	1428982_at (chr. 12, 4.22 Mb): D530031C13Rik; RIKEN cDNA D530031C13 gene	9.23287	9.35468	9.42673	9.6437	9.47843	9.54034	8.97593	8.98725	8.75023
1430068_at	C030011L09Rik	RIKEN cDNA C030011L09 gene	0.0838444	0.00643248	0.00387149	1.28417e-05	-1.1205	4.70278	5.26948	11.9152	10.6338	56.0345	0.472628	0.72298	12.0964	chr. 2, 106.95 Mb	2	106949448	106950583	---	---	---	---	---	---	---	1430068_at (chr. 2, 106.95 Mb): C030011L09Rik; RIKEN cDNA C030011L09 gene	3.63712	3.52704	3.55778	3.47192	3.29287	3.4601	5.96598	5.98905	5.39502
1458341_x_at	---	Transcribed locus	0.000638138	0.0421934	0.003873	0.000156196	4.48889	1.63477	-2.74589	47.7109	214.169	77.9964	9.59332	30.5706	16.6603	chr. 3, 121.65 Mb	3	121650632	121650889	---	---	---	Mm.134911	---	---	---	1458341_x_at (chr. 3, 121.65 Mb): ---; Transcribed locus	5.8766	5.3725	5.42467	7.96258	7.62684	7.61035	5.96842	6.24188	6.58034
1441972_at	6230424C14Rik	RIKEN cDNA 6230424C14 gene	2.2338e-05	0.0023811	0.00387823	2.4193e-07	6.16497	2.49191	-2.47399	16.6996	102.953	41.6139	1.32059	9.83305	0	chr. 13, 111.37 Mb	13	111367184	111367695	---	---	---	---	---	---	---	1441972_at (chr. 13, 111.37 Mb): 6230424C14Rik; RIKEN cDNA 6230424C14 gene	3.98531	4.18745	4.00369	6.79498	6.72527	6.5237	5.37899	5.37899	5.37899
1429171_a_at	5730507H05Rik	RIKEN cDNA 5730507H05 gene	0.00486876	0.00397128	0.0038867	7.19397e-06	-2.68082	-22.0797	-8.23617	613.58	228.878	27.7894	24.0032	34.7926	10.6947	chr. 5, 44.44 Mb	5	44428582	44458775	---	---	---	Mm.32012	---	XP_485604.2	XM_485604	1429171_a_at (chr. 5, 44.44 Mb): 5730507H05Rik; RIKEN cDNA 5730507H05 gene	9.21836	9.32385	9.23893	8.06597	7.76369	7.65345	4.38207	4.48614	5.32573
1434656_at	B230339M05Rik	RIKEN cDNA B230339M05 gene	0.0123779	0.00681695	0.00388926	0.000162951	-1.3031	1.25203	1.63153	324.98	249.39	406.886	17.447	20.2731	13.1553	chr. 2, 157.96 Mb	2	157954833	157956451	---	---	5096, GTPase activator activity, inferred from electronic annotation	Mm.212317	ENSMUSG00000027652	XP_283803.3	XM_283803	1434656_at (chr. 2, 157.96 Mb): B230339M05Rik; RIKEN cDNA B230339M05 gene	8.37649	8.25295	8.39894	8.08412	7.8544	7.93884	8.6334	8.72057	8.64999
1436210_at	C330018K18Rik	RIKEN cDNA C330018K18 gene	0.453413	0.000307753	0.0038896	8.82296e-06	-1.09099	-5.20889	-4.77447	167.376	153.417	32.1328	25.8001	3.30211	5.84575	chr. 9, 96.08 Mb	9	96082738	96083926	5975, carbohydrate metabolism, inferred from electronic annotation; 6072, glycerol-3-phosphate metabolism, inferred from electronic annotation	---	16301, kinase activity, inferred from electronic annotation; 4370, glycerol kinase activity, inferred from electronic annotation	Mm.213651	---	NP_796326.1	NM_177352	1436210_at (chr. 9, 96.08 Mb): C330018K18Rik; RIKEN cDNA C330018K18 gene	7.21487	7.29266	7.62049	7.22528	7.27524	7.28275	4.74841	4.95835	5.26416
1456468_x_at	1110012N22Rik	RIKEN cDNA 1110012N22 gene	0.23915	0.0026293	0.0038926	3.47626e-05	1.12302	5.02262	4.47241	19.5237	21.9255	98.0599	2.08474	2.1318	25.1998	chr. 11, 120.47 Mb	11	120467124	120467435	---	16020, membrane, inferred from electronic annotation	---	Mm.194594	ENSMUSG00000025141	XP_126634.2	XM_126634	1456468_x_at (chr. 11, 120.47 Mb): 1110012N22Rik; RIKEN cDNA 1110012N22 gene	4.32985	4.10505	4.40955	4.43664	4.31772	4.59572	6.38535	6.99048	6.38243
1437336_x_at	1110002E23Rik	RIKEN cDNA 1110002E23 gene	0.496264	0.0051842	0.00389675	0.000417016	1.02215	1.29446	1.26641	1957.21	2000.55	2533.52	46.2898	84.175	129.868	chr. 17, 45.21 Mb	17	45205202	45205373	---	---	---	Mm.188339	ENSMUSG00000033475	NP_079641.1	NM_025365	1437336_x_at (chr. 17, 45.21 Mb): 1110002E23Rik; RIKEN cDNA 1110002E23 gene	10.972	10.9061	10.9248	11.0187	10.9786	10.8986	11.291	11.2407	11.3853
1436247_at	4632419I22Rik	RIKEN cDNA 4632419I22 gene, mRNA (cDNA clone MGC:91302 IMAGE:5716200)	0.0100329	0.000570095	0.00390495	7.06201e-05	-1.88116	-4.41778	-2.34844	455.207	241.983	103.04	48.0156	41.8217	18.4227	chr. 11, 85.94 Mb	11	85938650	85939941	---	---	---	Mm.383242	---	---	---	1436247_at (chr. 11, 85.94 Mb): 4632419I22Rik; RIKEN cDNA 4632419I22 gene, mRNA (cDNA clone MGC:91302 IMAGE:5716200)	8.65057	8.87276	8.95122	8.13669	7.6304	7.94465	6.51037	6.54989	6.95724
1435515_at	---	Transcribed locus	0.271398	0.00405623	0.0039172	0.000103312	1.09625	2.79302	2.5478	14.0565	15.4094	39.2601	1.07521	1.42094	6.97315	---				---	---	---	Mm.343793	---	---	---	1435515_at (---): ---; Transcribed locus	3.89873	3.84833	3.68377	4.02057	3.78331	4.02057	5.53657	5.02175	5.28086
1441860_x_at	---	---	0.01791	0.065495	0.00392205	0.00226461	-1.45092	1.29546	1.87961	51.2974	35.3551	66.4539	5.94301	4.17694	9.00592	chr. 19, 36.61 Mb	19	36613620	36613874	---	---	---	---	---	---	---	1441860_x_at (chr. 19, 36.61 Mb): ---; ---	5.55221	5.61194	5.85956	5.19588	4.93937	5.27532	5.86887	6.0162	6.25171
1430630_at	---	---	0.00644495	6.82838e-05	0.00392796	8.92747e-07	1.44371	2.74897	1.9041	10.495	15.1517	28.8504	0.551605	0.037484	2.05978	---				---	---	---	---	---	---	---	1430630_at (---): ---; ---	3.34281	3.35167	3.4765	3.92118	3.92508	3.91795	4.81027	4.77112	4.96296
1448480_at	1110017C15Rik	RIKEN cDNA 1110017C15 gene	0.000102583	0.000705774	0.00393434	1.00049e-06	-1.65151	-3.4672	-2.09941	1349.79	817.304	389.302	49.5451	20.5053	37.7599	chr. 3, 100.63 Mb	3	100630932	100633311	7046, ribosome biogenesis, inferred from electronic annotation	5634, nucleus, inferred from electronic annotation	3723, RNA binding, Unknown; 3723, RNA binding, inferred from electronic annotation	Mm.334789	ENSMUSG00000031917	NP_079667.1	NM_025391	1448480_at (chr. 3, 100.63 Mb): 1110017C15Rik; RIKEN cDNA 1110017C15 gene	10.4456	10.3405	10.4076	9.70949	9.67667	9.63712	8.43664	8.70677	8.65677
1428795_at	1110021L09Rik	RIKEN cDNA 1110021L09 gene	0.0514008	0.00187041	0.00393937	0.000191628	-1.44201	-3.63465	-2.52055	114.53	79.4237	31.5105	11.4587	15.3195	6.26539	chr. 10, 23.8 Mb	10	23801094	23802894	---	---	---	Mm.294271	ENSMUSG00000037455	---	---	1428795_at (chr. 10, 23.8 Mb): 1110021L09Rik; RIKEN cDNA 1110021L09 gene	6.66682	6.88924	6.9477	6.60159	6.14117	6.14117	5.26474	4.89857	4.71471
1435689_at	LOC434456	hypothetical gene supported by AK019108; NM_183133	0.0474879	0.055641	0.0039572	0.0010269	-1.15252	1.14621	1.32103	185.99	161.377	213.183	0.534931	9.00574	12.5424	---				---	---	---	Mm.352970	---	XP_486283.1	XM_486283	1435689_at (---): LOC434456; hypothetical gene supported by AK019108; NM_183133	7.53668	7.53668	7.54386	7.24598	7.40657	7.34578	7.69167	7.68069	7.8306
1455947_at	9630025C22	hypothetical protein 9630025C22	0.0396691	0.00664085	0.00398471	0.000621254	-1.4073	1.55139	2.18327	25.836	18.3586	40.0818	2.93247	2.92069	3.4201	chr. 15, 26.35 Mb	15	26298474	26398465	16567, protein ubiquitination, inferred from electronic annotation	151, ubiquitin ligase complex, inferred from electronic annotation	4842, ubiquitin-protein ligase activity, inferred from electronic annotation; 8270, zinc ion binding, inferred from electronic annotation; 46872, metal ion binding, inferred from electronic annotation	Mm.54257	---	NP_808265.1	NM_177597	1455947_at (chr. 15, 26.35 Mb): 9630025C22; hypothetical protein 9630025C22	4.86397	4.55345	4.63841	4.11652	4.00711	4.43635	5.31123	5.20422	5.44873
1416200_at	9230117N10Rik	RIKEN cDNA 9230117N10 gene	0.00138046	0.963518	0.00399089	5.27182e-06	9.49482	-1.00051	-9.49963	8.87574	84.2736	8.87125	1.07069	23.9015	0.377072	chr. 19, 29.2 Mb	19	29177718	29213321	---	5634, nucleus, inferred from sequence or structural similarity; 5634, nucleus, inferred from electronic annotation	---	Mm.182359	ENSMUSG00000024810	NP_598536.1	NM_133775	1416200_at (chr. 19, 29.2 Mb): 9230117N10Rik; RIKEN cDNA 9230117N10 gene	3.3194	3.13742	2.97181	6.8045	6.09911	6.17972	3.17275	3.07774	3.19427
1425913_a_at	2810022L02Rik	RIKEN cDNA 2810022L02 gene	0.00352398	0.00846782	0.0040053	3.36052e-05	7.22618	1.75788	-4.11074	33.901	244.975	59.5938	2.91162	68.5995	8.23786	chr. 1, 58.2 Mb	1	58150376	58251770	---	---	---	Mm.159989	ENSMUSG00000038305	NP_659131.1	NM_144882	1425913_a_at (chr. 1, 58.2 Mb): 2810022L02Rik; RIKEN cDNA 2810022L02 gene	5.21947	5.0173	5.00267	7.56341	8.32893	7.80874	6.00726	6.00848	5.64621
1425685_at	2310005E10Rik	RIKEN cDNA 2310005E10 gene, mRNA (cDNA clone MGC:46975 IMAGE:3661180)	0.503173	0.000336608	0.00401366	1.32427e-05	1.05843	3.46022	3.26921	19.2159	20.3387	66.4914	2.67042	0.176374	8.6232	chr. 6, 34.48 Mb	6	34478517	34484836	---	---	16491, oxidoreductase activity, inferred from electronic annotation	Mm.70371	---	NP_765986.3	NM_172398	1425685_at (chr. 6, 34.48 Mb): 2310005E10Rik; RIKEN cDNA 2310005E10 gene, mRNA (cDNA clone MGC:46975 IMAGE:3661180)	4.1696	4.11881	4.47758	4.3492	4.35682	4.33234	6.07479	5.84417	6.22151
1456520_at	9530033F24Rik	RIKEN cDNA 9530033F24 gene	0.232956	0.000608911	0.0040401	4.25475e-05	-1.08282	-1.88517	-1.74098	138.576	127.978	73.5088	10.8953	2.73322	5.71037	chr. 11, 95.59 Mb	11	95584927	95586264	---	5634, nucleus, inferred from electronic annotation	3676, nucleic acid binding, inferred from electronic annotation; 8270, zinc ion binding, inferred from electronic annotation	Mm.285636	---	XP_622106.1; XP_622111.1	XM_622106; XM_622111	1456520_at (chr. 11, 95.59 Mb): 9530033F24Rik; RIKEN cDNA 9530033F24 gene	6.97729	7.17541	7.18169	7.03311	6.97289	6.99259	6.08612	6.19459	6.31012
1445564_at	---	Transcribed locus	0.51374	0.13765	0.0040603	0.0304544	-1.0729	1.19845	1.28582	9.52563	8.87836	11.416	1.36461	0.476589	0.39054	chr. 5, 90.25 Mb	5	90246138	90246389	---	---	---	Mm.386266	---	---	---	1445564_at (chr. 5, 90.25 Mb): ---; Transcribed locus	3.16264	3.47027	3.09411	3.23204	3.08025	3.13448	3.53888	3.54346	3.45491
1420278_at	1700020H15	hypothetical protein 1700020H15	0.00499899	0.251313	0.0040636	0.000313779	-1.16354	-1.02459	1.13561	11.1596	9.59106	10.8917	0.097318	0.242476	0.294469	chr. 6, 41.04 Mb	6	41037711	41037924	6508, proteolysis, inferred from electronic annotation	---	4252, serine-type endopeptidase activity, inferred from electronic annotation; 8233, peptidase activity, inferred from electronic annotation	Mm.56997	ENSMUSG00000051936	NP_778185.1	NM_175020	1420278_at (chr. 6, 41.04 Mb): 1700020H15; hypothetical protein 1700020H15	3.46895	3.47781	3.49375	3.21895	3.28327	3.28192	3.411	3.43618	3.48723
1416805_at	1110032E23Rik	RIKEN cDNA 1110032E23 gene	0.0194222	0.000300159	0.00406584	1.30349e-05	1.77703	-2.2526	-4.00296	29.7156	52.8056	13.1916	1.91491	8.97454	0.429059	chr. 3, 79.64 Mb	3	79616079	79673508	---	16021, integral to membrane, Unknown	---	Mm.331088	ENSMUSG00000027955	NP_573450.1	NM_133187	1416805_at (chr. 3, 79.64 Mb): 1110032E23Rik; RIKEN cDNA 1110032E23 gene	4.83845	4.83845	4.99669	5.94782	5.72551	5.45215	3.69037	3.77457	3.69822
1449589_x_at	2610020O08Rik	RIKEN cDNA 2610020O08 gene	0.0148741	0.151288	0.00407208	0.00011843	1.19215	-1.02526	-1.22226	12.8698	15.3427	12.5527	0.04356	0.579072	0.245169	chr. X, 31.76 Mb	X	31747349	31768838	---	---	---	Mm.55422	ENSMUSG00000016409	NP_080213.2	NM_025937	1449589_x_at (chr. X, 31.76 Mb): 2610020O08Rik; RIKEN cDNA 2610020O08 gene	3.68873	3.68873	3.68027	3.97008	3.97108	3.8752	3.63638	3.68195	3.6309
1423487_at	1200020A08Rik	RIKEN cDNA 1200020A08 gene	0.0113343	0.00714722	0.00407897	8.83868e-05	-1.09405	1.28234	1.40295	11.6389	10.6383	14.925	0.304817	0.232233	0.834281	chr. 17, 84.89 Mb	17	84882369	84892793	---	---	---	Mm.109329	ENSMUSG00000024146	NP_064320.1	NM_019936	1423487_at (chr. 17, 84.89 Mb): 1200020A08Rik; RIKEN cDNA 1200020A08 gene	3.49658	3.56253	3.56253	3.44556	3.38435	3.403	3.82064	3.98124	3.89261
1428489_at	2700088M22Rik	RIKEN cDNA 2700088M22 gene	0.000812002	0.000104263	0.0040818	9.43279e-06	2.05435	3.25545	1.58466	985.064	2023.67	3206.82	68.0835	199.169	301.019	chr. 15, 93.46 Mb	15	93452371	93464532	---	---	3676, nucleic acid binding, inferred from electronic annotation; 3723, RNA binding, inferred from electronic annotation; 166, nucleotide binding, inferred from electronic annotation	Mm.293181	ENSMUSG00000022635	NP_080301.1	NM_026025	1428489_at (chr. 15, 93.46 Mb): 2700088M22Rik; RIKEN cDNA 2700088M22 gene	10.0426	9.8434	9.9393	11.128	10.9576	10.8489	11.5263	11.6133	11.7887
1457115_at	---	Adult male hippocampus cDNA, RIKEN full-length enriched library, clone:C630007G15 product:hypothetical protein, full insert sequence	0.0476759	0.0462256	0.00409744	0.00354032	-1.14276	1.14898	1.31301	20.4265	17.8747	23.4695	1.26463	0.946203	1.37972	chr. 8, 83.33 Mb	8	83326787	83327440	---	---	---	Mm.44438	---	---	---	1457115_at (chr. 8, 83.33 Mb): ---; Adult male hippocampus cDNA, RIKEN full-length enriched library, clone:C630007G15 product:hypothetical protein, full insert sequence	4.29986	4.29986	4.45199	4.0701	4.19057	4.21473	4.47735	4.53319	4.64269
1432908_at	2810410P21Rik	RIKEN cDNA 2810410P21 gene	0.442372	0.964222	0.00410026	0.443928	-1.10008	-1.00382	1.0959	10.2371	9.30573	10.1981	1.68694	0.128132	0.201794	---				---	---	---	---	---	---	---	1432908_at (---): 2810410P21Rik; RIKEN cDNA 2810410P21 gene	3.21226	3.60703	3.21073	3.21413	3.20044	3.23951	3.35004	3.3215	3.37859
1440826_s_at	2610002I17Rik	RIKEN cDNA 2610002I17 gene	0.337533	0.000910184	0.00410184	0.000188077	1.10758	-1.7927	-1.98556	110.954	122.89	61.892	4.57472	16.6532	4.3709	chr. 9, 110.36 Mb	9	110361187	110361412	---	---	---	Mm.141526	ENSMUSG00000054836	XP_135177.3	XM_135177	1440826_s_at (chr. 9, 110.36 Mb): 2610002I17Rik; RIKEN cDNA 2610002I17 gene	6.7634	6.75487	6.86075	7.13824	6.90447	6.75487	5.9967	5.82995	6.021
1435522_a_at	2310016E02Rik	RIKEN cDNA 2310016E02 gene	9.39844e-05	0.0198339	0.00410356	4.51106e-05	2.50013	1.41976	-1.76095	1330.71	3326.95	1889.29	84.5452	239.087	221.294	chr. 5, 29.37 Mb	5	29365487	29366733	---	---	---	Mm.379140	ENSMUSG00000038803	NP_077780.1	NM_024460	1435522_a_at (chr. 5, 29.37 Mb): 2310016E02Rik; RIKEN cDNA 2310016E02 gene	10.4291	10.4308	10.2681	11.5763	11.7719	11.7441	11.0354	10.9001	10.6952
1459695_at	---	---	0.934679	0.00144535	0.00413424	0.00011607	-1.01682	3.07497	3.1267	13.6039	13.3789	41.8317	2.16103	0.891376	7.27611	chr. 16, 41.9 Mb	16	41902852	41903163	---	---	---	---	---	---	---	1459695_at (chr. 16, 41.9 Mb): ---; ---	3.48464	3.83276	3.94197	3.74829	3.63915	3.83178	5.45792	5.07598	5.57926
1420329_at	4930455C21Rik	RIKEN cDNA 4930455C21 gene	0.494509	0.00565328	0.00414349	0.000971607	-1.06449	1.71706	1.8278	190.51	178.968	327.117	20.4082	15.3895	40.4678	chr. 16, 37.33 Mb	16	37316345	37341356	15031, protein transport, inferred from electronic annotation	16021, integral to membrane, Unknown; 5743, mitochondrial inner membrane, inferred from electronic annotation	8565, protein transporter activity, inferred from electronic annotation	Mm.132231	ENSMUSG00000002846	NP_077235.1	NM_024273	1420329_at (chr. 16, 37.33 Mb): 4930455C21Rik; RIKEN cDNA 4930455C21 gene	7.38322	7.6603	7.6603	7.61525	7.37715	7.44781	8.42999	8.13342	8.47435
1429006_s_at	2610110G12Rik	RIKEN cDNA 2610110G12 gene	0.00724051	0.00784522	0.00415186	2.75669e-05	1.26695	-2.78667	-3.53056	211.847	268.399	76.0216	10.7385	16.5963	14.8171	chr. 17, 33.62 Mb	17	33616745	33629229	---	---	8415, acyltransferase activity, inferred from electronic annotation; 16740, transferase activity, inferred from electronic annotation	Mm.273155	ENSMUSG00000024426	NP_082752.2	NM_028476	1429006_s_at (chr. 17, 33.62 Mb): 2610110G12Rik; RIKEN cDNA 2610110G12 gene	7.66929	7.70049	7.80721	8.16726	8.02519	8.00686	6.18296	5.98136	6.52721
1429996_at	6330417A16Rik	RIKEN cDNA 6330417A16 gene	0.116465	0.566596	0.00416346	0.0220986	-1.92232	1.12499	2.16259	34.3347	17.8611	38.6261	13.1209	1.40322	5.75909	chr. 15, 59.5 Mb	15	59497417	59498897	---	---	---	---	---	---	---	1429996_at (chr. 15, 59.5 Mb): 6330417A16Rik; RIKEN cDNA 6330417A16 gene	4.41804	5.08799	5.57331	4.25324	4.18513	4.02878	5.27011	5.47261	5.03939
1444507_at	---	---	0.685081	0.0120546	0.00416687	0.000293256	-1.03726	2.8991	3.00711	48.6406	46.8934	141.014	2.8607	6.97057	30.6617	chr. 3, 121.77 Mb	3	121772730	121773334	---	---	---	---	---	---	---	1444507_at (chr. 3, 121.77 Mb): ---; ---	5.66074	5.64319	5.50323	5.29811	5.73029	5.5924	7.35371	7.26093	6.72929
1430070_at	1500035N22Rik	RIKEN cDNA 1500035N22 gene	0.225636	0.0144343	0.00416914	0.000959534	-1.13524	1.71393	1.94573	50.2344	44.2498	86.0983	2.52436	5.7632	11.7607	chr. 5, 23.46 Mb	5	23455391	23467712	---	---	---	Mm.373821	ENSMUSG00000059631	---	---	1430070_at (chr. 5, 23.46 Mb): 1500035N22Rik; RIKEN cDNA 1500035N22 gene	5.71746	5.57255	5.65814	5.52316	5.61308	5.241	6.578	6.48919	6.18831
1437137_at	6430550H21Rik	RIKEN cDNA 6430550H21 gene	0.0348098	0.109856	0.00419205	0.000608849	1.51271	-1.24165	-1.87825	10.9745	16.6013	8.83869	1.5328	0.354717	0.745291	chr. X, 32.72 Mb	X	32719774	32728865	---	---	---	Mm.383286	ENSMUSG00000036502	NP_766518.2	NM_172930	1437137_at (chr. X, 32.72 Mb): 6430550H21Rik; RIKEN cDNA 6430550H21 gene	3.51266	3.61353	3.21259	4.03431	4.08836	4.03633	3.19232	2.99815	3.23043
1428441_at	1500009M05Rik	RIKEN cDNA 1500009M05 gene	0.646815	0.000179758	0.00423397	0.000121574	-1.04257	2.10718	2.19688	165.72	158.954	349.202	10.7614	24.2584	23.9029	chr. 3, 134.29 Mb	3	134289403	134290538	---	---	---	Mm.269993	ENSMUSG00000028165	NP_080178.1	NM_025902	1428441_at (chr. 3, 134.29 Mb): 1500009M05Rik; RIKEN cDNA 1500009M05 gene	7.26929	7.38606	7.45632	7.54493	7.15005	7.21028	8.51338	8.49364	8.3298
1452073_at	6720460F02Rik	RIKEN cDNA 6720460F02 gene	0.199513	0.00599233	0.00423607	0.000290716	1.15892	-2.53058	-2.93275	97.9939	113.567	38.7239	12.0267	12.6964	8.47593	chr. 11, 71.77 Mb	11	71767690	71773034	---	---	---	Mm.33118	ENSMUSG00000020808	NP_653109.2	NM_144526	1452073_at (chr. 11, 71.77 Mb): 6720460F02Rik; RIKEN cDNA 6720460F02 gene	6.59166	6.79076	6.43989	6.64088	6.85929	6.96351	5.2009	4.97213	5.58504
1432896_at	9030409K20Rik	RIKEN cDNA 9030409K20 gene	0.0312566	0.0563203	0.00426615	0.000512588	-1.08488	1.04001	1.12828	12.2046	11.2498	12.6929	0.034085	0.291825	0.219056	chr. 6, 35.98 Mb	6	35980568	35982729	---	---	---	---	---	---	---	1432896_at (chr. 6, 35.98 Mb): 9030409K20Rik; RIKEN cDNA 9030409K20 gene	3.614	3.60703	3.60703	3.44795	3.51387	3.51266	3.67787	3.63704	3.68252
1438144_x_at	---	---	0.797156	0.0271442	0.00427847	0.00641836	-1.06067	1.85714	1.96981	50.6251	47.7294	94.0179	12.8471	6.87345	12.1174	chr. 5, 120.97 Mb	5	120963827	120967071	---	---	---	---	ENSMUSG00000042605	---	---	1438144_x_at (chr. 5, 120.97 Mb): ---; ---	6.02672	5.51568	5.35508	5.62675	5.74433	5.3281	6.3358	6.59596	6.708
1442525_at	---	Adult male pituitary gland cDNA, RIKEN full-length enriched library, clone:5330411C23 product:unclassifiable, full insert sequence	0.259731	0.00454419	0.00428379	7.5062e-05	1.08159	2.64278	2.44343	58.2677	63.0215	153.989	3.6984	5.06377	24.5693	chr. 11, 106.02 Mb	11	106019064	106019687	---	---	---	Mm.383746	---	---	---	1442525_at (chr. 11, 106.02 Mb): ---; Adult male pituitary gland cDNA, RIKEN full-length enriched library, clone:5330411C23 product:unclassifiable, full insert sequence	5.75691	5.89863	5.93239	6.10408	5.88992	5.93023	7.44754	7.32759	6.9862
1443966_at	---	3 days neonate thymus cDNA, RIKEN full-length enriched library, clone:A630040N16 product:unclassifiable, full insert sequence	0.796984	0.0065596	0.00428444	0.000808523	1.03011	-1.93035	-1.98848	160.633	165.47	83.2145	12.1776	23.1733	12.9089	chr. 19, 28.86 Mb	19	28858795	28859429	---	---	---	Mm.357200	---	---	---	1443966_at (chr. 19, 28.86 Mb): ---; 3 days neonate thymus cDNA, RIKEN full-length enriched library, clone:A630040N16 product:unclassifiable, full insert sequence	7.20313	7.35112	7.42017	7.58182	7.29899	7.20313	6.27738	6.21123	6.61448
1447465_at	---	---	0.0504101	0.0401457	0.00429658	0.000485944	-1.14533	1.13069	1.29501	18.763	16.3823	21.2152	1.04897	0.111577	0.710498	chr. 7, 92.75 Mb	7	92750417	92750809	---	---	---	---	---	---	---	1447465_at (chr. 7, 92.75 Mb): ---; ---	4.31419	4.15546	4.21534	4.02648	4.03052	4.04512	4.44872	4.35339	4.41733
1417345_at	2900064A13Rik	RIKEN cDNA 2900064A13 gene	0.101138	0.0199581	0.00430602	0.000717179	-1.09178	1.31082	1.43113	14.3283	13.1238	18.7818	0.354069	0.750007	1.47496	chr. 2, 112.09 Mb	2	112078234	112092910	---	5615, extracellular space, Unknown; 16021, integral to membrane, Unknown	---	Mm.268027	---	NP_598510.1	NM_133749	1417345_at (chr. 2, 112.09 Mb): 2900064A13Rik; RIKEN cDNA 2900064A13 gene	3.86123	3.79903	3.86123	3.62067	3.78331	3.73357	4.3351	4.24176	4.10794
1429226_at	2310014F06Rik	RIKEN cDNA 2310014F06 gene	0.106172	0.00101251	0.00431674	6.85839e-05	1.432	5.0338	3.51523	24.9701	35.7571	125.694	6.17135	1.80358	23.4375	chr. 7, 106.53 Mb	7	106519190	106533714	---	---	---	---	---	---	---	1429226_at (chr. 7, 106.53 Mb): 2310014F06Rik; RIKEN cDNA 2310014F06 gene	4.99355	4.31772	4.53053	5.16257	5.08425	5.22997	7.24894	6.8777	6.74657
1433846_s_at	C430003P19Rik	RIKEN cDNA C430003P19 gene	0.00210302	0.418609	0.00431723	0.000253143	1.34637	1.02674	-1.3113	548.142	738.002	562.8	23.064	39.9579	16.1123	chr. 7, 127.24 Mb	7	127225617	127251443	---	---	---	Mm.274824	ENSMUSG00000030965	NP_932134.1	NM_198017	1433846_s_at (chr. 7, 127.24 Mb): C430003P19Rik; RIKEN cDNA C430003P19 gene	9.0625	9.06335	9.16685	9.45315	9.51714	9.60795	9.16005	9.16021	9.08798
1459823_at	---	Transcribed locus	0.00107978	0.145452	0.00432368	0.000118618	3.18535	1.2408	-2.56717	20.5403	65.4281	25.4864	3.67278	10.623	1.55183	---				---	---	---	Mm.360349	---	---	---	1459823_at (---): ---; Transcribed locus	4.29312	4.12317	4.62003	5.86081	6.27823	5.92023	4.62003	4.76968	4.62003
1427063_at	5330417C22Rik	RIKEN cDNA 5330417C22 gene	0.0902151	0.0313945	0.00433984	0.00087172	-1.20685	1.53171	1.84854	19.5971	16.2382	30.0171	0.365243	1.72753	4.20033	chr. 3, 108.26 Mb	3	108253809	108265752	---	---	4872, receptor activity, inferred from electronic annotation	Mm.316890	ENSMUSG00000040412	XP_203978.3	XM_203978	1427063_at (chr. 3, 108.26 Mb): 5330417C22Rik; RIKEN cDNA 5330417C22 gene	4.30801	4.26119	4.30801	3.83354	4.09019	4.12317	4.83806	4.73913	5.11861
1454598_at	4930425F17Rik	RIKEN cDNA 4930425F17 gene	0.498246	0.196651	0.00434093	0.0475618	-1.03581	1.07772	1.11632	10.3978	10.0382	11.2059	0.728931	0.074473	0.210858	---				---	---	---	Mm.378685	---	---	---	1454598_at (---): 4930425F17Rik; RIKEN cDNA 4930425F17 gene	3.46845	3.39259	3.26639	3.3199	3.32268	3.33964	3.46541	3.47603	3.51662
1453601_at	5430400N05Rik	RIKEN cDNA 5430400N05 gene	0.000768445	0.000101249	0.0043587	1.28798e-07	-2.46094	-1.93276	1.27328	166.247	67.5541	86.0155	8.00161	0.433327	2.75014	chr. 7, 73.89 Mb	7	73890544	73892604	---	5634, nucleus, inferred from electronic annotation	46872, metal ion binding, inferred from electronic annotation; 3676, nucleic acid binding, inferred from electronic annotation; 8270, zinc ion binding, inferred from electronic annotation	Mm.290925	---	NP_780642.2	NM_175433	1453601_at (chr. 7, 73.89 Mb): 5430400N05Rik; RIKEN cDNA 5430400N05 gene	7.33686	7.33619	7.45521	6.08307	6.06725	6.08354	6.47835	6.40627	6.39349
1444481_at	---	Transcribed locus, weakly similar to NP_795929.1 hypothetical protein LOC319587 [Mus musculus]	0.98826	0.0080991	0.00436017	0.000613713	1.00151	1.74405	1.74142	64.5731	64.6707	112.619	3.28734	6.43565	14.3172	chr. 3, 95.16 Mb	3	95156248	95156823	---	---	---	Mm.188032	---	---	---	1444481_at (chr. 3, 95.16 Mb): ---; Transcribed locus, weakly similar to NP_795929.1 hypothetical protein LOC319587 [Mus musculus]	5.93034	6.029	6.07546	5.83899	6.09256	6.09867	7.01286	6.71013	6.70057
1441619_at	4732429I09Rik	RIKEN cDNA 4732429I09 gene	0.0166703	0.0191291	0.00436349	9.63577e-05	-1.22942	1.67344	2.05737	28.2617	22.9878	47.2944	0.438738	1.26177	5.83612	chr. 7, 25.45 Mb	7	25451074	25451705	6355, regulation of transcription, DNA-dependent, Unknown; 6355, regulation of transcription, DNA-dependent, inferred from electronic annotation; 6350, transcription, inferred from electronic annotation	5622, intracellular, Unknown; 5634, nucleus, Unknown; 5622, intracellular, inferred from electronic annotation; 5634, nucleus, inferred from electronic annotation	3676, nucleic acid binding, Unknown; 3677, DNA binding, Unknown; 3676, nucleic acid binding, inferred from electronic annotation; 8270, zinc ion binding, inferred from electronic annotation; 46872, metal ion binding, inferred from electronic annotation	Mm.347644	ENSMUSG00000053985	NP_035878.1; NP_848848.1	NM_011748; NM_178733	1441619_at (chr. 7, 25.45 Mb): 4732429I09Rik; RIKEN cDNA 4732429I09 gene	4.83365	4.83365	4.79468	4.60023	4.44175	4.52205	5.34528	5.63304	5.6894
1439673_at	E230008O15Rik	RIKEN cDNA E230008O15 gene	0.733661	0.0415872	0.00437709	0.00966939	-1.04901	1.45414	1.52541	24.6307	23.4799	35.8166	3.95773	2.24328	2.94711	chr. 5, 30.93 Mb	5	30931786	30932506	---	---	---	---	---	---	---	1439673_at (chr. 5, 30.93 Mb): E230008O15Rik; RIKEN cDNA E230008O15 gene	4.32805	4.72768	4.77144	4.7023	4.44801	4.49695	5.14937	5.28219	5.0464
1433673_at	E130309D14Rik	RIKEN cDNA E130309D14 gene	0.00202222	0.00576006	0.00438612	1.50006e-05	-3.21155	-2.44799	1.31191	60.5068	18.8404	24.717	9.26315	1.15536	1.11025	chr. 11, 74.37 Mb	11	74366252	74367175	---	---	---	---	---	NP_001013806.1	NM_001013784	1433673_at (chr. 11, 74.37 Mb): E130309D14Rik; RIKEN cDNA E130309D14 gene	5.84843	5.72881	6.14711	4.20667	4.16349	4.33177	4.58952	4.70038	4.58952
1456419_at	5730455P16Rik	RIKEN cDNA 5730455P16 gene	0.0547457	0.00436128	0.00439677	0.000156481	1.13856	1.74719	1.53457	134.507	153.144	235.01	4.94287	9.86317	22.5666	chr. 11, 80.09 Mb	11	80086151	80089119	7283, spermatogenesis, inferred from sequence or structural similarity	---	---	Mm.86860	---	XP_126361.2	XM_126361	1456419_at (chr. 11, 80.09 Mb): 5730455P16Rik; RIKEN cDNA 5730455P16 gene	7.01991	7.12556	7.0672	7.15435	7.33887	7.27696	7.82514	7.76629	8.02534
1455679_at	5830411E10Rik	RIKEN cDNA 5830411E10 gene	0.000176696	0.0146002	0.00440385	9.12462e-06	-2.19111	-1.30446	1.6797	37.1218	16.942	28.4576	2.43815	1.23354	0.540559	chr. 1, 51.77 Mb	1	51765909	51769692	---	---	3676, nucleic acid binding, inferred from electronic annotation	Mm.196290	---	NP_082972.1	NM_028696	1455679_at (chr. 1, 51.77 Mb): 5830411E10Rik; RIKEN cDNA 5830411E10 gene	5.10967	5.29887	5.22775	3.96231	4.16998	4.10752	4.84474	4.84815	4.79881
1439784_at	2310046O06Rik	RIKEN cDNA 2310046O06 gene	0.571199	0.0065352	0.0044062	0.000264885	-1.03589	-1.92974	-1.86288	127.46	123.044	66.0503	6.93974	10.764	8.91219	chr. 9, 57.66 Mb	9	57656255	57657114	---	---	---	Mm.25814	ENSMUSG00000032305	NP_780482.1	NM_175273	1439784_at (chr. 9, 57.66 Mb): 2310046O06Rik; RIKEN cDNA 2310046O06 gene	7.05046	6.90155	7.02533	7.08186	6.86826	6.86826	5.84522	6.23412	6.0309
1460344_at	2310033F14Rik	RIKEN cDNA 2310033F14 gene	0.00018424	0.00190926	0.00441926	7.7535e-07	3.19571	12.8964	4.03553	66.0614	211.113	851.954	1.48624	11.9293	162.472	chr. 3, 89.2 Mb	3	89193440	89207674	---	---	---	---	---	---	---	1460344_at (chr. 3, 89.2 Mb): 2310033F14Rik; RIKEN cDNA 2310033F14 gene	6.08139	6.0364	6.0187	7.76819	7.76819	7.62453	9.85429	9.91369	9.37872
1439764_s_at	C330012H03Rik	RIKEN cDNA C330012H03 gene	0.00705711	0.824656	0.00442436	0.000459577	1.74181	-1.01374	-1.76575	2245.61	3911.43	2215.16	56.3434	385.834	275.033	chr. 16, 20.83 Mb	16	20832319	20832626	---	---	3676, nucleic acid binding, Unknown; 3676, nucleic acid binding, inferred from electronic annotation; 166, nucleotide binding, inferred from electronic annotation; 3723, RNA binding, inferred from electronic annotation	Mm.294740	---	NP_898850.1	NM_183029	1439764_s_at (chr. 16, 20.83 Mb): C330012H03Rik; RIKEN cDNA C330012H03 gene	11.1404	11.1644	11.093	12.0844	11.8136	11.8887	10.8994	11.255	11.1621
1453826_at	1810008K04Rik	RIKEN cDNA 1810008K04 gene	0.220163	0.0149515	0.00443412	0.00338092	-1.08557	1.25475	1.36213	17.3594	15.9909	21.7817	1.25067	1.07951	1.39931	chr. 1, 62.93 Mb	1	62931734	62933775	---	---	---	Mm.35153	---	---	---	1453826_at (chr. 1, 62.93 Mb): 1810008K04Rik; RIKEN cDNA 1810008K04 gene	4.22892	4.08718	4.02946	4.10195	3.91209	3.97702	4.42548	4.54253	4.36123
1430694_at	---	---	4.56663e-05	0.00264823	0.00445262	1.12857e-05	-5.0699	-2.44916	2.07005	124.756	24.6071	50.938	11.2766	2.65847	8.23374	chr. 8, 24.54 Mb	8	24537265	24539255	---	---	---	---	---	---	---	1430694_at (chr. 8, 24.54 Mb): ---; ---	6.80729	7.00999	7.05942	4.77387	4.60953	4.4628	5.62256	5.4485	5.90398
1426012_a_at	2610301G19Rik	RIKEN cDNA 2610301G19 gene	0.0329129	0.0234133	0.00445929	0.00117776	1.18078	-1.30037	-1.53545	162.52	191.901	124.98	8.46212	13.2538	11.7573	chr. 14, 64.46 Mb	14	64454166	64457086	6508, proteolysis, Unknown	---	4289, subtilase activity, Unknown; 5509, calcium ion binding, inferred from electronic annotation	Mm.218284	ENSMUSG00000033712	XP_358314.3	XM_358314	1426012_a_at (chr. 14, 64.46 Mb): 2610301G19Rik; RIKEN cDNA 2610301G19 gene	7.42124	7.27194	7.33636	7.58065	7.48293	7.68218	7.00134	7.0752	6.80699
1454223_at	4933423P22Rik	RIKEN cDNA 4933423P22 gene	0.0565558	0.197952	0.0044618	0.00561246	-1.19277	1.09786	1.3095	37.0688	31.0779	40.6965	3.37319	1.72567	1.27928	chr. 2, 90.19 Mb	2	90183999	90193162	---	---	---	---	---	---	---	1454223_at (chr. 2, 90.19 Mb): 4933423P22Rik; RIKEN cDNA 4933423P22 gene	5.35079	5.17561	5.09827	4.97159	5.02835	4.86901	5.37278	5.37278	5.29349
1443625_at	4931433E08Rik	RIKEN cDNA 4931433E08 gene	0.00454159	0.0142715	0.00446354	3.12334e-05	-1.72642	-1.28846	1.33991	74.0304	42.8809	57.4566	0.403121	2.8355	3.15205	chr. 19, 6.95 Mb	19	6951110	6951441	---	---	16740, transferase activity, inferred from electronic annotation; 8080, N-acetyltransferase activity, inferred from electronic annotation	Mm.329605	---	XP_484765.2	XM_484765	1443625_at (chr. 19, 6.95 Mb): 4931433E08Rik; RIKEN cDNA 4931433E08 gene	6.20292	6.20871	6.21846	5.40663	5.33288	5.52102	5.77118	5.92709	5.83062
1428247_at	2310075A12Rik	RIKEN cDNA 2310075A12 gene	5.73135e-05	0.00135528	0.00446717	3.50056e-06	2.31633	1.71057	-1.35413	81.7968	189.469	139.919	2.76035	9.766	9.60539	chr. 9, 26.9 Mb	9	26901685	26903199	6886, intracellular protein transport, inferred from electronic annotation	---	---	Mm.218717	ENSMUSG00000031988	NP_821170.1	NM_178027	1428247_at (chr. 9, 26.9 Mb): 2310075A12Rik; RIKEN cDNA 2310075A12 gene	6.40667	6.34157	6.31205	7.64906	7.51746	7.52716	7.11085	7.23131	7.03644
1429723_at	6330409N04Rik	RIKEN cDNA 6330409N04 gene	0.04195	0.00745829	0.00446826	3.65835e-05	1.33839	4.61219	3.44607	113.034	151.283	521.332	2.15884	16.0903	112.126	chr. 14, 56.08 Mb	14	56068587	56091599	---	---	---	Mm.282706	ENSMUSG00000021930	NP_079973.1	NM_025697	1429723_at (chr. 14, 56.08 Mb): 6330409N04Rik; RIKEN cDNA 6330409N04 gene	6.81593	6.8499	6.79547	7.33391	7.32003	7.0523	9.21126	9.17781	8.61507
1416668_at	4921531G14Rik	RIKEN cDNA 4921531G14 gene	0.213367	0.00891019	0.00451202	0.000291581	1.15398	2.12454	1.84105	1774.64	2047.9	3770.29	22.4441	265.79	466.991	chr. 15, 43.45 Mb	15	43423077	43473622	---	5634, nucleus, inferred from electronic annotation	5488, binding, inferred from electronic annotation	Mm.244512	ENSMUSG00000022337	NP_080012.1	NM_025736	1416668_at (chr. 15, 43.45 Mb): 4921531G14Rik; RIKEN cDNA 4921531G14 gene	10.7751	10.793	10.8116	11.1613	11.0291	10.7844	11.9154	12.0307	11.6724
1459419_at	---	---	0.49544	0.00182453	0.00451266	0.000237414	1.0691	2.44778	2.28957	16.6414	17.7913	40.7344	2.43595	1.23344	5.9048	chr. 16, 15.04 Mb	16	15042034	15042581	---	---	---	---	---	---	---	1459419_at (chr. 16, 15.04 Mb): ---; ---	4.26402	4.03052	3.84488	4.08823	4.10028	4.26402	5.44743	5.47986	5.08492
1430841_at	3300002P13Rik	RIKEN cDNA 3300002P13 gene	0.168081	0.00511344	0.00451298	0.00134203	-1.21468	1.72664	2.09732	16.9282	13.9364	29.229	1.71757	2.31318	3.59175	---				---	---	---	---	---	---	---	1430841_at (---): 3300002P13Rik; RIKEN cDNA 3300002P13 gene	3.90159	4.16349	4.16349	3.80116	3.53871	4.02217	5.003	4.9274	4.65482
1456161_at	0610040B10Rik	RIKEN cDNA 0610040B10 gene	0.0294904	0.00149215	0.00451985	9.05272e-05	1.98911	4.67266	2.34912	26.8291	53.366	125.363	6.0201	3.54215	19.75	chr. 5, 142.39 Mb	5	142390969	142391575	---	---	---	Mm.30983	---	XP_489113.1	XM_489113	1456161_at (chr. 5, 142.39 Mb): 0610040B10Rik; RIKEN cDNA 0610040B10 gene	4.84799	4.98262	4.32701	5.68147	5.84439	5.68147	7.20712	6.78719	6.88122
1456551_at	---	Transcribed locus	0.0559916	0.0814153	0.0045204	0.00613461	-4.23068	-3.31161	1.27753	51.1445	12.089	15.444	28.7306	0.668591	0.72818	chr. 6, 90.92 Mb	6	90918201	90918922	---	---	---	Mm.270401	---	---	---	1456551_at (chr. 6, 90.92 Mb): ---; Transcribed locus	5.4922	4.69911	6.36539	3.57511	3.52635	3.68104	3.96272	4.00781	3.87315
1442371_at	1110048D14Rik	RIKEN cDNA 1110048D14 gene (1110048D14Rik), mRNA	0.978083	0.00326103	0.00453015	0.000245536	-1.0023	2.44967	2.45531	96.7726	96.5502	237.061	14.9892	16.4706	16.3796	chr. 5, 27.68 Mb	5	27680281	27680947	6468, protein amino acid phosphorylation, Unknown; 7169, transmembrane receptor protein tyrosine kinase signaling pathway, Unknown	16020, membrane, Unknown	4714, transmembrane receptor protein tyrosine kinase activity, Unknown; 4872, receptor activity, inferred from electronic annotation; 5524, ATP binding, Unknown; 16301, kinase activity, inferred from electronic annotation	Mm.63995	---	NP_898943.1	NM_183120	1442371_at (chr. 5, 27.68 Mb): 1110048D14Rik; RIKEN cDNA 1110048D14 gene (1110048D14Rik), mRNA	6.40383	6.5252	6.82706	6.85222	6.42821	6.45938	7.77284	7.96686	7.92059
1418542_s_at	2810429O05Rik	RIKEN cDNA 2810429O05 gene	0.000113958	0.00145021	0.00453151	7.79446e-07	-1.73065	-5.23588	-3.02538	422.118	243.907	80.6202	13.1871	3.97975	11.1867	chr. 12, 3.38 Mb	12	3366784	3393770	---	---	---	Mm.70546	ENSMUSG00000020652	NP_598807.2	NM_134046	1418542_s_at (chr. 12, 3.38 Mb): 2810429O05Rik; RIKEN cDNA 2810429O05 gene	8.67116	8.75971	8.73222	7.91653	7.91653	7.95712	6.2909	6.53583	6.14521
1428715_at	2810423A18Rik	RIKEN cDNA 2810423A18 gene	0.00176201	0.24555	0.00454195	2.81469e-05	3.06662	-1.17926	-3.61633	521.166	1598.22	441.944	60.1102	60.448	81.1582	chr. 6, 87.53 Mb	6	87523695	87526542	---	---	---	---	---	---	---	1428715_at (chr. 6, 87.53 Mb): 2810423A18Rik; RIKEN cDNA 2810423A18 gene	8.82753	9.07265	9.15671	10.5808	10.6561	10.6878	8.59085	8.66284	9.0633
1442152_at	4930513N10Rik	RIKEN cDNA 4930513N10 gene	0.614743	0.0331555	0.00454734	0.00296863	-1.0173	1.12958	1.14913	12.9144	12.6947	14.5879	0.571894	0.340385	0.193219	chr. 8, 95.09 Mb	8	95089834	95090929	---	---	---	---	---	---	---	1442152_at (chr. 8, 95.09 Mb): 4930513N10Rik; RIKEN cDNA 4930513N10 gene	3.74086	3.71166	3.61735	3.68873	3.68791	3.62079	3.88636	3.86524	3.84824
1444738_at	5730419I09Rik	RIKEN cDNA 5730419I09 gene, mRNA (cDNA clone MGC:38574 IMAGE:5354483)	0.00162389	0.0133214	0.00455318	0.000162205	-1.72572	-1.34615	1.28197	57.2268	33.1612	42.5115	5.07728	1.86321	1.95513	chr. 6, 143.92 Mb	6	143917748	143918451	6810, transport, inferred from electronic annotation	8021, synaptic vesicle, inferred from electronic annotation; 16020, membrane, inferred from electronic annotation	5215, transporter activity, inferred from electronic annotation	Mm.130260	---	NP_083357.1	NM_029081	1444738_at (chr. 6, 143.92 Mb): 5730419I09Rik; RIKEN cDNA 5730419I09 gene, mRNA (cDNA clone MGC:38574 IMAGE:5354483)	5.74234	5.97765	5.78481	4.97025	5.13215	5.04733	5.33858	5.41653	5.47116
1426767_at	3230401M21Rik	RIKEN cDNA 3230401M21 gene	0.000178435	0.00287666	0.00456494	2.32435e-06	-1.32438	-4.4039	-3.32526	226.712	171.184	51.4798	5.97624	4.23889	8.20788	chr. 17, 23.66 Mb	17	23650895	23666236	---	---	---	Mm.35470	ENSMUSG00000025733	XP_128557.4	XM_128557	1426767_at (chr. 17, 23.66 Mb): 3230401M21Rik; RIKEN cDNA 3230401M21 gene	7.78971	7.86488	7.81857	7.40782	7.45892	7.39059	5.92488	5.49655	5.6011
1439324_at	B430006D22Rik	RIKEN cDNA B430006D22 gene	0.281089	0.0398166	0.00456552	0.00550747	-1.12245	1.32864	1.49133	48.3145	43.0438	64.1926	6.22632	3.73862	3.94808	chr. 6, 83.75 Mb	6	83747690	83748369	---	---	---	Mm.146985	ENSMUSG00000034832	XP_620339.1	XM_620339	1439324_at (chr. 6, 83.75 Mb): B430006D22Rik; RIKEN cDNA B430006D22 gene	5.52933	5.7899	5.44072	5.27532	5.49497	5.50162	5.92382	5.98616	6.09762
1449239_at	1700045I19Rik	RIKEN cDNA 1700045I19 gene	0.800106	0.00415691	0.0045694	0.00111714	1.014	1.43772	1.41786	16.1504	16.3766	23.2197	1.15609	0.984041	1.78568	chr. X, 157.36 Mb	X	157359527	157360735	16567, protein ubiquitination, inferred from electronic annotation	151, ubiquitin ligase complex, inferred from electronic annotation; 5634, nucleus, inferred from electronic annotation	4842, ubiquitin-protein ligase activity, inferred from electronic annotation; 8270, zinc ion binding, inferred from electronic annotation; 46872, metal ion binding, inferred from electronic annotation	Mm.39304	ENSMUSG00000051139	NP_083118.1	NM_028842	1449239_at (chr. X, 157.36 Mb): 1700045I19Rik; RIKEN cDNA 1700045I19 gene	3.95242	4.12807	3.9528	3.96412	4.12807	4.00337	4.6084	4.40359	4.59105
1427922_at	2310061C15Rik	RIKEN cDNA 2310061C15 gene	0.442147	0.0094595	0.0045753	0.000570942	-1.06349	1.89668	2.0171	70.4102	66.2065	133.545	4.85604	7.07146	20.3061	chr. 8, 116.23 Mb	8	116216999	116249732	---	---	---	Mm.4011	ENSMUSG00000014633	NP_081120.2	NM_026844	1427922_at (chr. 8, 116.23 Mb): 2310061C15Rik; RIKEN cDNA 2310061C15 gene	6.20331	6.01861	6.18416	6.20331	6.02911	5.89795	7.25376	7.08561	6.80987
[truncated: 19,114 more rows]
