# Supplementary material for: Global transcriptome analysis of murine embryonic stem cell-derived cardiomyocytes
Source: Genome Biol. 2007 Apr 11;8(4):R56. doi: 10.1186/gb-2007-8-4-r56 (PMC1896009; doi:10.1186/gb-2007-8-4-r56)
Supplement: Additional data file 13 — Provided is the raw data for the α-MHC experiments. [file gb-2007-8-4-r56-S13.zip › Supplementary file 12b.xls]

## Sheet: Tabelle1
Part 2
Probesets	symbol	title	ttest_aMHCundiff_vs_aMHCcontr15d	ttest_aMHCundiff_vs_aMHCpurom15d	ttest_aMHCcontr15d_vs_aMHCpurom15d	Anova_aMHC	alfc_aMHCundiff_vs_aMHCcontr15d	alfc_aMHCundiff_vs_aMHCpurom15d	alfc_aMHCcontr15d_vs_aMHCpurom15d	alavg_aMHCundiff	alavg_aMHCcontr15d	alavg_aMHCpurom15d	alstdev_aMHCundiff	alstdev_aMHCcontr15d	alstdev_aMHCpurom15d	Position	Chromosome	StartBp	StopBp	gobp	gocc	gomf	unigene	ensembl	refseqp	refseqt	Probeset	sc2_aMHCundiff_01	sc2_aMHCundiff_02	sc2_aMHCundiff_03	sc2_aMHCcontr15d_01	sc2_aMHCcontr15d_02	sc2_aMHCcontr15d_03	sc2_aMHCpurom15d_01	sc2_aMHCpurom15d_02	sc2_aMHCpurom15d_03
1447229_x_at	Pacsin3	Protein kinase C and casein kinase II substrate 3 (Pacsin3)	0.386099	0.0302886	0.0192753	0.013393	-1.09065	1.36245	1.48596	54.1894	49.6854	73.8306	4.6828	6.34136	8.96188	chr. 2, 90.98 Mb	2	90981643	90982003	6897, endocytosis, inferred from electronic annotation; 45806, negative regulation of endocytosis, inferred from direct assay	5737, cytoplasm, inferred from direct assay; 5802, Golgi trans face, inferred from direct assay	5515, protein binding, inferred from physical interaction; 8092, cytoskeletal protein binding, inferred from direct assay; 16301, kinase activity, inferred from electronic annotation	Mm.236650	---	NP_083009.1; NP_112019.1	NM_028733; NM_030880	1447229_x_at (chr. 2, 90.98 Mb): Pacsin3; Protein kinase C and casein kinase II substrate 3 (Pacsin3)	5.77394	5.87247	5.62249	5.41887	5.67323	5.78784	6.25754	5.99628	6.3425
1427549_s_at	Krtap16-10; Krtap16-3; Krtap16-6	keratin associated protein 16-10; keratin associated protein 16-3; keratin associated protein 16-6	0.395501	0.0177584	0.019276	0.00424955	1.0212	1.10719	1.08421	7.80677	7.97229	8.64361	0.27181	0.037712	0.186369	chr. 16, 88.13 Mb	16	88119705	88139129	---	---	---	Mm.251757	---	NP_570942.1; NP_899119.1	NM_130872; NM_183296	1427549_s_at (chr. 16, 88.13 Mb): Krtap16-10; Krtap16-3; Krtap16-6; keratin associated protein 16-10; keratin associated protein 16-3; keratin associated protein 16-6	2.93709	3.02156	2.93379	2.99729	3.00037	2.9873	3.07672	3.13731	3.1202
1444422_at	Pcdh19	protocadherin 19	0.0173829	0.604564	0.0192795	0.00372388	1.22646	-1.02199	-1.25343	13.0954	16.0609	12.8135	0.752207	1.0984	0.317242	chr. X, 127.23 Mb	X	127227031	127230569	7155, cell adhesion, inferred from electronic annotation; 7156, homophilic cell adhesion, inferred from electronic annotation	16021, integral to membrane, inferred from electronic annotation; 16020, membrane, inferred from electronic annotation	5509, calcium ion binding, inferred from electronic annotation; 5515, protein binding, inferred from electronic annotation	Mm.39738	ENSMUSG00000051323	XP_205287.3	XM_205287	1444422_at (chr. X, 127.23 Mb): Pcdh19; protocadherin 19	3.80057	3.64169	3.68599	3.91296	3.98928	4.10752	3.63776	3.70089	3.69925
1453312_at	Iqwd1	IQ motif and WD repeats 1	0.0155527	0.0132016	0.0192804	0.000208818	1.32352	2.28699	1.72796	91.2755	120.805	208.746	1.2812	8.03347	35.4117	chr. 1, 165.32 Mb	1	165251612	165382200	---	5634, nucleus, Unknown	3677, DNA binding, Unknown	Mm.227605	---	XP_129604.4	XM_129604	1453312_at (chr. 1, 165.32 Mb): Iqwd1; IQ motif and WD repeats 1	6.50992	6.53328	6.49299	7.00246	6.81082	6.92988	7.46942	7.65788	7.94873
1416821_at	Es2el	expressed sequence 2 embryonic lethal	0.675952	0.0224496	0.0192897	0.0145992	-1.04204	-1.39566	-1.33935	135.299	129.84	96.9428	16.677	10.9719	9.96719	chr. 16, 16.68 Mb	16	16671985	16682305	7399, nervous system development, inferred from expression pattern	5634, nucleus, inferred from electronic annotation; 5634, nucleus, inferred from expression pattern	---	Mm.256480	ENSMUSG00000003527	NP_071853.1	NM_022408	1416821_at (chr. 16, 16.68 Mb): Es2el; expressed sequence 2 embryonic lethal	7.26951	7.00626	6.94308	6.87287	7.08073	7.0975	6.7607	6.50256	6.5192
1429594_at	Slc38a2	solute carrier family 38, member 2	0.0264188	0.569949	0.0192897	0.000827535	-1.42085	1.01571	1.44317	45.1784	31.7967	45.8881	0.949441	3.56813	1.65545	chr. 15, 96.77 Mb	15	96764214	96767353	6865, amino acid transport, inferred from electronic annotation	16020, membrane, inferred from electronic annotation	5279, amino acid-polyamine transporter activity, inferred from electronic annotation	Mm.46754	---	NP_780330.2	NM_175121	1429594_at (chr. 15, 96.77 Mb): Slc38a2; solute carrier family 38, member 2	5.51	5.46257	5.51947	5.1664	4.90257	4.88595	5.46257	5.53009	5.56559
1426740_s_at	Armc5	armadillo repeat containing 5	0.56233	0.0393821	0.0192923	0.0170584	-1.02597	1.14778	1.17759	275.628	268.651	316.36	14.8717	11.3182	18.2794	chr. 7, 122.29 Mb	7	122288311	122294911	---	---	5488, binding, inferred from electronic annotation; 5515, protein binding, inferred from electronic annotation	Mm.183647	ENSMUSG00000042178	NP_666317.2	NM_146205	1426740_s_at (chr. 7, 122.29 Mb): Armc5; armadillo repeat containing 5	8.16435	8.13557	8.01553	8.13557	8.01833	8.05232	8.3964	8.27646	8.23866
1460341_at	Plekhb2	pleckstrin homology domain containing, family B (evectins) member 2	0.360588	0.0426772	0.0192951	0.00467191	-1.11395	1.97992	2.20553	290.19	260.506	574.555	21.4453	41.52	142.315	chr. 1, 35.13 Mb	1	35119290	35148923	---	16020, membrane, inferred from electronic annotation	---	Mm.292751	ENSMUSG00000026123	NP_663491.1	NM_145516	1460341_at (chr. 1, 35.13 Mb): Plekhb2; pleckstrin homology domain containing, family B (evectins) member 2	8.06159	8.27423	8.19875	7.74072	8.19729	8.09863	9.40858	9.30253	8.68858
1449078_at	St3gal6	ST3 beta-galactoside alpha-2,3-sialyltransferase 6	5.00712e-05	0.0113765	0.0192994	2.68062e-05	4.97234	2.34488	-2.12051	12.7647	63.4705	29.9317	1.19426	3.88262	6.08265	chr. 16, 57.49 Mb	16	57458848	57513036	6486, protein amino acid glycosylation, inferred from electronic annotation	5794, Golgi apparatus, inferred from electronic annotation; 5795, Golgi stack, inferred from electronic annotation; 16020, membrane, inferred from electronic annotation; 16021, integral to membrane, inferred from electronic annotation; 30173, integral ...	8373, sialyltransferase activity, inferred from sequence or structural similarity; 16740, transferase activity, inferred from electronic annotation; 16757, transferase activity, transferring glycosyl groups, inferred from electronic annotation; 8373, s...	Mm.212742	ENSMUSG00000022747	NP_061254.1	NM_018784	1449078_at (chr. 16, 57.49 Mb): St3gal6; ST3 beta-galactoside alpha-2,3-sialyltransferase 6	3.80419	3.67171	3.5337	6.0162	6.05686	5.88549	5.01541	5.10596	4.52438
1428107_at	Sh3bgrl	SH3-binding domain glutamic acid-rich protein like	1.24533e-05	0.00512431	0.0193077	9.89415e-07	27.9833	9.77738	-2.86204	36.2967	1015.7	354.887	0.904478	63.2743	92.5537	chr. X, 103.76 Mb	X	103762707	103763837	---	---	---	Mm.260760	ENSMUSG00000031246	NP_064373.1	NM_019989	1428107_at (chr. X, 103.76 Mb): Sh3bgrl; SH3-binding domain glutamic acid-rich protein like	5.16496	5.157	5.22245	10.0871	9.92046	9.95173	8.6787	8.66837	7.95436
1443381_at	Etv4	Ets variant gene 4 (E1A enhancer binding protein, E1AF) (Etv4), mRNA	0.000453476	0.00186884	0.0193182	9.37729e-05	-1.90131	-1.53033	1.24242	22.8261	12.0055	14.9158	1.69384	0.872023	0.954241	chr. 11, 101.59 Mb	11	101594329	101594955	6350, transcription, inferred from electronic annotation; 6355, regulation of transcription, DNA-dependent, inferred from electronic annotation; 8045, motor axon guidance, inferred from mutant phenotype; 9887, organ morphogenesis, inferred from direct ...	5634, nucleus, Unknown; 5634, nucleus, inferred from electronic annotation	3677, DNA binding, inferred from electronic annotation; 3700, transcription factor activity, inferred from electronic annotation; 16563, transcriptional activator activity, inferred from direct assay; 16563, transcriptional activator activity, inferred...	Mm.5025	---	NP_032841.1	NM_008815	1443381_at (chr. 11, 101.59 Mb): Etv4; Ets variant gene 4 (E1A enhancer binding protein, E1AF) (Etv4), mRNA	4.39788	4.51939	4.61257	3.64099	3.45934	3.64869	3.79701	3.98124	3.91209
1455345_at	Phf15	PHD finger protein 15	0.530427	0.0158035	0.0193206	0.00120849	-1.05811	-2.30369	-2.17717	235.469	222.538	102.214	23.6788	22.4843	25.7666	chr. 11, 51.57 Mb	11	51566296	51567680	6355, regulation of transcription, DNA-dependent, inferred from electronic annotation	---	5515, protein binding, inferred from electronic annotation; 8270, zinc ion binding, inferred from electronic annotation	Mm.259996	ENSMUSG00000020387	NP_955003.1	NM_199299	1455345_at (chr. 11, 51.57 Mb): Phf15; PHD finger protein 15	7.91211	7.7112	7.99989	7.9571	7.7112	7.7112	6.32321	6.5861	7.02786
1422957_at	Ccr3	chemokine (C-C motif) receptor 3	0.0301944	0.972195	0.0193246	0.019197	-1.12937	-1.00164	1.12752	10.6324	9.41447	10.615	0.517736	0.379923	0.391172	chr. 9, 124.05 Mb	9	124048345	124056525	6935, chemotaxis, inferred from direct assay; 6952, defense response, inferred from electronic annotation; 7165, signal transduction, inferred from electronic annotation; 7186, G-protein coupled receptor protein signaling pathway, inferred from electro...	16021, integral to membrane, Unknown; 16021, integral to membrane, inferred from electronic annotation	1584, rhodopsin-like receptor activity, inferred from electronic annotation; 4871, signal transducer activity, inferred from electronic annotation; 4872, receptor activity, inferred from electronic annotation; 4930, G-protein coupled receptor activity,...	Mm.57050	ENSMUSG00000035448	NP_034044.2	NM_009914	1422957_at (chr. 9, 124.05 Mb): Ccr3; chemokine (C-C motif) receptor 3	3.39399	3.34843	3.48539	3.22836	3.29482	3.17913	3.42079	3.34843	3.45292
1431038_at	Rassf4	Ras association (RalGDS/AF-6) domain family 4	0.252943	0.0550339	0.0193273	0.00904202	1.09672	-1.21464	-1.33212	13.4116	14.7088	11.0416	0.150635	1.43601	0.917586	chr. 6, 117.07 Mb	6	117070521	117075538	7218, neuropeptide signaling pathway, Unknown; 7165, signal transduction, inferred from electronic annotation	---	5515, protein binding, inferred from electronic annotation	Mm.257931	ENSMUSG00000042129	NP_835146.2	NM_178045	1431038_at (chr. 6, 117.07 Mb): Rassf4; Ras association (RalGDS/AF-6) domain family 4	3.73603	3.76401	3.73603	3.73603	3.86889	4.01717	3.5357	3.3194	3.52922
1424050_s_at	Fgfr1	fibroblast growth factor receptor 1	0.0776004	0.0614936	0.0193344	0.00592721	1.67707	-1.34283	-2.25202	82.0023	137.523	61.0666	6.89732	39.3021	9.50856	chr. 8, 24.28 Mb	8	24257087	24299891	1759, induction of an organ, inferred from mutant phenotype; 1763, branching morphogenesis, inferred from mutant phenotype; 6468, protein amino acid phosphorylation, inferred from electronic annotation; 7165, signal transduction, inferred from electron...	5615, extracellular space, Unknown; 16021, integral to membrane, Unknown; 16021, integral to membrane, inferred from electronic annotation	166, nucleotide binding, inferred from electronic annotation; 4672, protein kinase activity, inferred from electronic annotation; 4674, protein serine/threonine kinase activity, Unknown; 4713, protein-tyrosine kinase activity, inferred from electronic ...	Mm.265716	ENSMUSG00000031565	NP_034336.1	NM_010206	1424050_s_at (chr. 8, 24.28 Mb): Fgfr1; fibroblast growth factor receptor 1	6.23764	6.3459	6.47908	7.50879	6.75443	6.93639	5.67765	6.13241	5.951
1435363_at	Plekhg1	pleckstrin homology domain containing, family G (with RhoGef domain) member 1	0.00143137	0.030327	0.0193402	0.000318106	1.51345	-4.81639	-7.28936	200.01	302.705	41.527	2.22657	11.5089	22.5585	chr. 10, 6.54 Mb	10	6541152	6542280	---	---	---	Mm.150831	ENSMUSG00000040624	XP_136911.5	XM_136911	1435363_at (chr. 10, 6.54 Mb): Plekhg1; pleckstrin homology domain containing, family G (with RhoGef domain) member 1	7.62587	7.65689	7.64885	8.23947	8.18708	8.29668	4.63749	5.02183	6.07046
1423465_at	Sdfr2	stromal cell derived factor receptor 2	3.26826e-05	0.00049325	0.0193519	9.24676e-07	-7.18311	-12.2822	-1.70987	1748.65	243.439	142.373	129.592	26.7999	27.6852	chr. 3, 115.65 Mb	3	115634048	115672792	6584, catecholamine metabolism, Unknown; 6548, histidine catabolism, inferred from electronic annotation; 6584, catecholamine metabolism, inferred from electronic annotation	5615, extracellular space, Unknown; 16021, integral to membrane, Unknown	4500, dopamine beta-monooxygenase activity, Unknown; 4872, receptor activity, inferred from electronic annotation; 4500, dopamine beta-monooxygenase activity, inferred from electronic annotation	Mm.66293	ENSMUSG00000033386	NP_033172.1	NM_009146	1423465_at (chr. 3, 115.65 Mb): Sdfr2; stromal cell derived factor receptor 2	10.7791	10.6573	10.8717	8.09991	7.83991	7.82558	6.94254	7.02274	7.44362
1457034_at	D14Abb1e	DNA segment, Chr 14, Abbott 1 expressed	9.87601e-05	0.000907773	0.0193522	1.11085e-06	-6.45502	-11.0962	-1.719	516.595	80.0299	46.5561	30.4861	8.43033	9.02842	chr. 14, 25.62 Mb	14	25619434	25621818	---	---	---	Mm.383273	---	XP_621365.1	XM_621365	1457034_at (chr. 14, 25.62 Mb): D14Abb1e; DNA segment, Chr 14, Abbott 1 expressed	8.95067	8.97603	9.10704	6.44852	6.14581	6.35661	5.29624	5.44988	5.82438
1427504_s_at	Sfrs2	splicing factor, arginine/serine-rich 2 (SC-35)	0.00623317	0.0121565	0.0193554	0.000184955	-1.61473	-5.09214	-3.15356	2754.65	1705.95	540.961	158.933	188.438	166.184	chr. 11, 116.67 Mb	11	116671147	116672287	398, nuclear mRNA splicing, via spliceosome, inferred from electronic annotation; 6376, mRNA splice site selection, inferred from electronic annotation; 6397, mRNA processing, inferred from electronic annotation	5634, nucleus, inferred from direct assay; 5681, spliceosome complex, inferred from direct assay; 5681, spliceosome complex, inferred from electronic annotation; 5634, nucleus, inferred from electronic annotation	166, nucleotide binding, inferred from electronic annotation; 3676, nucleic acid binding, inferred from electronic annotation; 3677, DNA binding, inferred from electronic annotation; 3723, RNA binding, inferred from electronic annotation; 5515, protein...	Mm.21841	ENSMUSG00000034120	NP_035488.1	NM_011358	1427504_s_at (chr. 11, 116.67 Mb): Sfrs2; splicing factor, arginine/serine-rich 2 (SC-35)	11.3794	11.3781	11.5207	10.9056	10.6803	10.6061	9.37762	9.242	8.4602
1442753_at	Tnfaip8	Tumor necrosis factor, alpha-induced protein 8 (Tnfaip8), mRNA	0.113187	0.0405572	0.0193674	0.00399693	1.11424	-1.15173	-1.2833	10.0843	11.2364	8.75583	0.594531	0.781825	0.178504	---				---	---	---	Mm.27740	---	NP_598892.1	NM_134131	1442753_at (---): Tnfaip8; Tumor necrosis factor, alpha-induced protein 8 (Tnfaip8), mRNA	3.42906	3.28408	3.28408	3.51266	3.57464	3.3759	3.12185	3.10572	3.16257
1449413_at	Mpv17l	Mpv17 transgene, kidney disease mutant-like	0.000838339	0.00502936	0.0193705	6.12466e-06	-1.8115	-1.53099	1.18322	174.017	96.0625	113.663	1.8877	3.97874	6.71587	chr. 16, 12.68 Mb	16	12676556	12684833	---	16021, integral to membrane, inferred from electronic annotation	---	Mm.76554	ENSMUSG00000022679	NP_291042.2	NM_033564	1449413_at (chr. 16, 12.68 Mb): Mpv17l; Mpv17 transgene, kidney disease mutant-like	7.4543	7.4251	7.44968	6.55748	6.54484	6.65295	6.91624	6.81724	6.74736
1440387_at	---	PREDICTED: similar to p47 protein isoform a [Mus musculus], mRNA sequence	0.26665	0.065884	0.0193763	0.00530482	-1.12069	1.28154	1.4362	41.0574	36.6359	52.6167	4.76577	3.22601	0.243379	---				---	---	---	Mm.350536	---	---	---	1440387_at (---): ---; PREDICTED: similar to p47 protein isoform a [Mus musculus], mRNA sequence	5.50217	5.16646	5.39011	5.29811	5.22865	5.04733	5.72	5.72246	5.70985
1453520_at	Ttc21b	tetratricopeptide repeat domain 21B	0.00584499	0.150093	0.0193777	0.00196337	1.18025	-1.11302	-1.31364	15.6794	18.5056	14.0873	0.195997	0.588126	1.15491	chr. 2, 66.09 Mb	2	66086516	66102833	---	---	5488, binding, inferred from electronic annotation	Mm.250868	ENSMUSG00000034848	XP_130319.5	XM_130319	1453520_at (chr. 2, 66.09 Mb): Ttc21b; tetratricopeptide repeat domain 21B	3.98407	3.95013	3.97798	4.20417	4.16652	4.25753	3.89568	3.86939	3.67387
1442703_at	AK220484	cDNA sequence AK220484	0.0108948	0.717131	0.0193786	0.00869716	1.5161	1.04251	-1.45428	17.2717	26.1856	18.0059	2.04534	2.41563	2.46941	chr. 18, 10.56 Mb	18	10555970	10560850	---	---	---	Mm.261535	ENSMUSG00000069473	XP_355079.3	XM_355079	1442703_at (chr. 18, 10.56 Mb): AK220484; cDNA sequence AK220484	4.23698	4.1696	3.90331	4.55936	4.7351	4.82512	4.05959	4.04332	4.38234
1425643_at	Gypa	glycophorin A	0.541166	0.00948754	0.0193805	0.00398653	1.05466	1.46635	1.39036	18.3182	19.3194	26.8608	0.821748	2.13075	2.61265	chr. 8, 79.72 Mb	8	79706430	79723680	7016, cytoskeletal anchoring, inferred from mutant phenotype; 47484, regulation of response to osmotic stress, inferred from mutant phenotype	5887, integral to plasma membrane, inferred from direct assay; 9897, external side of plasma membrane, inferred from direct assay; 16020, membrane, inferred from electronic annotation; 16021, integral to membrane, inferred from sequence or structural s...	5515, protein binding, inferred from physical interaction; 42803, protein homodimerization activity, inferred from direct assay	Mm.13123	---	NP_034499.2	NM_010369	1425643_at (chr. 8, 79.72 Mb): Gypa; glycophorin A	4.21975	4.24309	4.11983	4.07603	4.37187	4.34964	4.6922	4.89857	4.63825
1416189_a_at	Sec61a1	Sec61 alpha 1 subunit (S. cerevisiae)	0.00753965	0.675957	0.0193814	0.00344362	1.29003	1.02544	-1.25803	3841.68	4955.88	3939.41	99.9155	283.142	311.089	chr. 6, 88.95 Mb	6	88938981	88954182	6605, protein targeting, inferred from electronic annotation; 6810, transport, inferred from electronic annotation; 9306, protein secretion, inferred from electronic annotation; 15031, protein transport, inferred from electronic annotation	5783, endoplasmic reticulum, inferred from electronic annotation; 16020, membrane, inferred from electronic annotation; 16021, integral to membrane, inferred from electronic annotation	15450, protein translocase activity, inferred from electronic annotation	Mm.28375	ENSMUSG00000030082	NP_058602.1	NM_016906	1416189_a_at (chr. 6, 88.95 Mb): Sec61a1; Sec61 alpha 1 subunit (S. cerevisiae)	11.9103	11.8681	11.9431	12.3546	12.2759	12.1896	11.8058	12.0081	12.0081
1435123_at	AI852640	expressed sequence AI852640	0.00359251	0.0037108	0.0193948	0.000226671	1.68732	3.28379	1.94615	47.6404	80.3848	156.441	4.91727	8.21358	34.918	chr. 12, 3.12 Mb	12	3114710	3116018	---	---	5488, binding, inferred from electronic annotation	Mm.210266	ENSMUSG00000020658	XP_354658.3	XM_354658	1435123_at (chr. 12, 3.12 Mb): AI852640; expressed sequence AI852640	5.39286	5.67595	5.63752	6.47039	6.32621	6.17484	7.6156	7.02682	7.15786
1446938_at	AA408213	expressed sequence AA408213	0.272271	0.0928149	0.019395	0.0103625	-1.17131	1.32552	1.55259	11.3148	9.65995	14.998	1.88445	1.164	0.345231	chr. 5, 145.95 Mb	5	145946467	145946881	---	---	---	---	---	---	---	1446938_at (chr. 5, 145.95 Mb): AA408213; expressed sequence AA408213	3.4969	3.23927	3.72376	3.1307	3.45603	3.20902	3.86784	3.92644	3.92504
1442191_at	AF397014	cDNA sequence AF397014	0.434332	0.0363228	0.019396	0.00843259	-1.05786	1.35952	1.43818	12.8633	12.1598	17.488	0.759828	1.15925	2.2803	---				8152, metabolism, inferred from electronic annotation	---	16740, transferase activity, inferred from electronic annotation	Mm.364180	---	NP_619595.2	NM_138654	1442191_at (---): AF397014; cDNA sequence AF397014	3.6095	3.6655	3.7756	3.71892	3.63447	3.44532	4.00071	4.03052	4.33013
1426818_at	---	CDNA clone IMAGE:6434118	0.386379	0.111789	0.0194023	0.0399051	-1.09172	1.20515	1.31569	275.204	252.083	331.663	35.5311	19.2188	32.4421	chr. 7, 62.62 Mb	7	62621066	62622130	---	---	---	Mm.381643	ENSMUSG00000042659	---	---	1426818_at (chr. 7, 62.62 Mb): ---; CDNA clone IMAGE:6434118	7.95824	8.02977	8.30185	7.90282	7.92326	8.09902	8.289	8.52796	8.29041
1434235_at	Slc20a2	solute carrier family 20, member 2	0.00718745	0.260367	0.0194047	0.00179718	-1.80675	1.28148	2.31531	1039.19	575.174	1331.71	21.3318	58.3691	311.5	chr. 8, 21.32 Mb	8	21315746	21324154	6810, transport, inferred from electronic annotation; 6817, phosphate transport, Unknown; 6817, phosphate transport, inferred from electronic annotation	5615, extracellular space, Unknown; 5887, integral to plasma membrane, inferred from electronic annotation; 16020, membrane, Unknown; 16021, integral to membrane, Unknown; 16020, membrane, inferred from electronic annotation	4872, receptor activity, inferred from electronic annotation; 5315, inorganic phosphate transporter activity, Unknown; 5386, carrier activity, inferred from electronic annotation; 5315, inorganic phosphate transporter activity, inferred from electronic...	Mm.323901	ENSMUSG00000037656	NP_035524.1	NM_011394	1434235_at (chr. 8, 21.32 Mb): Slc20a2; solute carrier family 20, member 2	10.0458	9.98806	10.0293	9.32514	9.05348	9.11051	10.5296	10.5915	9.92772
1428514_at	Cpne3	copine III	0.349837	0.00937953	0.0194054	0.000638689	-1.0601	-1.83506	-1.73103	93.166	87.8845	50.7701	7.48745	3.78494	7.68886	chr. 4, 19.47 Mb	4	19448936	19497075	6629, lipid metabolism, Unknown; 16192, vesicle-mediated transport, Unknown; 6629, lipid metabolism, inferred from sequence or structural similarity; 16192, vesicle-mediated transport, inferred from sequence or structural similarity	5737, cytoplasm, inferred from sequence or structural similarity; 5829, cytosol, inferred from sequence or structural similarity	4674, protein serine/threonine kinase activity, Unknown; 5215, transporter activity, Unknown; 5544, calcium-dependent phospholipid binding, Unknown; 16740, transferase activity, Unknown; 4674, protein serine/threonine kinase activity, inferred from seq...	Mm.38390	ENSMUSG00000028228	NP_082045.1	NM_027769	1428514_at (chr. 4, 19.47 Mb): Cpne3; copine III	6.48695	6.66901	6.46016	6.42821	6.52716	6.4146	5.84625	5.71078	5.40619
1428099_a_at	Sfrs1	splicing factor, arginine/serine-rich 1 (ASF/SF2)	0.0838568	0.0173132	0.019413	0.000232798	-1.07844	-2.82605	-2.62049	4860.19	4506.67	1719.78	177.823	196.274	403.909	chr. 11, 87.78 Mb	11	87776607	87781749	398, nuclear mRNA splicing, via spliceosome, Unknown; 6376, mRNA splice site selection, inferred from electronic annotation; 6376, mRNA splice site selection, Unknown; 6397, mRNA processing, Unknown; 6605, protein targeting, Unknown; 398, nuclear mRNA ...	5634, nucleus, inferred from direct assay; 5634, nucleus, Unknown; 5634, nucleus, inferred from electronic annotation	166, nucleotide binding, inferred from electronic annotation; 3676, nucleic acid binding, Unknown; 3723, RNA binding, inferred from electronic annotation; 3723, RNA binding, Unknown; 31202, RNA splicing factor activity, transesterification mechanism, U...	Mm.45645	ENSMUSG00000018379	NP_775550.2	NM_173374	1428099_a_at (chr. 11, 87.78 Mb): Sfrs1; splicing factor, arginine/serine-rich 1 (ASF/SF2)	12.2292	12.2044	12.3049	12.2004	12.0748	12.1355	10.9128	10.9493	10.2926
1459849_x_at	Vcpip1	valosin containing protein (p97)/p47 complex interacting protein 1	0.307075	0.067077	0.0194255	0.0251866	-1.03222	1.07182	1.10636	6.65342	6.44573	7.13128	0.227925	0.205425	0.237363	chr. 1, 9.83 Mb	1	9825080	9825327	160, two-component signal transduction system (phosphorelay), inferred from electronic annotation; 6512, ubiquitin cycle, inferred from electronic annotation; 6512, ubiquitin cycle, inferred from sequence or structural similarity	5783, endoplasmic reticulum, inferred from electronic annotation; 5795, Golgi stack, inferred from electronic annotation	155, two-component sensor molecule activity, inferred from electronic annotation; 8233, peptidase activity, inferred from electronic annotation; 8234, cysteine-type peptidase activity, inferred from electronic annotation; 16787, hydrolase activity, inf...	Mm.274493	---	NP_775619.2	NM_173443	1459849_x_at (chr. 1, 9.83 Mb): Vcpip1; valosin containing protein (p97)/p47 complex interacting protein 1	2.77607	2.74565	2.67886	2.67647	2.73821	2.6489	2.85823	2.77776	2.86487
1453885_at	Slc24a2	solute carrier family 24 (sodium/potassium/calcium exchanger), member 2	0.337758	0.0813852	0.0194263	0.0148859	-1.16073	1.37058	1.59087	24.8984	21.4506	34.1252	4.85386	0.769511	4.57113	chr. 4, 86.02 Mb	4	85977231	86059490	48514, blood vessel morphogenesis, inferred from mutant phenotype; 7155, cell adhesion, inferred from direct assay; 7156, homophilic cell adhesion, inferred from direct assay; 16339, calcium-dependent cell-cell adhesion, inferred from direct assay; 164...	16021, integral to membrane, Unknown; 5912, adherens junction, inferred from direct assay; 30027, lamellipodium, inferred from direct assay; 45202, synapse, inferred from direct assay; 16020, membrane, inferred from electronic annotation; 16021, integr...	5515, protein binding, inferred from physical interaction; 5509, calcium ion binding, inferred from electronic annotation	Mm.127296	ENSMUSG00000037996	NP_766014.1	NM_172426	1453885_at (chr. 4, 86.02 Mb): Slc24a2; solute carrier family 24 (sodium/potassium/calcium exchanger), member 2	4.91963	4.56141	4.37974	4.47247	4.36892	4.4256	4.98295	4.97041	5.30016
1423221_at	Tubb4	tubulin, beta 4	0.318514	0.00881336	0.0194437	0.00469271	-1.09807	1.32417	1.45403	30.234	27.5338	40.0351	2.26907	3.42426	2.14298	chr. 17, 54.77 Mb	17	54770117	54777330	7017, microtubule-based process, inferred from electronic annotation; 7018, microtubule-based movement, inferred from electronic annotation; 51258, protein polymerization, inferred from electronic annotation	5737, cytoplasm, inferred from electronic annotation; 5874, microtubule, inferred from electronic annotation; 5929, cilium, inferred from direct assay; 43234, protein complex, inferred from electronic annotation	166, nucleotide binding, inferred from electronic annotation; 3924, GTPase activity, inferred from electronic annotation; 5198, structural molecule activity, inferred from electronic annotation; 5200, structural constituent of cytoskeleton, inferred fr...	Mm.7420	ENSMUSG00000062591	NP_033477.2	NM_009451	1423221_at (chr. 17, 54.77 Mb): Tubb4; tubulin, beta 4	4.97474	4.98372	4.78745	4.64811	4.70503	4.97474	5.28792	5.26851	5.40909
1452757_s_at	Hba-a1	hemoglobin alpha, adult chain 1	2.92751e-05	9.75379e-05	0.0194516	1.82557e-07	125.014	62.6367	-1.99586	15.4158	1927.19	965.592	1.92195	381.441	219.145	---				6810, transport, inferred from electronic annotation; 15671, oxygen transport, inferred from electronic annotation	5739, mitochondrion, inferred from direct assay; 5833, hemoglobin complex, inferred from electronic annotation	5344, oxygen transporter activity, inferred from electronic annotation; 5488, binding, inferred from electronic annotation; 5506, iron ion binding, inferred from electronic annotation; 19825, oxygen binding, inferred from electronic annotation; 20037, ...	Mm.196110	ENSMUSG00000069919; ENSMUSG00000069917	NP_032244.1	NM_008218	1452757_s_at (---): Hba-a1; hemoglobin alpha, adult chain 1	3.74753	3.95861	4.11007	10.538	11.0652	11.0715	9.5268	10.1981	9.94309
1448241_at	Gm2a	GM2 ganglioside activator protein	0.0541453	0.122046	0.0194663	0.0123405	-1.15884	1.15632	1.33999	606.535	523.397	701.347	42.8859	32.1213	72.1579	chr. 11, 54.86 Mb	11	54850800	54863740	6629, lipid metabolism, inferred from electronic annotation; 6665, sphingolipid metabolism, inferred from electronic annotation; 6689, ganglioside catabolism, inferred from mutant phenotype; 7611, learning and/or memory, inferred from mutant phenotype;...	5615, extracellular space, Unknown; 5739, mitochondrion, inferred from direct assay; 5764, lysosome, inferred from electronic annotation	4563, beta-N-acetylhexosaminidase activity, inferred from mutant phenotype; 8047, enzyme activator activity, inferred from direct assay	Mm.287807	ENSMUSG00000000594	NP_034429.1	NM_010299	1448241_at (chr. 11, 54.86 Mb): Gm2a; GM2 ganglioside activator protein	9.15097	9.35095	9.22429	8.92698	9.09427	9.06848	9.32858	9.40741	9.61106
1444834_at	Ppp1r12a	PREDICTED: protein phosphatase 1, regulatory (inhibitor) subunit 12A [Mus musculus], mRNA sequence	0.222452	0.0508811	0.0194832	0.00973162	-1.08662	1.17893	1.28105	14.4981	13.3423	17.0922	0.290032	1.1658	1.21163	chr. 10, 108.1 Mb	10	108094780	108095781	---	---	---	Mm.207499	---	XP_137239.3	XM_137239	1444834_at (chr. 10, 108.1 Mb): Ppp1r12a; PREDICTED: protein phosphatase 1, regulatory (inhibitor) subunit 12A [Mus musculus], mRNA sequence	3.87436	3.82407	3.87436	3.68873	3.63998	3.87436	3.9741	4.13467	4.16958
1458190_at	Arhgap4	Rho GTPase activating protein 4	0.0835541	0.954781	0.0194874	0.0479104	-1.35393	-1.00052	1.35323	35.492	26.2141	35.4737	6.5931	2.668	3.52518	chr. X, 68.56 Mb	X	68559980	68560967	51301, cell division, inferred from electronic annotation	---	3743, translation initiation factor activity, inferred from electronic annotation; 5096, GTPase activator activity, inferred from electronic annotation	Mm.246654	---	NP_619536.1	NM_138630	1458190_at (chr. X, 68.56 Mb): Arhgap4; Rho GTPase activating protein 4	5.4283	5.01878	4.95402	4.63948	4.61095	4.87194	5.30457	5.04783	5.07984
1422283_at	Cd40lg	CD40 ligand	0.0168955	0.620774	0.0195129	0.00573672	-1.35967	1.04747	1.42421	43.1516	31.7367	45.1998	4.19359	1.51372	4.87263	chr. X, 51.97 Mb	X	51966857	51978757	6952, defense response, inferred from electronic annotation; 6955, immune response, inferred from electronic annotation; 7165, signal transduction, inferred from direct assay; 48305, immunoglobulin secretion, inferred from genetic interaction; 51023, r...	5615, extracellular space, inferred from electronic annotation; 5886, plasma membrane, inferred from electronic annotation; 16020, membrane, inferred from electronic annotation; 16021, integral to membrane, Unknown; 5625, soluble fraction, inferred fro...	5125, cytokine activity, inferred from electronic annotation; 5164, tumor necrosis factor receptor binding, inferred from electronic annotation; 5174, CD40 receptor binding, inferred from sequence or structural similarity	Mm.4861	ENSMUSG00000031132	NP_035746.2	NM_011616	1422283_at (chr. X, 51.97 Mb): Cd40lg; CD40 ligand	5.57899	5.39217	5.30951	4.93689	5.06444	4.95967	5.60906	5.30951	5.55869
1435059_at	Ddef1	development and differentiation enhancing	0.000853072	0.0759724	0.0195166	0.00103139	1.89007	-1.8869	-3.56638	142.086	268.553	75.3014	12.502	22.9011	28.0499	chr. 15, 64.1 Mb	15	64102654	64104096	6355, regulation of transcription, DNA-dependent, Unknown; 43087, regulation of GTPase activity, inferred from electronic annotation	5634, nucleus, Unknown; 16020, membrane, inferred from electronic annotation	3677, DNA binding, Unknown; 3700, transcription factor activity, Unknown; 5096, GTPase activator activity, inferred from electronic annotation; 46872, metal ion binding, inferred from electronic annotation; 5515, protein binding, inferred from physical...	Mm.277236	---	NP_034156.2	NM_010026	1435059_at (chr. 15, 64.1 Mb): Ddef1; development and differentiation enhancing	7.0956	7.0566	7.2888	8.12721	7.92019	8.14893	5.7092	6.06675	6.73548
1426790_at	Ssrp1	structure specific recognition protein 1	0.00544373	0.0123966	0.0195322	0.000148627	-1.21047	-2.97925	-2.46123	1892.68	1563.59	635.287	86.9661	54.4949	141.085	chr. 2, 84.74 Mb	2	84734925	84744862	6355, regulation of transcription, DNA-dependent, inferred from electronic annotation	785, chromatin, inferred from electronic annotation; 5634, nucleus, inferred from electronic annotation	3677, DNA binding, inferred from electronic annotation	Mm.219793	ENSMUSG00000027067	NP_892035.1	NM_182990	1426790_at (chr. 2, 84.74 Mb): Ssrp1; structure specific recognition protein 1	10.9606	10.8421	10.853	10.5929	10.6663	10.571	8.90291	9.39819	9.55544
1436926_at	Esrrb	estrogen related receptor, beta	1.31756e-05	4.65295e-06	0.0195388	7.35507e-09	-41.9937	-30.4108	1.38088	935.862	22.2858	30.774	55.49	2.55163	2.93292	chr. 12, 83.39 Mb	12	83393954	83394605	6350, transcription, inferred from electronic annotation; 6355, regulation of transcription, DNA-dependent, inferred from electronic annotation; 6605, protein targeting, Unknown	5634, nucleus, inferred from electronic annotation	3677, DNA binding, inferred from electronic annotation; 3700, transcription factor activity, inferred from electronic annotation; 3707, steroid hormone receptor activity, inferred from electronic annotation; 4872, receptor activity, inferred from elect...	Mm.235550	ENSMUSG00000021255	NP_036064.2	NM_011934	1436926_at (chr. 12, 83.39 Mb): Esrrb; estrogen related receptor, beta	9.90894	9.76852	9.9278	4.65482	4.41004	4.35099	5.08145	4.928	4.80844
1425375_at	Tdpoz1	TD and POZ domain containing 1	0.0322976	0.0495738	0.0195537	0.00143788	-1.07731	1.22537	1.32011	12.0233	11.1604	14.733	0.134171	0.317208	1.21426	---				---	---	5515, protein binding, Unknown; 5515, protein binding, inferred from electronic annotation	Mm.80593	---	NP_683751.1	NM_148949	1425375_at (---): Tdpoz1; TD and POZ domain containing 1	3.59702	3.56905	3.59702	3.51266	3.49356	3.43357	3.8796	3.75764	3.99586
1424323_at	Noc2l	nucleolar complex associated 2 homolog (S. cerevisiae)	2.70456e-05	0.00610125	0.0195553	2.20434e-05	-1.54865	-2.62616	-1.69577	422.519	272.83	160.888	7.95492	6.58753	23.1432	---				---	5634, nucleus, inferred from electronic annotation	---	Mm.139166	---	NP_067278.1	NM_021303	1424323_at (---): Noc2l; nucleolar complex associated 2 homolog (S. cerevisiae)	8.70711	8.7539	8.7071	8.11183	8.11183	8.05106	7.25192	7.1616	7.54746
1415841_at	Dncic2	dynein, cytoplasmic, intermediate chain 2	0.00104542	0.338836	0.0195567	0.0018059	1.37196	-1.08743	-1.49191	757.373	1039.08	696.48	35.997	43.7322	83.4126	chr. 2, 70.94 Mb	2	70912180	70961047	7018, microtubule-based movement, inferred from electronic annotation	5868, cytoplasmic dynein complex, inferred from electronic annotation; 5874, microtubule, inferred from electronic annotation; 30286, dynein complex, inferred from electronic annotation	3774, motor activity, inferred from electronic annotation; 3777, microtubule motor activity, inferred from electronic annotation	Mm.249479	ENSMUSG00000027012	NP_034194.1	NM_010064	1415841_at (chr. 2, 70.94 Mb): Dncic2; dynein, cytoplasmic, intermediate chain 2	9.50339	9.55032	9.63764	10.0594	9.94937	10.052	9.25061	9.59862	9.46149
1437723_s_at	Derl1	Der1-like domain family, member 1	0.00100707	0.00494465	0.0195598	8.56147e-05	1.66017	2.81843	1.69767	1486.19	2467.33	4188.71	81.6742	185.013	685.736	---				6810, transport, inferred from electronic annotation; 15031, protein transport, inferred from electronic annotation; 19060, intracellular viral protein transport, inferred from sequence or structural similarity; 30433, ER-associated protein catabolism,...	5783, endoplasmic reticulum, inferred from electronic annotation; 16021, integral to membrane, Unknown; 30176, integral to endoplasmic reticulum membrane, inferred from sequence or structural similarity; 16021, integral to membrane, inferred from elect...	4872, receptor activity, inferred from sequence or structural similarity; 5515, protein binding, inferred from sequence or structural similarity	Mm.289387	ENSMUSG00000022365	NP_077169.1	NM_024207	1437723_s_at (---): Derl1; Der1-like domain family, member 1	10.5085	10.4751	10.6243	11.3848	11.1782	11.2352	11.7594	12.0592	12.2383
1435851_at	Lgi1	leucine-rich repeat LGI family, member 1	0.316689	0.251011	0.0195659	0.0748401	-1.10657	1.12002	1.23938	12.141	10.9717	13.5981	1.54208	0.715296	1.00787	---				---	---	---	Mm.298251	ENSMUSG00000067242	NP_064674.1	NM_020278	1435851_at (---): Lgi1; leucine-rich repeat LGI family, member 1	3.78985	3.55841	3.43438	3.42079	3.38193	3.55841	3.73606	3.87915	3.67298
1450033_a_at	Stat1	signal transducer and activator of transcription 1	0.0293682	0.231565	0.0195825	0.00609966	1.57495	-1.23614	-1.94686	54.5969	85.9873	44.1672	2.00368	12.3611	11.0559	chr. 1, 52.44 Mb	1	52420419	52461926	6350, transcription, inferred from mutant phenotype; 6355, regulation of transcription, DNA-dependent, inferred from electronic annotation; 7165, signal transduction, inferred from electronic annotation; 7242, intracellular signaling cascade, inferred ...	5634, nucleus, inferred from direct assay; 5737, cytoplasm, inferred from direct assay; 5634, nucleus, inferred from electronic annotation	3677, DNA binding, inferred from electronic annotation; 3700, transcription factor activity, inferred from mutant phenotype; 4871, signal transducer activity, inferred from electronic annotation; 5509, calcium ion binding, inferred from electronic anno...	Mm.277406	ENSMUSG00000026104	NP_033309.2	NM_009283	1450033_a_at (chr. 1, 52.44 Mb): Stat1; signal transducer and activator of transcription 1	5.74051	5.7392	5.83062	6.48963	6.17299	6.58417	5.26528	5.21457	5.83062
1439002_s_at	Csh1	chorionic somatomammotropin hormone 1	0.048837	0.330421	0.0196139	0.0191929	-1.16053	1.06888	1.24046	44.3612	38.225	47.4167	3.1814	1.85804	3.61903	chr. 13, 26.58 Mb	13	26579600	26579844	---	5576, extracellular region, inferred from electronic annotation; 5615, extracellular space, Unknown	5179, hormone activity, inferred from electronic annotation; 5213, structural constituent of chorion (sensu Insecta), inferred from electronic annotation	Mm.233151	ENSMUSG00000057170; ENSMUSG00000062737	NP_032890.1	NM_008864	1439002_s_at (chr. 13, 26.58 Mb): Csh1; chorionic somatomammotropin hormone 1	5.46534	5.57377	5.36716	5.17551	5.27914	5.31123	5.47561	5.53258	5.68553
1420596_at	Cacng2	calcium channel, voltage-dependent, gamma subunit 2	0.02787	0.0578298	0.0196251	0.00154476	-1.21023	1.21713	1.473	43.0145	35.5424	52.3541	2.75346	0.626302	5.24356	chr. 15, 78.11 Mb	15	78047022	78171274	6810, transport, inferred from electronic annotation; 6811, ion transport, inferred from electronic annotation; 6816, calcium ion transport, Unknown; 19226, transmission of nerve impulse, inferred from genetic interaction; 6816, calcium ion transport, ...	5615, extracellular space, Unknown; 5923, tight junction, inferred from electronic annotation; 16020, membrane, inferred from electronic annotation; 16021, integral to membrane, Unknown; 16021, integral to membrane, inferred from electronic annotation	5198, structural molecule activity, inferred from electronic annotation; 5216, ion channel activity, inferred from electronic annotation; 5244, voltage-gated ion channel activity, inferred from electronic annotation; 5245, voltage-gated calcium channel...	Mm.277338	ENSMUSG00000019146	NP_031609.1	NM_007583	1420596_at (chr. 15, 78.11 Mb): Cacng2; calcium channel, voltage-dependent, gamma subunit 2	5.35099	5.52676	5.39669	5.17551	5.12477	5.15369	5.71442	5.5557	5.84599
1435663_at	Esr1	estrogen receptor 1 (alpha)	0.403621	0.0103614	0.0196253	0.000234341	1.08635	5.79458	5.33397	9.50095	10.3214	55.054	1.37194	0.169495	20.1818	chr. 10, 5.5 Mb	10	5501961	5504723	6350, transcription, inferred from electronic annotation; 6355, regulation of transcription, DNA-dependent, inferred from electronic annotation; 6355, regulation of transcription, DNA-dependent, inferred from sequence or structural similarity; 30520, e...	5634, nucleus, inferred from direct assay; 5737, cytoplasm, inferred from direct assay; 16020, membrane, inferred from sequence or structural similarity; 16585, chromatin remodeling complex, inferred from sequence or structural similarity; 5634, nucleu...	3677, DNA binding, inferred from electronic annotation; 3700, transcription factor activity, inferred from electronic annotation; 3707, steroid hormone receptor activity, inferred from electronic annotation; 4872, receptor activity, inferred from elect...	Mm.9213	ENSMUSG00000019768	NP_031982.1	NM_007956	1435663_at (chr. 10, 5.5 Mb): Esr1; estrogen receptor 1 (alpha)	3.00447	3.28408	3.42452	3.39259	3.34565	3.36407	5.85172	5.07297	6.20463
1436623_at	Entpd7	ectonucleoside triphosphate diphosphohydrolase 7	0.0622019	0.101847	0.0196289	0.007194	1.22729	-1.28279	-1.57435	24.8382	30.4836	19.3626	0.963711	3.21046	3.19204	chr. 19, 43.28 Mb	19	43278765	43279621	9191, ribonucleoside diphosphate catabolism, inferred from sequence or structural similarity; 9203, ribonucleoside triphosphate catabolism, inferred from sequence or structural similarity	5634, nucleus, inferred from sequence or structural similarity	16787, hydrolase activity, inferred from electronic annotation; 17110, nucleoside-diphosphatase activity, inferred from sequence or structural similarity; 17111, nucleoside-triphosphatase activity, inferred from sequence or structural similarity	Mm.296789	---	NP_444333.2	NM_053103	1436623_at (chr. 19, 43.28 Mb): Entpd7; ectonucleoside triphosphate diphosphohydrolase 7	4.56836	4.66645	4.66645	5.09333	4.81347	4.86757	4.20259	4.06641	4.51865
1443097_at	Evi2a	Ecotropic viral integration site 2a, mRNA (cDNA clone MGC:47928 IMAGE:1396641)	0.0350433	0.433819	0.0196296	0.0114361	-1.16082	1.03266	1.19874	13.4808	11.6131	13.9211	0.632458	0.730926	0.625133	chr. 11, 79.3 Mb	11	79298718	79299235	8283, cell proliferation, Unknown; 50875, cellular physiological process, Unknown	16021, integral to membrane, Unknown; 16021, integral to membrane, inferred from electronic annotation	4888, transmembrane receptor activity, Unknown; 4888, transmembrane receptor activity, inferred from sequence or structural similarity	Mm.164948	---	NP_001028883.1; NP_034291.1	NM_001033711; NM_010161	1443097_at (chr. 11, 79.3 Mb): Evi2a; Ecotropic viral integration site 2a, mRNA (cDNA clone MGC:47928 IMAGE:1396641)	3.70533	3.82843	3.7216	3.59839	3.5793	3.4295	3.75793	3.76478	3.87204
1442928_at	Kpna4	Karyopherin (importin) alpha 4, mRNA (cDNA clone MGC:19244 IMAGE:3672708)	0.0147393	0.0343938	0.0196312	0.000646515	-1.2176	1.47265	1.7931	19.5177	16.0297	28.7428	1.01886	0.280612	4.2572	chr. 3, 68.75 Mb	3	68750214	68750715	6606, protein import into nucleus, inferred from electronic annotation; 6810, transport, inferred from electronic annotation; 6886, intracellular protein transport, inferred from electronic annotation; 15031, protein transport, inferred from electronic...	5634, nucleus, inferred from electronic annotation	5488, binding, inferred from electronic annotation; 8565, protein transporter activity, inferred from electronic annotation	Mm.30601	---	NP_032493.1	NM_008467	1442928_at (chr. 3, 68.75 Mb): Kpna4; Karyopherin (importin) alpha 4, mRNA (cDNA clone MGC:19244 IMAGE:3672708)	4.36919	4.22666	4.26042	3.99297	4.03106	3.98355	4.63841	4.80737	5.05842
1417938_at	Rad51ap1	RAD51 associated protein 1	0.00827969	0.0129668	0.0196363	0.000129628	-1.8417	-8.82119	-4.78971	825.144	448.035	93.5411	18.9466	50.6553	44.3008	chr. 6, 127.61 Mb	6	127597233	127613922	6281, DNA repair, inferred from electronic annotation; 6310, DNA recombination, inferred from physical interaction; 6974, response to DNA damage stimulus, inferred from electronic annotation; 724, double-strand break repair via homologous recombination...	5634, nucleus, inferred from direct assay; 5634, nucleus, inferred from electronic annotation	3677, DNA binding, inferred from electronic annotation; 3723, RNA binding, inferred from electronic annotation; 3690, double-stranded DNA binding, inferred from sequence or structural similarity; 3697, single-stranded DNA binding, inferred from sequenc...	Mm.204634	ENSMUSG00000030346	NP_033039.1	NM_009013	1417938_at (chr. 6, 127.61 Mb): Rad51ap1; RAD51 associated protein 1	9.65019	9.71225	9.70229	8.98395	8.72449	8.6962	5.90481	6.26625	7.1673
1437829_s_at	Eef2k	eukaryotic elongation factor-2 kinase	0.00270764	0.00510287	0.0196363	0.000124375	-1.22781	-1.74449	-1.42083	444.869	362.329	255.013	17.8185	10.3538	26.448	chr. 7, 114.78 Mb	7	114779014	114779571	6468, protein amino acid phosphorylation, inferred from electronic annotation	---	166, nucleotide binding, inferred from electronic annotation; 3746, translation elongation factor activity, inferred from electronic annotation; 4674, protein serine/threonine kinase activity, inferred from electronic annotation; 5488, binding, inferre...	Mm.383175	ENSMUSG00000035064	NP_031934.1	NM_007908	1437829_s_at (chr. 7, 114.78 Mb): Eef2k; eukaryotic elongation factor-2 kinase	8.7609	8.76612	8.8624	8.52943	8.4531	8.51974	7.88871	7.92284	8.15672
1457305_at	Btrc	Beta-transducin repeat containing protein, mRNA (cDNA clone MGC:7517 IMAGE:3491843)	0.172873	0.00302568	0.019643	0.000439141	1.18077	2.37516	2.01154	39.1917	46.2763	93.0867	5.83968	0.776417	15.2767	chr. 19, 45.08 Mb	19	45079850	45080767	6464, protein modification, Unknown; 6511, ubiquitin-dependent protein catabolism, Unknown; 6512, ubiquitin cycle, inferred from electronic annotation; 7165, signal transduction, Unknown	5783, endoplasmic reticulum, Unknown	4840, ubiquitin conjugating enzyme activity, Unknown; 16874, ligase activity, inferred from electronic annotation	Mm.119717	---	NP_033901.1	NM_009771	1457305_at (chr. 19, 45.08 Mb): Btrc; Beta-transducin repeat containing protein, mRNA (cDNA clone MGC:7517 IMAGE:3491843)	5.11375	5.21639	5.51638	5.54847	5.50413	5.54359	6.68652	6.65485	6.23829
1457658_x_at	Anxa4	annexin A4	1.63463e-05	0.0982054	0.0196519	0.000477556	1.96241	-1.5949	-3.12984	28.5021	55.9327	17.8708	0.939343	1.43303	4.76235	chr. 6, 87.17 Mb	6	87171943	87176243	1822, kidney development, inferred from sequence or structural similarity	16324, apical plasma membrane, inferred from sequence or structural similarity	5509, calcium ion binding, inferred from electronic annotation; 5544, calcium-dependent phospholipid binding, inferred from electronic annotation	Mm.259702	ENSMUSG00000029994	NP_038499.1	NM_013471	1457658_x_at (chr. 6, 87.17 Mb): Anxa4; annexin A4	4.83365	4.87946	4.78431	5.80856	5.76676	5.8406	4.30972	3.63704	4.41548
1424363_at	Mycbpap	Mycbp associated protein	0.477841	0.789207	0.0196555	0.413681	-1.08785	1.02013	1.10974	13.4629	12.3757	13.7338	2.07017	0.352049	0.497965	chr. 11, 94.33 Mb	11	94322434	94333721	---	5737, cytoplasm, inferred from sequence or structural similarity	5515, protein binding, inferred from sequence or structural similarity	Mm.84725	ENSMUSG00000039110	NP_733771.1	NM_170671	1424363_at (chr. 11, 94.33 Mb): Mycbpap; Mycbp associated protein	3.96868	3.72125	3.52899	3.61245	3.67549	3.59922	3.82427	3.72125	3.79155
1430164_a_at	Grb10	growth factor receptor bound protein 10	0.0227354	0.0026244	0.0196597	0.000846448	1.80908	3.13718	1.73412	31.1694	56.3881	97.784	6.88868	7.21067	18.239	chr. 11, 11.9 Mb	11	11862156	11932195	7165, signal transduction, traceable author statement; 7242, intracellular signaling cascade, inferred from electronic annotation; 48009, insulin-like growth factor receptor signaling pathway, inferred from physical interaction; 7165, signal transducti...	5829, cytosol, traceable author statement	4872, receptor activity, inferred from electronic annotation; 5070, SH3/SH2 adaptor activity, inferred from physical interaction; 5515, protein binding, inferred from physical interaction	Mm.273117	ENSMUSG00000020176	NP_034475.2	NM_010345	1430164_a_at (chr. 11, 11.9 Mb): Grb10; growth factor receptor bound protein 10	4.92426	4.62756	5.264	5.58788	5.90379	5.93537	6.84493	6.64036	6.29716
1424948_x_at	H2-D1; H2-K1; H2-L; LOC56628	histocompatibility 2, D region locus 1; histocompatibility 2, K1, K region; histocompatibility 2, D region; MHC (A.CA/J(H-2K-f) class I antigen	0.0199067	0.949336	0.0196664	0.00101571	1.7006	-1.00301	-1.70572	49.343	83.9129	49.1949	2.6467	12.6495	2.63196	chr. 17, 32.97 Mb	17	32967247	32971636	6955, immune response, inferred from electronic annotation; 19882, antigen presentation, inferred from electronic annotation; 19883, antigen presentation, endogenous antigen, inferred from electronic annotation; 19885, antigen processing, endogenous an...	5886, plasma membrane, inferred from direct assay; 16021, integral to membrane, inferred from electronic annotation; 42612, MHC class I protein complex, inferred from electronic annotation; 9897, external side of plasma membrane, inferred from direct a...	5515, protein binding, inferred from physical interaction; 30106, MHC class I receptor activity, inferred from electronic annotation; 30106, MHC class I receptor activity, Unknown	Mm.16771	ENSMUSG00000036861	NP_001001892.1; NP_034510.2; NP_064293.1	NM_001001892; NM_010380; NM_019909	1424948_x_at (chr. 17, 32.97 Mb): H2-D1; H2-K1; H2-L; LOC56628; histocompatibility 2, D region locus 1; histocompatibility 2, K1, K region; histocompatibility 2, D region; MHC (A.CA/J(H-2K-f) class I antigen	5.65732	5.53355	5.67922	6.11863	6.47823	6.5407	5.65732	5.67094	5.52883
1448122_at	Tcp1	t-complex protein 1	0.0977348	0.0429937	0.0196673	0.00134474	1.11711	-1.60291	-1.79062	6247.11	6978.67	3897.35	71.9794	450.677	662.494	chr. 17, 11.61 Mb	17	11607425	11615989	6457, protein folding, inferred from electronic annotation; 44267, cellular protein metabolism, inferred from electronic annotation	242, pericentriolar material, inferred from direct assay; 5720, nuclear heterochromatin, inferred from direct assay; 5815, microtubule organizing center, inferred from direct assay	166, nucleotide binding, inferred from electronic annotation; 5515, protein binding, inferred from electronic annotation; 5524, ATP binding, inferred from electronic annotation; 51082, unfolded protein binding, inferred from electronic annotation	Mm.32019	ENSMUSG00000068039	NP_038714.1	NM_013686	1448122_at (chr. 17, 11.61 Mb): Tcp1; t-complex protein 1	12.5993	12.5993	12.628	12.6601	12.841	12.799	12.0744	12.0518	11.6135
1440016_at	Dbt	Dihydrolipoamide branched chain transacylase E2 (Dbt), mRNA	0.00894396	0.129193	0.0196855	0.00113116	-1.6972	-1.18755	1.42917	21.4122	12.6162	18.0306	0.440634	1.21861	2.20193	chr. 3, 115.28 Mb	3	115282378	115283108	8152, metabolism, inferred from electronic annotation	5739, mitochondrion, inferred from direct assay; 5739, mitochondrion, inferred from electronic annotation	5515, protein binding, inferred from electronic annotation; 8415, acyltransferase activity, inferred from electronic annotation; 16740, transferase activity, inferred from electronic annotation; 31405, lipoic acid binding, inferred from electronic anno...	Mm.3636	---	NP_034152.1	NM_010022	1440016_at (chr. 3, 115.28 Mb): Dbt; Dihydrolipoamide branched chain transacylase E2 (Dbt), mRNA	4.42983	4.38669	4.44394	3.49459	3.69266	3.77053	4.19695	4.32634	3.97179
1424583_at	Farp2	FERM, RhoGEF and pleckstrin domain protein 2	0.571059	0.0576029	0.0196943	0.0196368	-1.03693	1.16348	1.20644	38.9199	37.5339	45.2825	2.9408	2.37538	1.52814	chr. 1, 93.4 Mb	1	93356059	93449491	16322, neuron remodeling, inferred from sequence or structural similarity; 16601, Rac protein signal transduction, inferred from sequence or structural similarity	5737, cytoplasm, inferred from sequence or structural similarity	5089, Rho guanyl-nucleotide exchange factor activity, inferred from sequence or structural similarity	---	ENSMUSG00000034066	NP_663494.1	NM_145519	1424583_at (chr. 1, 93.4 Mb): Farp2; FERM, RhoGEF and pleckstrin domain protein 2	5.36905	5.15553	5.31431	5.31029	5.24574	5.12849	5.50257	5.4505	5.54793
1417421_at	S100a1	S100 calcium binding protein A1	0.0600298	0.00300622	0.0197078	0.000742959	1.25738	1.92702	1.53256	23.3437	29.3519	44.9837	2.70984	1.39059	5.95897	chr. 3, 90.32 Mb	3	90321814	90325174	7275, development, inferred from electronic annotation	16529, sarcoplasmic reticulum, inferred from direct assay	5509, calcium ion binding, inferred from electronic annotation; 46872, metal ion binding, inferred from electronic annotation; 8270, zinc ion binding, inferred from electronic annotation	Mm.24662	ENSMUSG00000044080	NP_035439.1	NM_011309	1417421_at (chr. 3, 90.32 Mb): S100a1; S100 calcium binding protein A1	4.69325	4.56549	4.35629	4.90285	4.92465	4.79535	5.69173	5.4255	5.33224
1438307_at	Hmgb2	High mobility group box 2, mRNA (cDNA clone MGC:6061 IMAGE:3489780)	0.110099	0.000332544	0.019709	0.000611107	-1.5322	-3.97459	-2.59405	213.999	139.668	53.8418	29.6227	46.1568	8.27118	chr. 8, 56.55 Mb	8	56554539	56555234	6323, DNA packaging, inferred from electronic annotation; 6355, regulation of transcription, DNA-dependent, inferred from electronic annotation; 6260, DNA replication, inferred from sequence or structural similarity; 6268, DNA unwinding during replicat...	785, chromatin, inferred from electronic annotation; 5634, nucleus, inferred from electronic annotation; 5694, chromosome, inferred from electronic annotation; 793, condensed chromosome, inferred from sequence or structural similarity; 5634, nucleus, i...	3677, DNA binding, inferred from electronic annotation; 3690, double-stranded DNA binding, inferred from sequence or structural similarity; 3697, single-stranded DNA binding, inferred from sequence or structural similarity; 8301, DNA bending activity, ...	Mm.279998	---	XP_486109.1	XM_486109	1438307_at (chr. 8, 56.55 Mb): Hmgb2; High mobility group box 2, mRNA (cDNA clone MGC:6061 IMAGE:3489780)	7.53485	7.72769	7.9342	7.59218	6.81563	6.82524	5.96747	5.52745	5.72324
1418931_at	Reg4	regenerating islet-derived family, member 4	0.066282	0.688159	0.0197093	0.0388339	-1.18355	-1.02836	1.15092	17.8366	15.0704	17.3448	1.64906	0.686171	0.815176	chr. 3, 97.72 Mb	3	97708362	97722958	---	5615, extracellular space, inferred from sequence or structural similarity; 5615, extracellular space, Unknown; 5737, cytoplasm, inferred from sequence or structural similarity	5529, sugar binding, Unknown; 5529, sugar binding, inferred from electronic annotation	Mm.46306	ENSMUSG00000027876	NP_080604.1	NM_026328	1418931_at (chr. 3, 97.72 Mb): Reg4; regenerating islet-derived family, member 4	4.07972	4.07555	4.30309	3.86888	3.98723	3.88188	4.1926	4.07382	4.07972
1449434_at	Car3	carbonic anhydrase 3	0.0133495	0.102708	0.0197156	0.0014731	4.71179	1.65758	-2.84257	12.2913	57.9141	20.3738	1.19639	21.3349	6.615	chr. 3, 14.88 Mb	3	14879338	14888355	6730, one-carbon compound metabolism, inferred from electronic annotation	---	4089, carbonate dehydratase activity, inferred from electronic annotation; 8270, zinc ion binding, inferred from electronic annotation; 16829, lyase activity, inferred from electronic annotation; 46872, metal ion binding, inferred from electronic annot...	Mm.300	ENSMUSG00000027559	NP_031632.2	NM_007606	1449434_at (chr. 3, 14.88 Mb): Car3; carbonic anhydrase 3	3.76526	3.58833	3.49166	6.35225	5.33858	5.68871	4.00295	4.09606	4.8067
1444849_at	C76872	expressed sequence C76872	0.017404	0.0857649	0.0197176	0.00152997	-1.45351	1.34006	1.94779	61.2995	42.1734	82.1451	6.52322	1.41277	13.708	chr. 12, 106.03 Mb	12	106032797	106033688	---	---	---	---	---	---	---	1444849_at (chr. 12, 106.03 Mb): C76872; expressed sequence C76872	5.8351	5.85792	6.10462	5.44455	5.40075	5.34787	6.43728	6.06068	6.53957
1427418_a_at	Hif1a	hypoxia inducible factor 1, alpha subunit	0.0283144	0.00129157	0.0197411	0.000200828	1.22974	1.62058	1.31782	2347.52	2886.85	3804.35	165.426	53.3534	286.839	chr. 12, 70.79 Mb	12	70774921	70795258	160, two-component signal transduction system (phosphorelay), inferred from electronic annotation; 1525, angiogenesis, inferred from mutant phenotype; 1666, response to hypoxia, inferred from direct assay; 1666, response to hypoxia, inferred from seque...	5634, nucleus, inferred from direct assay; 9434, flagellum (sensu Eukaryota), inferred from direct assay; 5634, nucleus, inferred from sequence or structural similarity; 5634, nucleus, inferred from electronic annotation	155, two-component sensor molecule activity, inferred from electronic annotation; 3677, DNA binding, inferred from direct assay; 3700, transcription factor activity, inferred from direct assay; 3700, transcription factor activity, inferred from sequenc...	Mm.3879	ENSMUSG00000021109	NP_034561.1	NM_010431	1427418_a_at (chr. 12, 70.79 Mb): Hif1a; hypoxia inducible factor 1, alpha subunit	11.1162	11.1602	11.3074	11.5138	11.4644	11.5071	11.9026	11.9938	11.7757
1445431_at	Stk39	Serine/threonine kinase 39, STE20/SPS1 homolog (yeast) (Stk39), mRNA	0.626939	0.0137337	0.0197438	0.00332309	1.03848	1.65394	1.59266	14.6515	15.2152	24.2327	1.49635	1.19583	3.84219	chr. 2, 68.15 Mb	2	68145262	68145829	6468, protein amino acid phosphorylation, inferred from electronic annotation	---	166, nucleotide binding, inferred from electronic annotation; 4672, protein kinase activity, inferred from electronic annotation; 4674, protein serine/threonine kinase activity, inferred from electronic annotation; 5524, ATP binding, inferred from elec...	Mm.198414	---	NP_058562.1	NM_016866	1445431_at (chr. 2, 68.15 Mb): Stk39; Serine/threonine kinase 39, STE20/SPS1 homolog (yeast) (Stk39), mRNA	3.79857	4.03327	3.77252	3.98631	3.99647	3.79035	4.83284	4.53319	4.39541
1448885_at	Rap2b	RAP2B, member of RAS oncogene family	0.00467234	0.487772	0.019746	0.000692515	1.49982	-1.06018	-1.59008	179	268.469	168.84	10.8766	4.81046	20.4939	chr. 3, 61.04 Mb	3	61043030	61046200	7264, small GTPase mediated signal transduction, inferred from electronic annotation; 15031, protein transport, inferred from electronic annotation	---	166, nucleotide binding, inferred from electronic annotation; 5525, GTP binding, inferred from electronic annotation	Mm.273288	ENSMUSG00000036894	NP_082988.1	NM_028712	1448885_at (chr. 3, 61.04 Mb): Rap2b; RAP2B, member of RAS oncogene family	7.37898	7.52961	7.5374	8.08452	8.03848	8.08237	7.38709	7.22021	7.57
1430871_at	Plcb4	phospholipase C, beta 4	0.0385201	0.456608	0.0197465	0.0205339	-1.31419	1.08492	1.42578	18.8729	14.3609	20.4756	2.22402	1.40228	2.43875	chr. 2, 135.22 Mb	2	135173424	135256694	6629, lipid metabolism, Unknown; 7165, signal transduction, Unknown; 7242, intracellular signaling cascade, Unknown; 16042, lipid catabolism, inferred from electronic annotation; 6629, lipid metabolism, inferred from electronic annotation; 7165, signal...	---	4435, phosphoinositide phospholipase C activity, Unknown; 4629, phospholipase C activity, Unknown; 4871, signal transducer activity, inferred from electronic annotation; 16787, hydrolase activity, inferred from electronic annotation; 4435, phosphoinosi...	Mm.38009	---	NP_038857.1	NM_013829	1430871_at (chr. 2, 135.22 Mb): Plcb4; phospholipase C, beta 4	4.06706	4.40561	4.22212	3.6999	3.83699	3.98158	4.14264	4.45938	4.44392
1424268_at	Smox	spermine oxidase	0.027	0.00437236	0.0197533	0.00109166	1.6036	2.39909	1.49606	91.4476	146.645	219.391	15.9875	20.2189	24.6669	chr. 2, 131.02 Mb	2	131005752	131039023	6118, electron transport, inferred from electronic annotation; 46208, spermine catabolism, inferred from direct assay	5634, nucleus, inferred from electronic annotation	16491, oxidoreductase activity, inferred from electronic annotation; 46592, polyamine oxidase activity, inferred from direct assay	Mm.136586	ENSMUSG00000027333	NP_663508.1	NM_145533	1424268_at (chr. 2, 131.02 Mb): Smox; spermine oxidase	6.65754	6.18962	6.64961	6.95793	7.24688	7.35513	7.74702	7.94264	7.62444
1459381_at	Dach1	DACH protein (Dach)	0.721423	0.0250579	0.0197655	0.00122494	-1.02045	1.90493	1.94388	16.8995	16.5609	32.1923	0.977067	1.26536	6.62693	chr. 14, 92.33 Mb	14	92331048	92331695	6350, transcription, inferred from electronic annotation; 6355, regulation of transcription, DNA-dependent, inferred from electronic annotation; 7275, development, inferred from electronic annotation; 45449, regulation of transcription, inferred from d...	5634, nucleus, inferred from direct assay; 5667, transcription factor complex, inferred from direct assay; 5634, nucleus, inferred from electronic annotation	3677, DNA binding, inferred from electronic annotation; 3700, transcription factor activity, inferred from direct assay; 5515, protein binding, inferred from physical interaction	Mm.320593	---	NP_031852.1	NM_007826	1459381_at (chr. 14, 92.33 Mb): Dach1; DACH protein (Dach)	4.04126	4.01932	4.17141	4.16349	4.03087	3.94642	5.30388	4.73221	4.93051
1434994_at	Dedd	death effector domain-containing	0.302577	0.0353732	0.019773	0.00404449	1.0615	-1.37536	-1.45995	150.506	159.762	109.43	7.86374	10.8417	14.2094	chr. 1, 171.27 Mb	1	171270001	171271176	6350, transcription, inferred from electronic annotation; 6355, regulation of transcription, DNA-dependent, inferred from electronic annotation; 6915, apoptosis, Unknown; 42981, regulation of apoptosis, Unknown; 6917, induction of apoptosis, inferred f...	5634, nucleus, inferred from electronic annotation; 5730, nucleolus, inferred from direct assay; 5737, cytoplasm, inferred from direct assay	3677, DNA binding, inferred from electronic annotation; 5515, protein binding, inferred from electronic annotation; 3677, DNA binding, inferred from direct assay	Mm.270139	ENSMUSG00000013973	NP_035745.2	NM_011615	1434994_at (chr. 1, 171.27 Mb): Dedd; death effector domain-containing	7.16283	7.31188	7.22242	7.32165	7.21741	7.41362	6.95713	6.75639	6.58384
1451996_at	Tm2d1	TM2 domain containing 1	0.544623	0.0650009	0.0197772	0.0319982	1.03513	1.16755	1.12793	22.0844	22.8603	25.7848	1.82078	0.972232	0.78796	---				8624, induction of apoptosis by extracellular signals, inferred from direct assay	5887, integral to plasma membrane, inferred from direct assay	1540, beta-amyloid binding, inferred from physical interaction; 4930, G-protein coupled receptor activity, inferred from direct assay	Mm.331719	---	NP_444387.1	NM_053157	1451996_at (---): Tm2d1; TM2 domain containing 1	4.5897	4.35834	4.43718	4.45041	4.51809	4.5732	4.70233	4.63821	4.72344
1440950_at	Akt1	Thymoma viral proto-oncogene 1 (Akt1), mRNA	0.769969	0.00598507	0.019798	0.00570122	1.0204	1.30576	1.27965	65.5421	66.8791	85.582	3.31751	5.70926	5.58055	chr. 12, 108.14 Mb	12	108135013	108135497	74, regulation of progression through cell cycle, inferred from electronic annotation; 6468, protein amino acid phosphorylation, inferred from direct assay; 6915, apoptosis, inferred from direct assay; 6954, inflammatory response, inferred from direct ...	5737, cytoplasm, inferred from direct assay; 5819, spindle, inferred from direct assay; 30027, lamellipodium, inferred from direct assay	166, nucleotide binding, inferred from electronic annotation; 4672, protein kinase activity, inferred from direct assay; 4674, protein serine/threonine kinase activity, inferred from electronic annotation; 4713, protein-tyrosine kinase activity, Unknow...	Mm.6645	---	NP_033782.1	NM_009652	1440950_at (chr. 12, 108.14 Mb): Akt1; Thymoma viral proto-oncogene 1 (Akt1), mRNA	6.01933	6.11158	5.96847	5.9161	6.15191	6.11158	6.32458	6.41449	6.51251
1416602_a_at	Rad52	RAD52 homolog (S. cerevisiae)	0.0710482	0.00518987	0.0198035	0.00155085	-1.26633	-1.77324	-1.40029	53.6373	42.3564	30.2482	6.50152	4.96136	1.96306	chr. 6, 120.35 Mb	6	120335132	120355249	724, double-strand break repair via homologous recombination, inferred from direct assay; 6281, DNA repair, inferred from electronic annotation; 6310, DNA recombination, inferred from electronic annotation; 6974, response to DNA damage stimulus, inferr...	5634, nucleus, inferred from electronic annotation	5515, protein binding, inferred from sequence or structural similarity	Mm.149	ENSMUSG00000030166	NP_035366.1	NM_011236	1416602_a_at (chr. 6, 120.35 Mb): Rad52; RAD52 homolog (S. cerevisiae)	5.91518	5.56574	5.73339	5.25786	5.58117	5.35518	4.81985	4.92288	5.0075
1431811_a_at	Fbxo34	F-box only protein 34	0.00322084	0.000328182	0.0198208	9.70786e-06	-1.46633	-1.88247	-1.2838	318.552	217.245	169.22	14.6065	2.48855	11.2688	---				6512, ubiquitin cycle, inferred from electronic annotation	---	---	Mm.11935	ENSMUSG00000037536	NP_084512.1	NM_030236	1431811_a_at (---): Fbxo34; F-box only protein 34	8.3363	8.23929	8.36748	7.75251	7.78209	7.75475	7.31361	7.38568	7.50265
1435001_at	Plaa	phospholipase A2, activating protein	0.0156652	0.00521947	0.019843	0.000404643	-1.61627	-2.73328	-1.6911	768.545	475.505	281.181	55.9533	72.9448	52.6758	chr. 4, 93.54 Mb	4	93541771	93542849	6644, phospholipid metabolism, Unknown; 6954, inflammatory response, inferred from direct assay; 7165, signal transduction, Unknown	---	5515, protein binding, inferred from physical interaction; 16005, phospholipase A2 activator activity, inferred from direct assay; 5488, binding, inferred from electronic annotation	Mm.22724	---	NP_766283.1	NM_172695	1435001_at (chr. 4, 93.54 Mb): Plaa; phospholipase A2, activating protein	9.58998	9.47483	9.68545	9.1267	8.79239	8.72839	7.8652	8.09199	8.39884
1443782_x_at	Cyp20a1	cytochrome P450, family 20, subfamily A, polypeptide 1	0.0565926	0.000250103	0.0198435	0.000631754	1.32972	-1.21941	-1.62147	12.447	16.551	10.2074	0.249596	1.98192	0.194058	chr. 1, 60.69 Mb	1	60691187	60691349	6118, electron transport, Unknown; 6118, electron transport, inferred from electronic annotation	16020, membrane, inferred from electronic annotation; 5783, endoplasmic reticulum, inferred from electronic annotation; 5792, microsome, inferred from electronic annotation	4497, monooxygenase activity, inferred from electronic annotation; 5506, iron ion binding, inferred from electronic annotation; 16491, oxidoreductase activity, inferred from electronic annotation; 46872, metal ion binding, inferred from electronic anno...	Mm.197640	ENSMUSG00000049439	NP_084289.1	NM_030013	1443782_x_at (chr. 1, 60.69 Mb): Cyp20a1; cytochrome P450, family 20, subfamily A, polypeptide 1	3.65433	3.60393	3.65433	4.15148	3.83433	4.13894	3.36345	3.31982	3.37084
1435419_at	Rgag4	retrotransposon gag domain containing 4	0.31606	0.0452891	0.0198671	0.020295	1.10433	1.33977	1.2132	18.5762	20.5142	24.8878	2.5881	0.94246	1.71992	chr. X, 96.67 Mb	X	96667906	96668593	---	---	---	Mm.23297	---	NP_899141.1	NM_183318	1435419_at (chr. X, 96.67 Mb): Rgag4; retrotransposon gag domain containing 4	4.17021	4.41972	4.02878	4.2873	4.41972	4.36557	4.5967	4.56203	4.74663
1423908_at	Ndufs8	NADH dehydrogenase (ubiquinone) Fe-S protein 8	0.432348	0.0246249	0.0198684	0.00102608	1.07167	2.60136	2.42739	433.916	465.015	1128.77	21.6547	51.0493	301.246	chr. 19, 3.7 Mb	19	3697657	3701503	6118, electron transport, inferred from electronic annotation	5739, mitochondrion, inferred from direct assay; 5739, mitochondrion, inferred from electronic annotation	5506, iron ion binding, inferred from electronic annotation; 16491, oxidoreductase activity, inferred from electronic annotation; 46872, metal ion binding, inferred from electronic annotation; 51536, iron-sulfur cluster binding, inferred from electroni...	Mm.44227	ENSMUSG00000059734	NP_659119.2	NM_144870	1423908_at (chr. 19, 3.7 Mb): Ndufs8; NADH dehydrogenase (ubiquinone) Fe-S protein 8	8.67599	8.79586	8.8083	8.66566	8.94562	8.95389	10.4802	10.1445	9.68997
1434408_at	Mjd	Machado-Joseph disease (spinocerebellar ataxia 3, olivopontocerebellar ataxia 3, autosomal dominant, ataxin 3) homolog (human)	0.00343468	0.00465737	0.0198705	4.68106e-05	-2.73173	-4.56294	-1.67035	179.253	65.6186	39.2844	38.759	9.70913	1.69443	chr. 12, 97.37 Mb	12	97364359	97365959	6350, transcription, inferred from electronic annotation; 6355, regulation of transcription, DNA-dependent, inferred from electronic annotation	5634, nucleus, inferred from electronic annotation	---	Mm.271914	ENSMUSG00000021189	NP_083981.1	NM_029705	1434408_at (chr. 12, 97.37 Mb): Mjd; Machado-Joseph disease (spinocerebellar ataxia 3, olivopontocerebellar ataxia 3, autosomal dominant, ataxin 3) homolog (human)	7.27988	7.30724	7.80719	6.24836	5.8278	6.00077	5.30066	5.35438	5.22992
1417518_at	Plagl2	pleiomorphic adenoma gene-like 2	0.761433	0.0442007	0.0198757	0.0179459	-1.02391	1.22311	1.25236	20.9906	20.5004	25.6738	1.9825	1.56084	1.12217	chr. 2, 152.69 Mb	2	152684700	152698308	6917, induction of apoptosis, inferred from direct assay; 45944, positive regulation of transcription from RNA polymerase II promoter, inferred from direct assay	5634, nucleus, inferred from direct assay; 5634, nucleus, inferred from electronic annotation	46872, metal ion binding, inferred from electronic annotation; 3676, nucleic acid binding, inferred from electronic annotation; 8270, zinc ion binding, inferred from electronic annotation	Mm.103199	ENSMUSG00000051413	NP_061277.2	NM_018807	1417518_at (chr. 2, 152.69 Mb): Plagl2; pleiomorphic adenoma gene-like 2	4.28967	4.53935	4.33348	4.22482	4.41965	4.41965	4.61701	4.74325	4.68366
1416283_at	Gart	phosphoribosylglycinamide formyltransferase	0.00133209	0.00523315	0.0198815	1.31892e-05	-2.90499	-6.32634	-2.17775	2048.79	705.265	323.851	33.0403	58.0107	72.227	chr. 16, 90.79 Mb	16	90778559	90804137	6164, purine nucleotide biosynthesis, inferred from electronic annotation; 6189, 'de novo' IMP biosynthesis, inferred from electronic annotation; 9058, biosynthesis, inferred from electronic annotation; 9113, purine base biosynthesis, inferred from ele...	5737, cytoplasm, inferred from electronic annotation	3824, catalytic activity, inferred from electronic annotation; 4637, phosphoribosylamine-glycine ligase activity, inferred from electronic annotation; 4641, phosphoribosylformylglycinamidine cyclo-ligase activity, inferred from electronic annotation; 4...	Mm.4505	ENSMUSG00000022962	NP_034386.1	NM_010256	1416283_at (chr. 16, 90.79 Mb): Gart; phosphoribosylglycinamide formyltransferase	11.0008	11.0235	10.977	9.59196	9.40774	9.37686	8.57769	8.43654	7.92496
1418512_at	Stk3	serine/threonine kinase 3 (Ste20, yeast homolog)	0.0213057	0.503381	0.0198842	0.00405391	1.29885	-1.04618	-1.35883	223.471	290.256	213.607	20.2114	24.6968	3.99122	chr. 15, 35.02 Mb	15	34874603	35155766	6468, protein amino acid phosphorylation, inferred from electronic annotation; 6915, apoptosis, inferred from electronic annotation; 7165, signal transduction, inferred from electronic annotation; 7243, protein kinase cascade, inferred from sequence or...	5634, nucleus, inferred from electronic annotation	166, nucleotide binding, inferred from electronic annotation; 287, magnesium ion binding, inferred from electronic annotation; 4672, protein kinase activity, inferred from electronic annotation; 4674, protein serine/threonine kinase activity, inferred ...	Mm.262330	ENSMUSG00000022329	NP_062609.1	NM_019635	1418512_at (chr. 15, 35.02 Mb): Stk3; serine/threonine kinase 3 (Ste20, yeast homolog)	7.66929	7.80019	7.93054	8.31638	8.10756	8.10946	7.72347	7.76961	7.72287
1444033_at	Anapc10	Anaphase promoting complex subunit 10, mRNA (cDNA clone MGC:25547 IMAGE:3710036)	0.00844889	0.370241	0.0198845	0.0042177	-1.31416	1.08433	1.42498	27.1097	20.629	29.3958	1.98115	0.948008	3.15391	---				6512, ubiquitin cycle, inferred from electronic annotation; 7049, cell cycle, inferred from electronic annotation; 7067, mitosis, inferred from electronic annotation; 30071, regulation of mitotic metaphase/anaphase transition, inferred from electronic ...	5680, anaphase-promoting complex, inferred from electronic annotation	5515, protein binding, inferred from electronic annotation	Mm.257445	---	NP_081180.1	NM_026904	1444033_at (---): Anapc10; Anaphase promoting complex subunit 10, mRNA (cDNA clone MGC:25547 IMAGE:3710036)	4.67478	4.72527	4.87461	4.31391	4.43947	4.34343	4.96113	4.68677	4.96732
1416020_a_at	Atp5g1	ATP synthase, H+ transporting, mitochondrial F0 complex, subunit c (subunit 9), isoform 1	0.0944356	0.0376903	0.0198846	0.00152269	-1.20842	2.5429	3.0729	1014.03	839.134	2578.57	77.2593	101.58	847.458	chr. 11, 75.15 Mb	11	75153401	75153903	6810, transport, inferred from electronic annotation; 6811, ion transport, inferred from electronic annotation; 15986, ATP synthesis coupled proton transport, inferred from electronic annotation; 15992, proton transport, inferred from electronic annota...	5739, mitochondrion, inferred from electronic annotation; 5743, mitochondrial inner membrane, inferred from direct assay; 16020, membrane, inferred from electronic annotation; 16021, integral to membrane, Unknown; 16469, proton-transporting two-sector ...	8289, lipid binding, inferred from electronic annotation; 15078, hydrogen ion transporter activity, inferred from electronic annotation; 46933, hydrogen-transporting ATP synthase activity, rotational mechanism, inferred from electronic annotation; 4696...	Mm.371547	ENSMUSG00000006057; ENSMUSG00000058357	NP_031532.2	NM_007506	1416020_a_at (chr. 11, 75.15 Mb): Atp5g1; ATP synthase, H+ transporting, mitochondrial F0 complex, subunit c (subunit 9), isoform 1	10.1072	9.93026	9.91206	9.5214	9.87318	9.72226	11.7585	11.2848	10.7944
1449231_at	Zfp296	zinc finger protein 296	0.000138389	0.00398447	0.0198938	6.43561e-07	-23.4508	-9.61294	2.4395	511.03	21.7916	53.1607	5.69568	1.61917	14.2307	chr. 7, 16.45 Mb	7	16446566	16449900	---	5634, nucleus, inferred from electronic annotation	46872, metal ion binding, inferred from electronic annotation; 3676, nucleic acid binding, inferred from electronic annotation; 8270, zinc ion binding, inferred from electronic annotation	Mm.23310	ENSMUSG00000011267	NP_071854.1	NM_022409	1449231_at (chr. 7, 16.45 Mb): Zfp296; zinc finger protein 296	9.00968	9.00294	8.979	4.54516	4.4537	4.33022	5.49008	5.49008	6.12087
1452844_at	Pou6f1	POU domain, class 6, transcription factor 1	0.0532419	0.0151698	0.0199008	0.00250759	1.30807	1.5908	1.21615	76.3278	99.8418	121.422	10.4074	6.65542	7.07814	chr. 15, 100.63 Mb	15	100632857	100635537	6350, transcription, inferred from electronic annotation; 6355, regulation of transcription, DNA-dependent, inferred from electronic annotation; 45449, regulation of transcription, inferred from electronic annotation	5634, nucleus, inferred from electronic annotation; 5667, transcription factor complex, inferred from electronic annotation	3677, DNA binding, inferred from electronic annotation; 3700, transcription factor activity, inferred from electronic annotation	Mm.28825	ENSMUSG00000009739	NP_034257.1	NM_010127	1452844_at (chr. 15, 100.63 Mb): Pou6f1; POU domain, class 6, transcription factor 1	6.22182	6.45083	6.06328	6.70509	6.52663	6.68641	7.01398	6.90155	6.8513
1425701_a_at	Rgs3	regulator of G-protein signaling 3	0.00956418	0.9639	0.0199058	0.00783474	1.86349	1.00237	-1.85908	29.0562	54.146	29.1251	3.86458	9.77784	5.9681	---				7186, G-protein coupled receptor protein signaling pathway, traceable author statement; 9968, negative regulation of signal transduction, inferred from electronic annotation	5634, nucleus, inferred from direct assay; 5737, cytoplasm, traceable author statement; 5886, plasma membrane, traceable author statement; 16020, membrane, inferred from electronic annotation; 5634, nucleus, inferred from electronic annotation	4871, signal transducer activity, inferred from electronic annotation; 5096, GTPase activator activity, traceable author statement; 5515, protein binding, inferred from electronic annotation	Mm.286753	ENSMUSG00000048600; ENSMUSG00000059810	NP_062365.1; NP_599018.1	NM_019492; NM_134257	1425701_a_at (---): Rgs3; regulator of G-protein signaling 3	5.05476	4.82345	4.679	5.56043	6.02958	5.64159	4.99355	5.05476	4.47768
1450986_at	Nol5	nucleolar protein 5	0.00356832	0.00953627	0.0199093	7.67602e-05	-2.53083	-9.35615	-3.69687	3225.38	1274.43	344.733	115.445	157.273	149.031	chr. 1, 60 Mb	1	59988503	60015078	6364, rRNA processing, inferred from sequence or structural similarity; 7046, ribosome biogenesis, inferred from sequence or structural similarity; 16049, cell growth, inferred from sequence or structural similarity	5730, nucleolus, Unknown; 5730, nucleolus, inferred from sequence or structural similarity	3676, nucleic acid binding, Unknown; 30519, snoRNP binding, inferred from sequence or structural similarity	Mm.220367	ENSMUSG00000026020	NP_061356.1	NM_018868	1450986_at (chr. 1, 60 Mb): Nol5; nucleolar protein 5	11.6878	11.5945	11.6816	10.4703	10.3419	10.1121	7.99754	9.01341	8.03262
1424124_at	Mospd2	motile sperm domain containing 2	0.0194268	0.0674289	0.0199172	0.00334658	1.4323	-1.58522	-2.2705	341.419	489.013	215.377	41.7596	47.3149	53.4566	chr. X, 158.56 Mb	X	158535581	158579734	6928, cell motility, Unknown	16021, integral to membrane, inferred from electronic annotation	5198, structural molecule activity, Unknown; 5198, structural molecule activity, inferred from electronic annotation	Mm.291758	---	XP_136156.3	XM_136156	1424124_at (chr. X, 158.56 Mb): Mospd2; motile sperm domain containing 2	8.20349	8.46818	8.55205	9.04113	8.76801	8.97809	7.31188	7.79485	8.05079
1423136_at	Fgf1	fibroblast growth factor 1	0.0219434	0.00126961	0.0199402	8.05544e-05	2.11854	7.11191	3.35699	36.8109	77.9853	261.796	7.85458	1.68071	71.692	chr. 18, 39.11 Mb	18	39062393	39153070	74, regulation of progression through cell cycle, inferred from electronic annotation; 1525, angiogenesis, Unknown; 1759, induction of an organ, inferred from direct assay; 7165, signal transduction, inferred from electronic annotation; 7275, developme...	5578, extracellular matrix (sensu Metazoa), inferred from direct assay; 5615, extracellular space, inferred from direct assay	5104, fibroblast growth factor receptor binding, inferred from electronic annotation; 8083, growth factor activity, Unknown; 8201, heparin binding, Unknown; 8083, growth factor activity, inferred from electronic annotation; 8201, heparin binding, infer...	Mm.241282	ENSMUSG00000036585	NP_034327.1	NM_010197	1423136_at (chr. 18, 39.11 Mb): Fgf1; fibroblast growth factor 1	5.51738	5.05909	4.9677	6.26707	6.32059	6.26707	8.32691	8.14033	7.5088
1451373_at	Ugt3a1	UDP glycosyltransferases 3 family, polypeptide A1	0.209353	0.06624	0.0199434	0.00998817	-1.08004	1.1522	1.24443	15.66	14.4994	18.0435	0.114644	1.08508	1.21696	chr. 15, 9.11 Mb	15	9080994	9133739	8152, metabolism, inferred from electronic annotation	---	16740, transferase activity, inferred from electronic annotation; 16757, transferase activity, transferring glycosyl groups, inferred from electronic annotation; 16758, transferase activity, transferring hexosyl groups, inferred from electronic annotation	Mm.201628	ENSMUSG00000049152	NP_997099.1	NM_207216	1451373_at (chr. 15, 9.11 Mb): Ugt3a1; UDP glycosyltransferases 3 family, polypeptide A1	3.95728	3.97182	3.97785	3.74518	3.85888	3.96159	4.08879	4.14793	4.27704
1422728_at	Inha	inhibin alpha	0.00111741	0.00588017	0.019955	7.51305e-05	1.90445	6.04001	3.17152	37.3329	71.0987	225.491	3.55799	4.4808	61.9661	chr. 1, 75.8 Mb	1	75797800	75801088	1541, ovarian follicle development, inferred from sequence or structural similarity; 6917, induction of apoptosis, inferred from sequence or structural similarity; 7050, cell cycle arrest, inferred from sequence or structural similarity; 7166, cell sur...	5576, extracellular region, inferred from electronic annotation; 5615, extracellular space, Unknown; 5576, extracellular region, inferred from sequence or structural similarity	5179, hormone activity, inferred from electronic annotation; 8083, growth factor activity, inferred from electronic annotation; 5125, cytokine activity, inferred from sequence or structural similarity; 5179, hormone activity, inferred from sequence or ...	Mm.1100	ENSMUSG00000032968	NP_034694.3	NM_010564	1422728_at (chr. 1, 75.8 Mb): Inha; inhibin alpha	5.36288	5.09218	5.19911	6.04275	6.20331	6.20331	8.02677	8.03198	7.26623
1449649_at	Atp6v1b2	ATPase, H+ transporting, V1 subunit B, isoform 2, mRNA (cDNA clone MGC:21587 IMAGE:4500843)	0.174079	0.0637029	0.0199589	0.0162795	-1.11974	1.2127	1.3579	15.3109	13.6736	18.5674	1.03493	1.34287	1.95673	chr. 8, 68.26 Mb	8	68261261	68262242	6754, ATP biosynthesis, Unknown; 6810, transport, inferred from electronic annotation; 6811, ion transport, inferred from electronic annotation; 15986, ATP synthesis coupled proton transport, inferred from electronic annotation; 15988, energy coupled p...	5737, cytoplasm, inferred from electronic annotation; 16469, proton-transporting two-sector ATPase complex, Unknown; 16469, proton-transporting two-sector ATPase complex, inferred from electronic annotation	5524, ATP binding, Unknown; 8553, hydrogen-exporting ATPase activity, phosphorylative mechanism, Unknown; 15078, hydrogen ion transporter activity, Unknown; 16787, hydrolase activity, Unknown; 16820, hydrolase activity, acting on acid anhydrides, catal...	Mm.249096	---	NP_031535.2	NM_007509	1449649_at (chr. 8, 68.26 Mb): Atp6v1b2; ATPase, H+ transporting, V1 subunit B, isoform 2, mRNA (cDNA clone MGC:21587 IMAGE:4500843)	4.04404	3.86645	3.89251	3.65433	3.92375	3.72829	4.11439	4.13417	4.38008
1443761_at	Nrm	nurim (nuclear envelope membrane protein)	0.94646	0.0959279	0.0199783	0.0444821	-1.00483	1.38066	1.38733	9.88682	9.83929	13.6504	2.09349	0.490708	1.49007	chr. 17, 33.58 Mb	17	33583113	33583374	---	5637, nuclear inner membrane, traceable author statement; 5652, nuclear lamina, traceable author statement	---	Mm.359982	ENSMUSG00000059791	NP_598883.1	NM_134122	1443761_at (chr. 17, 33.58 Mb): Nrm; nurim (nuclear envelope membrane protein)	3.5884	3.29082	2.97181	3.24308	3.27114	3.37791	3.93987	3.70606	3.65002
1415985_at	Sf3b3	splicing factor 3b, subunit 3	0.0683092	0.0181758	0.0199846	0.000569236	-1.16313	-2.33182	-2.00479	1172.35	1007.93	502.761	48.8777	83.1208	104.558	chr. 8, 110.13 Mb	8	110107957	110144523	---	5634, nucleus, inferred from electronic annotation	3676, nucleic acid binding, inferred from electronic annotation	Mm.236123	ENSMUSG00000033732	NP_598714.1	NM_133953	1415985_at (chr. 8, 110.13 Mb): Sf3b3; splicing factor 3b, subunit 3	10.1273	10.2104	10.2453	10.0728	9.8387	10.01	9.05809	9.20173	8.59397
1422475_a_at	Rps3a	ribosomal protein S3a	0.759436	0.0283985	0.0199871	0.00092647	1.00813	-1.3907	-1.40202	14286.6	14402.8	10272.9	221.589	528.232	1030.07	---				6412, protein biosynthesis, inferred from electronic annotation; 7046, ribosome biogenesis, inferred from electronic annotation	5622, intracellular, inferred from electronic annotation; 5830, cytosolic ribosome (sensu Eukaryota), inferred from electronic annotation; 5840, ribosome, inferred from electronic annotation; 30529, ribonucleoprotein complex, inferred from electronic a...	3735, structural constituent of ribosome, inferred from electronic annotation	Mm.322269	ENSMUSG00000061648; ENSMUSG00000028081; ENSMUSG00000062611	NP_058655.2	NM_016959	1422475_a_at (---): Rps3a; ribosomal protein S3a	13.7768	13.8105	13.8194	13.8724	13.7717	13.7962	13.4148	13.4004	13.1493
1441447_at	Nol4	nucleolar protein 4	0.420543	0.0369777	0.0199898	0.0118018	-1.03778	1.17729	1.22176	10.021	9.6562	11.7976	0.542467	0.439545	0.814077	chr. 18, 23.26 Mb	18	23257079	23257776	---	5634, nucleus, inferred from electronic annotation	---	Mm.386892	---	NP_950189.1	NM_199024	1441447_at (chr. 18, 23.26 Mb): Nol4; nucleolar protein 4	3.33438	3.39611	3.24011	3.34174	3.21377	3.2559	3.59922	3.63247	3.44253
1452037_at	Mgat2	mannoside acetylglucosaminyltransferase 2	0.724453	0.0268384	0.019993	0.00106962	1.02089	-1.90364	-1.94341	244.147	249.249	128.253	11.1856	18.4721	25.2598	chr. 12, 66.02 Mb	12	66015956	66018562	9312, oligosaccharide biosynthesis, inferred from electronic annotation	5795, Golgi stack, inferred from electronic annotation; 16021, integral to membrane, inferred from electronic annotation	8455, alpha-1,6-mannosylglycoprotein 2-beta-N-acetylglucosaminyltransferase activity, inferred from electronic annotation; 16740, transferase activity, inferred from electronic annotation; 16757, transferase activity, transferring glycosyl groups, infe...	Mm.206642	ENSMUSG00000043998	NP_666147.1	NM_146035	1452037_at (chr. 12, 66.02 Mb): Mgat2; mannoside acetylglucosaminyltransferase 2	7.94613	7.85757	7.98807	7.983	8.05288	7.84039	7.22431	7.07564	6.64872
1415914_at	Hnrpab	heterogeneous nuclear ribonucleoprotein A/B	0.967347	0.0236151	0.0199942	0.000495644	1.00278	-2.34706	-2.35358	6029.61	6046.36	2569.01	208.877	386.734	583.926	chr. 11, 51.36 Mb	11	51352941	51359689	6350, transcription, inferred from electronic annotation; 6355, regulation of transcription, DNA-dependent, inferred from electronic annotation; 6396, RNA processing, inferred from electronic annotation	5634, nucleus, inferred from electronic annotation; 30529, ribonucleoprotein complex, inferred from electronic annotation	166, nucleotide binding, inferred from electronic annotation; 3676, nucleic acid binding, inferred from electronic annotation; 3677, DNA binding, inferred from electronic annotation; 3723, RNA binding, inferred from electronic annotation	Mm.280842	ENSMUSG00000020358	NP_034578.1	NM_010448	1415914_at (chr. 11, 51.36 Mb): Hnrpab; heterogeneous nuclear ribonucleoprotein A/B	12.5486	12.5124	12.6108	12.6641	12.5184	12.4973	11.5442	11.4609	10.8931
1445420_at	Mef2c	Myocyte enhancer factor 2C, mRNA (cDNA clone MGC:46981 IMAGE:4500786)	0.22988	0.00520459	0.0199984	0.000772856	1.12353	2.09668	1.86615	9.9977	11.2327	20.9619	1.29111	0.490198	3.63096	chr. 13, 79.68 Mb	13	79682769	79683130	6350, transcription, inferred from electronic annotation; 6355, regulation of transcription, DNA-dependent, inferred from direct assay; 6366, transcription from RNA polymerase II promoter, Unknown; 7399, nervous system development, Unknown; 7517, muscl...	5634, nucleus, Unknown; 5634, nucleus, inferred from electronic annotation	3677, DNA binding, inferred from direct assay; 3700, transcription factor activity, inferred from direct assay; 3700, transcription factor activity, Unknown; 3702, RNA polymerase II transcription factor activity, Unknown; 3713, transcription coactivato...	Mm.24001	---	NP_079558.1	NM_025282	1445420_at (chr. 13, 79.68 Mb): Mef2c; Myocyte enhancer factor 2C, mRNA (cDNA clone MGC:46981 IMAGE:4500786)	3.1939	3.52152	3.22629	3.55733	3.47389	3.43496	4.35599	4.63289	4.13729
1455309_at	Tmem16f	transmembrane protein 16F	0.000330215	0.0194972	0.0200013	0.000150955	1.52392	1.22385	-1.24519	365.987	557.733	447.912	15.7471	15.7229	31.1379	chr. 15, 96.03 Mb	15	96017156	96042769	---	16021, integral to membrane, inferred from electronic annotation	---	Mm.38087	ENSMUSG00000064210	NP_780553.2	NM_175344	1455309_at (chr. 15, 96.03 Mb): Tmem16f; transmembrane protein 16F	8.58301	8.49798	8.46331	9.15592	9.13601	9.07721	8.70044	8.90151	8.81224
1459533_at	D19Ertd79e	DNA segment, Chr 19, ERATO Doi 79, expressed	0.639026	0.0288138	0.0200017	0.0106294	-1.01333	1.11607	1.13095	9.17466	9.05396	10.2395	0.323086	0.24401	0.437791	---				---	---	---	---	---	---	---	1459533_at (---): D19Ertd79e; DNA segment, Chr 19, ERATO Doi 79, expressed	3.24613	3.20055	3.1445	3.18451	3.13642	3.21367	3.40588	3.28571	3.37398
1443727_x_at	Smyd1	SET and MYND domain containing 1	0.202045	0.00935261	0.0200047	0.0042679	-1.1739	1.38214	1.6225	47.7776	40.6998	66.0354	4.24494	6.44926	4.20845	chr. 6, 71.59 Mb	6	71591532	71594159	6338, chromatin remodeling, inferred from physical interaction; 6350, transcription, inferred from electronic annotation; 6355, regulation of transcription, DNA-dependent, inferred from electronic annotation; 7507, heart development, inferred from muta...	5634, nucleus, inferred from direct assay; 5737, cytoplasm, inferred from direct assay; 16020, membrane, inferred from electronic annotation; 16469, proton-transporting two-sector ATPase complex, inferred from electronic annotation; 5634, nucleus, infe...	3677, DNA binding, inferred from electronic annotation; 3714, transcription corepressor activity, inferred from direct assay; 5515, protein binding, inferred from physical interaction; 46872, metal ion binding, inferred from electronic annotation; 4693...	Mm.234274	---	NP_033892.1	NM_009762	1443727_x_at (chr. 6, 71.59 Mb): Smyd1; SET and MYND domain containing 1	5.68553	5.60674	5.43087	5.28549	5.14032	5.57978	6.01075	5.97332	6.14569
1441477_at	Calu	calumenin	0.0147261	0.519487	0.0200064	0.00103753	1.98268	-1.05341	-2.08857	85.9805	170.472	81.6213	8.75777	33.6864	4.2997	chr. 6, 29.4 Mb	6	29396143	29396744	---	5783, endoplasmic reticulum, inferred from electronic annotation	5509, calcium ion binding, inferred from electronic annotation	Mm.248254	---	NP_031620.1; NP_908942.1	NM_007594; NM_184053	1441477_at (chr. 6, 29.4 Mb): Calu; calumenin	6.53229	6.48129	6.24868	7.07802	7.65957	7.44387	6.3434	6.27701	6.42821
1422152_at	Hmx1	H6 homeo box 1	0.499783	0.0242932	0.0200085	0.0058282	-1.05719	1.41514	1.49607	28.0664	26.5482	39.718	3.05506	1.45885	5.08732	chr. 5, 33.88 Mb	5	33876621	33880386	6355, regulation of transcription, DNA-dependent, inferred from electronic annotation; 45449, regulation of transcription, inferred from electronic annotation	5634, nucleus, inferred from electronic annotation; 5667, transcription factor complex, inferred from electronic annotation	3677, DNA binding, inferred from electronic annotation; 3700, transcription factor activity, inferred from electronic annotation	Mm.358606	ENSMUSG00000067438	NP_034575.1	NM_010445	1422152_at (chr. 5, 33.88 Mb): Hmx1; H6 homeo box 1	4.73316	4.98088	4.70179	4.79507	4.63981	4.75233	5.30548	5.11764	5.48829
1419489_at	AW049604	expressed sequence AW049604	0.172937	0.00907286	0.0200114	0.00514492	1.13054	1.47407	1.30387	30.5817	34.5737	45.0797	3.12656	2.35259	4.14386	chr. 15, 87.74 Mb	15	87677416	87811653	---	5615, extracellular space, Unknown	---	Mm.244319	ENSMUSG00000054863	NP_598857.1	NM_134096	1419489_at (chr. 15, 87.74 Mb): AW049604; expressed sequence AW049604	4.99355	4.7559	5.03865	5.1672	5.1672	4.99355	5.52312	5.3419	5.60571
1449646_s_at	Tigd5	tigger transposable element derived 5	0.412622	0.0478236	0.0200203	0.0234395	-1.04306	1.1329	1.18169	101.035	96.864	114.463	5.61714	5.44395	5.91751	chr. 15, 75.96 Mb	15	75961887	75962232	45449, regulation of transcription, inferred from electronic annotation	775, chromosome, pericentric region, inferred from electronic annotation; 5634, nucleus, inferred from electronic annotation	3676, nucleic acid binding, inferred from electronic annotation; 3677, DNA binding, inferred from electronic annotation	Mm.275583	ENSMUSG00000047166	NP_848761.1	NM_178646	1449646_s_at (chr. 15, 75.96 Mb): Tigd5; tigger transposable element derived 5	6.68195	6.56651	6.72314	6.61756	6.50586	6.66562	6.76008	6.90942	6.84283
1450165_at	Slfn2	schlafen 2	0.000417625	0.105076	0.0200366	0.00059527	2.24358	1.31325	-1.70841	58.0776	130.302	76.2706	5.65763	10.1925	13.7367	chr. 11, 82.81 Mb	11	82804771	82810167	8285, negative regulation of cell proliferation, inferred from direct assay	---	---	Mm.278689	ENSMUSG00000035163	NP_035538.1	NM_011408	1450165_at (chr. 11, 82.81 Mb): Slfn2; schlafen 2	5.75041	5.80477	6.01124	7.05529	6.8952	7.11762	6.0037	6.19866	6.51095
1439835_x_at	Abcd2	ATP-binding cassette, sub-family D (ALD), member 2	0.146234	0.0436607	0.0200444	0.00739773	1.07977	1.15078	1.06577	9.74065	10.5176	11.2093	0.571738	0.01401	0.18098	chr. 15, 91.2 Mb	15	91201483	91201829	6810, transport, Unknown; 6810, transport, inferred from electronic annotation	5777, peroxisome, inferred from electronic annotation; 16020, membrane, Unknown; 16021, integral to membrane, inferred from electronic annotation; 16020, membrane, inferred from electronic annotation	166, nucleotide binding, Unknown; 5524, ATP binding, inferred from electronic annotation; 16887, ATPase activity, inferred from electronic annotation; 17111, nucleoside-triphosphatase activity, inferred from electronic annotation; 42626, ATPase activit...	Mm.295456	ENSMUSG00000055782	NP_036124.2	NM_011994	1439835_x_at (chr. 15, 91.2 Mb): Abcd2; ATP-binding cassette, sub-family D (ALD), member 2	3.37412	3.26362	3.2094	3.39531	3.3963	3.39259	3.47064	3.47575	3.51312
1423309_at	Tgoln1; Tgoln2	trans-golgi network protein; trans-golgi network protein 2	0.00253194	0.005505	0.0200465	0.000153151	1.32374	1.79644	1.3571	826.978	1094.7	1485.62	29.2627	56.4993	148.878	chr. 6, 72.95 Mb	6	72941935	72950266	---	5795, Golgi stack, inferred from electronic annotation; 16021, integral to membrane, inferred from electronic annotation; 30140, trans-Golgi network transport vesicle, inferred from direct assay	---	Mm.246563	ENSMUSG00000056429	NP_033469.1; NP_033470.1	NM_009443; NM_009444	1423309_at (chr. 6, 72.95 Mb): Tgoln1; Tgoln2; trans-golgi network protein; trans-golgi network protein 2	9.6448	9.683	9.74552	10.0129	10.1119	10.1603	10.3691	10.6567	10.5699
1420373_at	Foxj2	forkhead box J2	0.92045	0.0212796	0.0200559	0.00294322	-1.00327	1.26091	1.26504	19.9358	19.8708	25.1373	0.749143	0.773877	1.92019	chr. 6, 123.5 Mb	6	123486555	123512479	6350, transcription, inferred from electronic annotation; 6355, regulation of transcription, DNA-dependent, inferred from electronic annotation	5634, nucleus, inferred from electronic annotation	3677, DNA binding, inferred from electronic annotation; 3700, transcription factor activity, inferred from electronic annotation	Mm.87142	ENSMUSG00000003154	NP_068699.1	NM_021899	1420373_at (chr. 6, 123.5 Mb): Foxj2; forkhead box J2	4.26975	4.37552	4.30458	4.28747	4.37552	4.27259	4.71825	4.70969	4.51865
1449679_s_at	Stx5a	syntaxin 5A	0.00291007	0.0606656	0.0200564	0.0011235	1.38781	1.13965	-1.21776	763.072	1059	869.633	27.1074	64.1335	59.7293	chr. 19, 7.95 Mb	19	7951608	7952189	6810, transport, Unknown; 6886, intracellular protein transport, Unknown; 16192, vesicle-mediated transport, traceable author statement; 6810, transport, inferred from electronic annotation; 6886, intracellular protein transport, inferred from electron...	139, Golgi membrane, traceable author statement; 5794, Golgi apparatus, Unknown; 5795, Golgi stack, inferred from electronic annotation; 16020, membrane, Unknown; 16021, integral to membrane, Unknown; 16020, membrane, inferred from electronic annotatio...	8565, protein transporter activity, Unknown; 8565, protein transporter activity, inferred from electronic annotation	Mm.153061	ENSMUSG00000010110	NP_062803.3	NM_019829	1449679_s_at (chr. 19, 7.95 Mb): Stx5a; syntaxin 5A	9.53905	9.63316	9.55301	10.0222	9.97531	10.1428	9.87027	9.73627	9.67954
1451400_at	BC023488	cDNA sequence BC023488	0.138784	0.0151985	0.0200607	0.000407536	-1.12581	-3.12511	-2.77588	98.9193	87.865	31.6531	7.91314	6.51561	9.09964	chr. X, 159.78 Mb	X	159777831	159789557	---	---	---	Mm.209490	ENSMUSG00000040621	NP_666350.2	NM_146238	1451400_at (chr. X, 159.78 Mb): BC023488; cDNA sequence BC023488	6.49142	6.66936	6.71426	6.34064	6.46803	6.55497	4.96856	4.50651	5.35471
1418602_at	Cdh15	cadherin 15	0.0276322	0.386211	0.0200651	0.00285987	-1.30964	1.0726	1.40471	31.8676	24.3332	34.1812	2.66708	0.430898	3.17508	chr. 8, 122.24 Mb	8	122229247	122248677	7155, cell adhesion, inferred from electronic annotation; 7156, homophilic cell adhesion, inferred from electronic annotation	5615, extracellular space, Unknown; 16020, membrane, inferred from electronic annotation; 16021, integral to membrane, Unknown; 16021, integral to membrane, inferred from electronic annotation	5509, calcium ion binding, inferred from electronic annotation; 5515, protein binding, inferred from electronic annotation	Mm.1976	ENSMUSG00000031962	NP_031688.1	NM_007662	1418602_at (chr. 8, 122.24 Mb): Cdh15; cadherin 15	5.09945	4.85827	5.01406	4.62911	4.5781	4.60691	5.00952	5.02183	5.24199
1421912_at	Slc23a1	solute carrier family 23 (nucleobase transporters), member 1	0.00121254	0.00143636	0.0200656	8.87195e-06	-2.98078	-2.48816	1.19799	71.8539	24.1058	28.8784	8.81172	1.29039	1.82261	chr. 18, 35.84 Mb	18	35837963	35850893	6810, transport, inferred from electronic annotation; 6811, ion transport, inferred from electronic annotation; 6814, sodium ion transport, inferred from electronic annotation	5887, integral to plasma membrane, inferred from electronic annotation; 16020, membrane, inferred from electronic annotation; 16021, integral to membrane, Unknown; 16021, integral to membrane, inferred from electronic annotation	5215, transporter activity, inferred from electronic annotation; 5386, carrier activity, inferred from electronic annotation; 15293, symporter activity, inferred from electronic annotation; 31402, sodium ion binding, inferred from electronic annotation	Mm.22702	ENSMUSG00000024354	NP_035527.3	NM_011397	1421912_at (chr. 18, 35.84 Mb): Slc23a1; solute carrier family 23 (nucleobase transporters), member 1	5.99421	6.14135	6.34394	4.57616	4.67262	4.52104	4.83524	4.76789	4.94692
1443378_s_at	Adam1a	a disintegrin and metallopeptidase domain 1a	0.217936	0.235183	0.0200677	0.0410144	-1.1909	1.15859	1.37976	17.7326	14.8902	20.5449	2.94143	1.67066	1.13767	chr. 5, 120.67 Mb	5	120670438	120671035	6508, proteolysis, inferred from electronic annotation; 7229, integrin-mediated signaling pathway, inferred from electronic annotation; 6508, proteolysis, non-traceable author statement; 7342, fusion of sperm to egg plasma membrane, non-traceable autho...	16021, integral to membrane, inferred from electronic annotation; 16021, integral to membrane, non-traceable author statement	4222, metalloendopeptidase activity, inferred from electronic annotation; 8233, peptidase activity, inferred from electronic annotation; 8237, metallopeptidase activity, inferred from electronic annotation; 8270, zinc ion binding, inferred from electro...	Mm.1453	ENSMUSG00000050939	NP_742124.2	NM_172126	1443378_s_at (chr. 5, 120.67 Mb): Adam1a; a disintegrin and metallopeptidase domain 1a	4.39016	3.928	4.08815	3.84276	3.76107	4.06735	4.26542	4.40848	4.40369
1419978_s_at	D10Ertd610e	DNA segment, Chr 10, ERATO Doi 610, expressed	0.0751258	0.0262606	0.0200731	0.000369384	1.15729	-4.64158	-5.37167	448.018	518.489	96.5227	7.93149	38.788	47.768	chr. 10, 126.92 Mb	10	126915314	126916144	---	---	5085, guanyl-nucleotide exchange factor activity, Unknown; 5096, GTPase activator activity, inferred from electronic annotation; 5085, guanyl-nucleotide exchange factor activity, inferred from electronic annotation	Mm.272230	---	NP_082303.1	NM_028027	1419978_s_at (chr. 10, 126.92 Mb): D10Ertd610e; DNA segment, Chr 10, ERATO Doi 610, expressed	8.77962	8.83016	8.812	8.89005	9.05948	9.09668	5.97923	6.23366	7.24061
1427525_at	Cd151	CD151 antigen, mRNA (cDNA clone MGC:5773 IMAGE:3500850)	0.00599195	0.330521	0.0200784	0.00550991	-1.32631	1.10602	1.46692	64.3361	48.5075	71.1568	3.99123	3.31508	9.4395	---				7601, visual perception, inferred from electronic annotation	5886, plasma membrane, inferred from electronic annotation; 16021, integral to membrane, Unknown; 16021, integral to membrane, inferred from electronic annotation	---	Mm.30246	---	NP_033972.1	NM_009842	1427525_at (---): Cd151; CD151 antigen, mRNA (cDNA clone MGC:5773 IMAGE:3500850)	5.91886	6.00096	6.09732	5.56272	5.52334	5.70775	6.0065	6.07169	6.35616
1417976_at	Ada	adenosine deaminase	0.0550161	0.00970629	0.0200808	0.000874674	-1.61946	-3.45639	-2.13429	72.9167	45.0253	21.0962	5.30921	11.104	5.40723	chr. 2, 163.2 Mb	2	163183269	163207177	6163, purine nucleotide metabolism, inferred from mutant phenotype; 6955, immune response, inferred from mutant phenotype; 9117, nucleotide metabolism, inferred from electronic annotation; 9168, purine ribonucleoside monophosphate biosynthesis, inferre...	5737, cytoplasm, inferred from direct assay	4000, adenosine deaminase activity, inferred from mutant phenotype; 16787, hydrolase activity, inferred from electronic annotation; 19239, deaminase activity, inferred from electronic annotation; 46872, metal ion binding, inferred from electronic annot...	Mm.388	ENSMUSG00000017697	NP_031424.1	NM_007398	1417976_at (chr. 2, 163.2 Mb): Ada; adenosine deaminase	6.29063	6.18588	6.08037	5.85393	5.28715	5.25517	4.38496	3.98124	4.73347
1417028_a_at	Trim2	tripartite motif protein 2	2.92855e-05	0.000773193	0.0200811	7.9916e-07	-5.71253	-11.7751	-2.06127	315.357	55.2044	26.7817	21.6659	2.15001	4.96795	chr. 3, 83.93 Mb	3	83899006	83960652	16567, protein ubiquitination, inferred from electronic annotation	151, ubiquitin ligase complex, inferred from electronic annotation; 5622, intracellular, inferred from electronic annotation; 5737, cytoplasm, inferred from direct assay; 5737, cytoplasm, non-traceable author statement	4842, ubiquitin-protein ligase activity, inferred from electronic annotation; 5515, protein binding, inferred from physical interaction; 8270, zinc ion binding, inferred from electronic annotation; 46872, metal ion binding, inferred from electronic ann...	Mm.44876	ENSMUSG00000027993	NP_109631.1	NM_030706	1417028_a_at (chr. 3, 83.93 Mb): Trim2; tripartite motif protein 2	8.18637	8.38083	8.32839	5.84905	5.74359	5.76534	4.90279	4.8766	4.396
1445492_at	Mapre2	Microtubule-associated protein, RP/EB family, member 2 (Mapre2), mRNA	0.247781	0.0119045	0.0200882	0.00484223	1.26311	2.21795	1.75595	20.7895	26.2594	46.1102	4.54195	5.39147	5.63599	chr. 18, 24.04 Mb	18	24037614	24038201	7049, cell cycle, inferred from electronic annotation; 7067, mitosis, inferred from electronic annotation; 51301, cell division, inferred from electronic annotation	5874, microtubule, inferred from electronic annotation	5515, protein binding, inferred from sequence or structural similarity; 8017, microtubule binding, inferred from electronic annotation	Mm.132237	---	NP_694698.2	NM_153058	1445492_at (chr. 18, 24.04 Mb): Mapre2; Microtubule-associated protein, RP/EB family, member 2 (Mapre2), mRNA	4.64432	3.99835	4.41812	4.62587	5.01174	4.44801	5.42428	5.71747	5.4186
1451240_a_at	Glo1	glyoxalase 1	0.0102352	0.0093936	0.020089	0.000337856	-1.89111	-1.21269	1.55944	3580.36	1893.26	2952.42	154.753	271.548	158.992	chr. 2, 35.27 Mb	2	35272479	35273760	5975, carbohydrate metabolism, Unknown; 5975, carbohydrate metabolism, inferred from electronic annotation	---	4462, lactoylglutathione lyase activity, inferred from electronic annotation; 4462, lactoylglutathione lyase activity, Unknown; 16829, lyase activity, Unknown; 46872, metal ion binding, inferred from electronic annotation; 8270, zinc ion binding, infer...	Mm.379295	---	NP_079650.2	NM_025374	1451240_a_at (chr. 2, 35.27 Mb): Glo1; glyoxalase 1	11.7984	11.7464	11.8702	11.1001	10.8261	10.7049	11.4481	11.5271	11.6036
1421205_at	Atm	ataxia telangiectasia mutated homolog (human)	0.00425366	0.000902602	0.020097	5.49757e-05	-1.85439	-3.18768	-1.71899	56.6988	30.5754	17.7869	6.15252	1.45816	2.88285	chr. 9, 53.55 Mb	9	53504500	53599228	77, DNA damage checkpoint, inferred from mutant phenotype; 6281, DNA repair, inferred from direct assay; 6281, DNA repair, inferred from mutant phenotype; 6355, regulation of transcription, DNA-dependent, Unknown; 6468, protein amino acid phosphorylati...	5622, intracellular, Unknown; 5634, nucleus, traceable author statement; 5819, spindle, inferred from direct assay; 5634, nucleus, inferred from electronic annotation	3677, DNA binding, inferred from electronic annotation; 3700, transcription factor activity, Unknown; 4672, protein kinase activity, inferred from direct assay; 4672, protein kinase activity, traceable author statement; 4674, protein serine/threonine k...	Mm.5088	ENSMUSG00000034218	NP_031525.1	NM_007499	1421205_at (chr. 9, 53.55 Mb): Atm; ataxia telangiectasia mutated homolog (human)	5.65077	5.8421	5.96558	4.96446	4.9818	4.85329	3.9222	4.11517	4.38343
1433504_at	Pygb	brain glycogen phosphorylase	0.000906574	0.00258338	0.0201002	2.50124e-05	3.32723	12.3379	3.70815	148.547	494.252	1832.76	20.4974	32.0693	559.145	chr. 2, 150.28 Mb	2	150275865	150288695	5975, carbohydrate metabolism, inferred from electronic annotation; 5977, glycogen metabolism, inferred from electronic annotation	---	3824, catalytic activity, inferred from electronic annotation; 4645, phosphorylase activity, inferred from electronic annotation; 16740, transferase activity, inferred from electronic annotation; 16757, transferase activity, transferring glycosyl group...	Mm.222584	ENSMUSG00000033059	NP_722476.1	NM_153781	1433504_at (chr. 2, 150.28 Mb): Pygb; brain glycogen phosphorylase	7.42793	7.10329	7.08686	8.84483	9.03127	8.96506	11.12	11.0224	10.2199
1423049_a_at	Tpm1	tropomyosin 1, alpha	6.55332e-05	0.00101142	0.0201132	8.36153e-08	36.284	86.8055	2.39239	163.822	5944.1	14220.6	3.89543	500.372	3337.61	chr. 9, 67.17 Mb	9	67156838	67177955	6936, muscle contraction, inferred from electronic annotation; 7517, muscle development, inferred from electronic annotation	5856, cytoskeleton, inferred from electronic annotation; 5862, muscle thin filament tropomyosin, traceable author statement	3779, actin binding, inferred from electronic annotation; 5200, structural constituent of cytoskeleton, traceable author statement	Mm.121878	ENSMUSG00000032366	NP_077745.2	NM_024427	1423049_a_at (chr. 9, 67.17 Mb): Tpm1; tropomyosin 1, alpha	7.36878	7.38177	7.31657	12.4047	12.6484	12.5483	13.9778	13.9803	13.3397
1455758_at	---	16 days neonate male diencephalon cDNA, RIKEN full-length enriched library, clone:G630064A09 product:protein kinase C, gamma, full insert sequence	0.0102662	0.98101	0.0201233	0.00127819	-1.4072	1.00285	1.41121	34.2597	24.346	34.3573	2.4533	0.472274	3.11335	---				7635, chemosensory behavior, inferred from mutant phenotype; 6468, protein amino acid phosphorylation, inferred from electronic annotation; 7242, intracellular signaling cascade, inferred from electronic annotation	5634, nucleus, inferred from direct assay; 5737, cytoplasm, inferred from direct assay	4672, protein kinase activity, inferred from electronic annotation; 4674, protein serine/threonine kinase activity, inferred from electronic annotation; 5524, ATP binding, inferred from electronic annotation; 16301, kinase activity, inferred from elect...	Mm.7980	---	---	---	1455758_at (---): ---; 16 days neonate male diencephalon cDNA, RIKEN full-length enriched library, clone:G630064A09 product:protein kinase C, gamma, full insert sequence	4.99355	5.09428	5.2001	4.57428	4.62884	4.61318	5.19588	5.15399	4.9455
1439159_at	Rere	MKIAA0458 protein	0.482488	0.0359114	0.0201268	0.0121594	-1.08038	1.46422	1.58192	102.616	94.9813	150.253	13.1675	9.56761	23.1135	chr. 4, 149.07 Mb	4	149069873	149070878	6338, chromatin remodeling, inferred from physical interaction	118, histone deacetylase complex, inferred from physical interaction	5515, protein binding, inferred from physical interaction	Mm.291274	---	XP_204015.2	XM_204015	1439159_at (chr. 4, 149.07 Mb): Rere; MKIAA0458 protein	6.44975	6.78422	6.78422	6.49013	6.47628	6.72816	7.28718	7.40784	6.96288
1423800_at	Dars	aspartyl-tRNA synthetase	0.000449607	0.00656162	0.0201269	5.78925e-05	-1.78417	-4.71782	-2.64427	1289.46	722.724	273.317	86.34	33.6266	66.7494	chr. 1, 128.23 Mb	1	128206701	128260461	6412, protein biosynthesis, Unknown; 6418, tRNA aminoacylation for protein translation, Unknown; 6422, aspartyl-tRNA aminoacylation, Unknown; 6412, protein biosynthesis, inferred from electronic annotation; 6418, tRNA aminoacylation for protein transla...	5622, intracellular, Unknown; 5737, cytoplasm, inferred from electronic annotation	166, nucleotide binding, inferred from electronic annotation; 3676, nucleic acid binding, Unknown; 4812, tRNA ligase activity, Unknown; 4815, aspartate-tRNA ligase activity, Unknown; 5524, ATP binding, Unknown; 16874, ligase activity, Unknown; 3676, nu...	Mm.28693	ENSMUSG00000026356	NP_663482.1; NP_803228.1	NM_145507; NM_177445	1423800_at (chr. 1, 128.23 Mb): Dars; aspartyl-tRNA synthetase	10.2512	10.3037	10.4364	9.42906	9.49637	9.56335	8.34382	8.21496	7.62882
1435444_at	Atf6	activating transcription factor 6	0.00022961	0.0418676	0.0201304	0.000495022	-1.43838	2.24806	3.23356	170.645	118.637	383.622	6.30555	3.80688	101.848	chr. 1, 170.64 Mb	1	170639197	170641934	6355, regulation of transcription, DNA-dependent, Unknown; 6357, regulation of transcription from RNA polymerase II promoter, Unknown; 6457, protein folding, Unknown; 6950, response to stress, Unknown; 6986, response to unfolded protein, Unknown; 6990,...	5634, nucleus, Unknown; 5635, nuclear membrane, Unknown; 5641, nuclear membrane lumen, Unknown; 5654, nucleoplasm, Unknown; 5783, endoplasmic reticulum, Unknown; 5789, endoplasmic reticulum membrane, Unknown; 16021, integral to membrane, Unknown; 5634,...	3677, DNA binding, Unknown; 3700, transcription factor activity, Unknown; 3702, RNA polymerase II transcription factor activity, Unknown; 3713, transcription coactivator activity, Unknown; 3677, DNA binding, inferred from electronic annotation	Mm.377046	---	XP_129579.4	XM_129579	1435444_at (chr. 1, 170.64 Mb): Atf6; activating transcription factor 6	7.39709	7.37199	7.47355	6.93994	6.88065	6.84918	8.77646	8.80173	8.05584
1442464_at	AL117906	expressed sequence AL117906	0.0694893	0.158344	0.0201404	0.00928164	-1.14901	1.06982	1.22923	27.8483	24.2368	29.7926	0.628773	1.76367	1.62724	chr. 11, 97.93 Mb	11	97929280	97930111	---	---	---	---	---	---	---	1442464_at (chr. 11, 97.93 Mb): AL117906; expressed sequence AL117906	4.80984	4.82542	4.76255	4.48219	4.6157	4.69174	4.81306	4.90245	4.97082
1455587_at	BC030183	cDNA sequence BC030183	0.00655704	0.912362	0.0201502	0.00611806	-1.27428	1.0085	1.28511	15.7043	12.324	15.8377	0.963854	0.604552	1.38907	chr. 4, 128.6 Mb	4	128603929	128605645	---	---	---	Mm.20377	ENSMUSG00000050493	NP_877584.1	NM_182783	1455587_at (chr. 4, 128.6 Mb): BC030183; cDNA sequence BC030183	3.94832	4.06812	3.89746	3.60466	3.56253	3.69957	3.8797	3.94489	4.12042
1434908_at	AI480556	expressed sequence AI480556	0.0424637	0.216294	0.0201507	0.0109932	-1.15565	1.0901	1.25978	15.9225	13.778	17.3572	1.05967	0.506927	1.35078	chr. 7, 39.08 Mb	7	39079474	39085340	---	---	---	Mm.28298	ENSMUSG00000038406	NP_001008422.1	NM_001008422	1434908_at (chr. 7, 39.08 Mb): AI480556; expressed sequence AI480556	3.95976	4.09727	3.91569	3.78982	3.72756	3.83353	4.07453	4.02987	4.23943
1425771_at	Akr1d1	aldo-keto reductase family 1, member D1	0.33538	0.84262	0.0201553	0.241322	-1.16987	1.01344	1.1856	14.0692	12.0263	14.2583	2.91368	0.115013	0.659526	chr. 6, 37.68 Mb	6	37665377	37703623	6629, lipid metabolism, inferred from electronic annotation; 6699, bile acid biosynthesis, inferred from sequence or structural similarity; 8202, steroid metabolism, inferred from electronic annotation; 30573, bile acid catabolism, inferred from electr...	---	16491, oxidoreductase activity, inferred from electronic annotation; 47568, 3-oxo-5-beta-steroid 4-dehydrogenase activity, inferred from sequence or structural similarity; 47568, 3-oxo-5-beta-steroid 4-dehydrogenase activity, inferred from electronic a...	Mm.262635	ENSMUSG00000038641	NP_663339.1	NM_145364	1425771_at (chr. 6, 37.68 Mb): Akr1d1; aldo-keto reductase family 1, member D1	4.12317	3.60815	3.65389	3.60343	3.58399	3.57681	3.90279	3.77053	3.82481
1415852_at	Impdh2	inosine 5'-phosphate dehydrogenase 2	0.00117109	0.0079944	0.0201577	4.79314e-05	-1.66219	-4.60824	-2.77239	3897.5	2344.8	845.768	172.899	31.4305	206.043	---				6164, purine nucleotide biosynthesis, inferred from mutant phenotype; 6177, GMP biosynthesis, inferred from electronic annotation; 46651, lymphocyte proliferation, inferred from mutant phenotype; 6164, purine nucleotide biosynthesis, inferred from elec...	---	3824, catalytic activity, inferred from electronic annotation; 3938, IMP dehydrogenase activity, inferred from direct assay; 16491, oxidoreductase activity, inferred from electronic annotation; 30955, potassium ion binding, inferred from electronic ann...	Mm.6065	ENSMUSG00000062867	NP_035960.2	NM_011830	1415852_at (---): Impdh2; inosine 5'-phosphate dehydrogenase 2	11.895	11.887	12.0003	11.1735	11.201	11.211	9.8243	9.98663	9.26717
1450391_a_at	Mgll	monoglyceride lipase	0.00451227	0.0674856	0.0201578	0.000590802	2.88423	1.60043	-1.80216	19.7516	56.9681	31.611	4.53403	8.51477	0.754755	chr. 6, 89.21 Mb	6	89159488	89263413	6508, proteolysis, Unknown; 6629, lipid metabolism, Unknown; 6725, aromatic compound metabolism, Unknown; 6725, aromatic compound metabolism, inferred from electronic annotation	---	3824, catalytic activity, Unknown; 4177, aminopeptidase activity, Unknown; 4759, serine esterase activity, inferred from electronic annotation; 16787, hydrolase activity, inferred from electronic annotation; 47372, acylglycerol lipase activity, inferre...	Mm.272197	ENSMUSG00000033174	NP_035974.1	NM_011844	1450391_a_at (chr. 6, 89.21 Mb): Mgll; monoglyceride lipase	4.60191	3.92748	4.30418	6.02047	5.8582	5.58438	4.94584	4.98583	5.01457
1417103_at	Ddt	D-dopachrome tautomerase	7.45856e-06	0.00272716	0.0201625	1.90606e-06	-2.72548	-4.70037	-1.7246	691.375	253.671	147.089	12.1763	7.52572	22.4081	chr. 10, 75.87 Mb	10	75872970	75875129	6583, melanin biosynthesis from tyrosine, inferred from electronic annotation	---	16853, isomerase activity, inferred from electronic annotation	Mm.298947	ENSMUSG00000001666	NP_034157.1	NM_010027	1417103_at (chr. 10, 75.87 Mb): Ddt; D-dopachrome tautomerase	9.45042	9.40384	9.44526	8.03451	7.95393	7.97075	7.13826	7.00501	7.42584
1418899_at	Ufm1	ubiquitin-fold modifier 1	0.0533704	0.201837	0.0201632	0.0187837	1.43023	1.18713	-1.20478	170.865	244.375	202.838	27.8848	14.105	12.8583	chr. 3, 53.49 Mb	3	53489399	53498024	6512, ubiquitin cycle, inferred from electronic annotation	5634, nucleus, inferred from electronic annotation	---	Mm.28917	ENSMUSG00000027746	NP_080711.1	NM_026435	1418899_at (chr. 3, 53.49 Mb): Ufm1; ubiquitin-fold modifier 1	7.1261	7.48759	7.59569	8.02574	7.8772	7.8912	7.73954	7.68757	7.55955
1444028_s_at	Dock9	dedicator of cytokinesis 9	0.377197	0.0191587	0.0201781	0.000294768	1.03642	-2.64792	-2.74436	503.983	522.339	190.332	27.697	14.4219	52.517	chr. 14, 116.11 Mb	14	116113053	116113797	6260, DNA replication, inferred from electronic annotation	16020, membrane, inferred from electronic annotation	5085, guanyl-nucleotide exchange factor activity, inferred from electronic annotation; 5089, Rho guanyl-nucleotide exchange factor activity, inferred from direct assay; 5525, GTP binding, inferred from electronic annotation; 17048, Rho GTPase binding, ...	Mm.373976	ENSMUSG00000025558	XP_358315.3	XM_358315	1444028_s_at (chr. 14, 116.11 Mb): Dock9; dedicator of cytokinesis 9	8.90778	9.06187	8.95773	9.07313	8.99767	9.01464	7.23109	7.41769	7.96451
1431451_at	Glt6d1	glycosyltransferase 6 domain containing 1	0.82139	0.011063	0.0201789	0.00513065	-1.01088	1.19876	1.2118	13.3392	13.1956	15.9904	0.668127	0.835396	0.45347	chr. 2, 25.74 Mb	2	25726021	25748006	---	---	---	Mm.236431	ENSMUSG00000036401	XP_130140.2	XM_130140	1431451_at (chr. 2, 25.74 Mb): Glt6d1; glycosyltransferase 6 domain containing 1	3.65263	3.76778	3.78869	3.6336	3.81498	3.71162	3.96983	3.98124	4.04519
1422615_at	Map4k4	mitogen-activated protein kinase kinase kinase kinase 4	0.000836825	0.0764101	0.0201842	0.000568718	1.84568	-1.72001	-3.17458	123.537	228.01	71.8238	7.53585	6.11301	19.6751	chr. 1, 40.26 Mb	1	40195286	40319440	6468, protein amino acid phosphorylation, inferred from electronic annotation; 6468, protein amino acid phosphorylation, inferred from direct assay; 6950, response to stress, inferred from direct assay; 7243, protein kinase cascade, inferred from direc...	---	166, nucleotide binding, inferred from electronic annotation; 4672, protein kinase activity, inferred from electronic annotation; 4674, protein serine/threonine kinase activity, inferred from electronic annotation; 5083, small GTPase regulator activity...	Mm.19073	ENSMUSG00000026074	NP_032722.1	NM_008696	1422615_at (chr. 1, 40.26 Mb): Map4k4; mitogen-activated protein kinase kinase kinase kinase 4	6.86626	6.93483	7.03999	7.86699	7.84034	7.79049	6.30827	6.43809	5.62985
1423604_at	Cspg3	chondroitin sulfate proteoglycan 3	0.0184634	0.421642	0.0201929	0.0104534	-1.18647	1.04934	1.24501	16.3186	13.7539	17.1238	0.656611	0.8201	1.3133	chr. 8, 69.26 Mb	8	69247935	69273794	7155, cell adhesion, inferred from electronic annotation	5615, extracellular space, Unknown	5509, calcium ion binding, inferred from electronic annotation; 5529, sugar binding, inferred from electronic annotation; 5540, hyaluronic acid binding, inferred from electronic annotation	Mm.268079	ENSMUSG00000002341	NP_031815.2	NM_007789	1423604_at (chr. 8, 69.26 Mb): Cspg3; chondroitin sulfate proteoglycan 3	4.01682	3.97612	4.09008	3.87218	3.70353	3.76452	3.97612	4.11144	4.19764
1426513_at	Rbm28	RNA binding motif protein 28	0.00142894	0.000919715	0.0202047	5.4043e-05	-2.66534	-4.52576	-1.698	254.414	95.4525	56.2146	27.1249	14.1197	10.4591	chr. 6, 29.19 Mb	6	29171017	29202413	---	5634, nucleus, inferred from electronic annotation	166, nucleotide binding, inferred from electronic annotation; 3676, nucleic acid binding, inferred from electronic annotation; 3723, RNA binding, inferred from electronic annotation	Mm.40802	ENSMUSG00000029701	NP_080926.1; NP_598686.1	NM_026650; NM_133925	1426513_at (chr. 6, 29.19 Mb): Rbm28; RNA binding motif protein 28	7.85394	7.95182	8.15126	6.72543	6.66063	6.31054	6.0658	5.79592	5.52667
1448300_at	Mgst3	microsomal glutathione S-transferase 3	0.00415465	0.0335699	0.0202052	0.000480038	-1.30613	2.96813	3.87677	169.958	130.123	504.456	5.00266	6.96072	165.213	chr. 1, 167.31 Mb	1	167305489	167311607	---	5783, endoplasmic reticulum, inferred from electronic annotation; 5792, microsome, inferred from electronic annotation; 16021, integral to membrane, inferred from electronic annotation	4364, glutathione transferase activity, inferred from electronic annotation; 16740, transferase activity, inferred from electronic annotation	Mm.218286	ENSMUSG00000026688	NP_079845.1	NM_025569	1448300_at (chr. 1, 167.31 Mb): Mgst3; microsomal glutathione S-transferase 3	7.43297	7.35914	7.43371	6.94383	7.09837	7.02485	9.37765	9.00296	8.38851
1459477_at	Klhl7	Kelch-like 7 (Drosophila) (Klhl7), mRNA	0.0293927	0.448254	0.0202082	0.00684842	-1.29179	1.06791	1.37952	28.7623	22.2654	30.7154	0.486508	1.8562	3.47561	chr. 5, 22.62 Mb	5	22619186	22619783	---	---	5515, protein binding, Unknown; 5515, protein binding, inferred from electronic annotation	Mm.273768	---	NP_080724.1	NM_026448	1459477_at (chr. 5, 22.62 Mb): Klhl7; Kelch-like 7 (Drosophila) (Klhl7), mRNA	4.83165	4.83225	4.87401	4.3472	4.48429	4.58858	5.09574	4.94045	4.76789
1423782_at	Mobk1b	MOB1, Mps One Binder kinase activator-like 1B (yeast)	0.00698915	0.030804	0.0202102	0.000537187	1.28972	-2.73591	-3.52856	588.305	758.751	215.031	37.9179	43.685	74.6321	chr. 6, 83.69 Mb	6	83686707	83688007	---	---	46872, metal ion binding, inferred from electronic annotation; 8270, zinc ion binding, inferred from electronic annotation	Mm.29500	ENSMUSG00000043131	NP_663546.1	NM_145571	1423782_at (chr. 6, 83.69 Mb): Mobk1b; MOB1, Mps One Binder kinase activator-like 1B (yeast)	9.16832	9.12556	9.3015	9.64641	9.48001	9.57123	7.21973	7.64386	8.20962
1443796_at	Il16	interleukin 16	0.0334077	0.215194	0.0202296	0.0123953	-1.44645	-1.17053	1.23572	46.5289	32.1677	39.7502	6.62106	2.43287	1.92593	chr. 7, 77.51 Mb	7	77506006	77506249	6935, chemotaxis, inferred from electronic annotation; 7600, sensory perception, inferred from electronic annotation; 30595, immune cell chemotaxis, inferred from direct assay; 50930, induction of positive chemotaxis, inferred from direct assay	5615, extracellular space, inferred from electronic annotation; 5622, intracellular, inferred from direct assay	5125, cytokine activity, inferred from direct assay; 5515, protein binding, inferred from physical interaction; 5125, cytokine activity, inferred from electronic annotation; 5515, protein binding, inferred from electronic annotation	Mm.10137	---	NP_034681.2	NM_010551	1443796_at (chr. 7, 77.51 Mb): Il16; interleukin 16	5.66777	5.63941	5.28188	4.90212	4.99386	5.11845	5.26271	5.39074	5.28188
AFFX-18SRNAMur/X00686_3_at	LOC385068	similar to Ac1147	0.496927	0.026129	0.0202342	0.008793	-1.06537	1.41104	1.50328	3539.42	3322.24	4994.25	178.934	467.217	615.765	---				---	---	---	---	---	XP_358030.2	XM_358030	AFFX-18SRNAMur/X00686_3_at (---): LOC385068; similar to Ac1147	11.8708	11.7402	11.7532	11.7139	11.8803	11.4705	12.23	12.4724	12.1344
1416492_at	Ccne1	cyclin E1	0.0053873	0.0034246	0.020237	2.75053e-05	-4.21386	-8.73966	-2.07402	857.616	203.523	98.1293	43.2784	45.6657	25.5044	chr. 7, 33.27 Mb	7	33263856	33273388	74, regulation of progression through cell cycle, inferred from direct assay; 6270, DNA replication initiation, inferred from mutant phenotype; 6468, protein amino acid phosphorylation, inferred from direct assay; 7049, cell cycle, inferred from electr...	307, cyclin-dependent protein kinase holoenzyme complex, inferred from physical interaction; 5634, nucleus, inferred from electronic annotation	5515, protein binding, inferred from physical interaction; 16301, kinase activity, inferred from direct assay; 16538, cyclin-dependent protein kinase regulator activity, inferred from direct assay; 16538, cyclin-dependent protein kinase regulator activ...	Mm.16110	---	NP_031659.1	NM_007633	1416492_at (chr. 7, 33.27 Mb): Ccne1; cyclin E1	9.80638	9.66248	9.75999	7.98932	7.57824	7.36936	6.9758	6.53634	6.24219
1456036_x_at	Gsto1	glutathione S-transferase omega 1	0.000736194	0.16748	0.0202412	0.00102593	3.35138	1.45178	-2.30847	231.626	776.266	336.269	28.5644	131.442	101.394	chr. 19, 47.42 Mb	19	47415746	47416087	8152, metabolism, inferred from electronic annotation	5737, cytoplasm, Unknown; 5737, cytoplasm, inferred from electronic annotation	4364, glutathione transferase activity, Unknown; 16740, transferase activity, inferred from electronic annotation; 4364, glutathione transferase activity, inferred from electronic annotation	Mm.378931	ENSMUSG00000025068	NP_034492.1	NM_010362	1456036_x_at (chr. 19, 47.42 Mb): Gsto1; glutathione S-transferase omega 1	7.85365	7.66692	8.0243	9.85651	9.42185	9.4835	7.95816	8.289	8.80525
1435108_at	Arhgap22	Rho GTPase activating protein 22	0.000622011	0.272313	0.020243	0.000782795	2.67029	-1.30819	-3.49323	46.934	125.327	35.8771	1.74058	10.9535	12.8351	chr. 14, 31.5 Mb	14	31501801	31504379	---	---	5096, GTPase activator activity, inferred from electronic annotation	Mm.318350	ENSMUSG00000063506	NP_722495.2	NM_153800	1435108_at (chr. 14, 31.5 Mb): Arhgap22; Rho GTPase activating protein 22	5.49008	5.59026	5.57534	6.87184	7.10607	6.92002	5.083	4.59386	5.63192
1424284_at	Pomt1	protein-O-mannosyltransferase 1	0.00147702	0.0497155	0.0202467	0.000485472	-1.86609	-1.30943	1.42512	95.3131	51.0764	72.7898	4.28761	4.49964	8.76107	chr. 2, 32.18 Mb	2	32168805	32187168	6493, protein amino acid O-linked glycosylation, inferred from electronic annotation; 30198, extracellular matrix organization and biogenesis, inferred from mutant phenotype	5783, endoplasmic reticulum, inferred from electronic annotation; 16020, membrane, Unknown; 16021, integral to membrane, Unknown; 5789, endoplasmic reticulum membrane, inferred from sequence or structural similarity; 16020, membrane, inferred from elec...	30, mannosyltransferase activity, inferred from electronic annotation; 287, magnesium ion binding, inferred from electronic annotation; 4169, dolichyl-phosphate-mannose-protein mannosyltransferase activity, inferred from electronic annotation; 16740, t...	Mm.31192	ENSMUSG00000039254	NP_660127.1	NM_145145	1424284_at (chr. 2, 32.18 Mb): Pomt1; protein-O-mannosyltransferase 1	6.49835	6.61969	6.6028	5.61484	5.58454	5.81349	6.27738	6.28768	5.9699
1427182_s_at	D18Ertd653e	DNA segment, Chr 18, ERATO Doi 653, expressed	0.195187	0.0161334	0.0202491	0.0066243	1.31245	-1.52336	-1.99933	21.9835	28.8522	14.4309	1.83854	6.53274	1.92287	chr. 18, 68.47 Mb	18	68458060	68486349	---	16021, integral to membrane, Unknown; 16021, integral to membrane, inferred from electronic annotation	---	Mm.386779	ENSMUSG00000024544	NP_766219.2	NM_172631	1427182_s_at (chr. 18, 68.47 Mb): D18Ertd653e; DNA segment, Chr 18, ERATO Doi 653, expressed	4.38695	4.38695	4.59134	5.11908	4.9055	4.44839	3.9039	4.00248	3.62016
1459990_at	Ddr1	Discoidin domain receptor family, member 1 (Ddr1), mRNA	0.0628832	0.241701	0.0202529	0.021717	-1.13647	1.07046	1.21655	72.9855	64.221	78.1281	4.14946	4.1423	4.93912	chr. 17, 33.4 Mb	17	33397909	33398760	6468, protein amino acid phosphorylation, inferred from electronic annotation; 7155, cell adhesion, inferred from electronic annotation; 7169, transmembrane receptor protein tyrosine kinase signaling pathway, inferred from electronic annotation	5615, extracellular space, Unknown; 16020, membrane, inferred from electronic annotation; 16021, integral to membrane, Unknown; 16021, integral to membrane, inferred from electronic annotation	166, nucleotide binding, inferred from electronic annotation; 4672, protein kinase activity, inferred from electronic annotation; 4674, protein serine/threonine kinase activity, Unknown; 4713, protein-tyrosine kinase activity, inferred from electronic ...	Mm.5021	---	NP_031610.1	NM_007584	1459990_at (chr. 17, 33.4 Mb): Ddr1; Discoidin domain receptor family, member 1 (Ddr1), mRNA	6.18825	6.26992	6.10579	6.08936	5.9033	6.0162	6.37061	6.18825	6.29864
1432840_at	Galnt11	UDP-N-acetyl-alpha-D-galactosamine:polypeptide N-acetylgalactosaminyltransferase 11	0.135474	0.0653277	0.020254	0.0104643	-1.1101	1.12375	1.24747	13.0343	11.7416	14.6473	0.297962	0.90468	0.89545	chr. 5, 23.69 Mb	5	23691453	23693100	---	5795, Golgi stack, inferred from electronic annotation; 16021, integral to membrane, inferred from electronic annotation	4653, polypeptide N-acetylgalactosaminyltransferase activity, inferred from electronic annotation; 5509, calcium ion binding, inferred from electronic annotation; 5529, sugar binding, inferred from electronic annotation; 16740, transferase activity, in...	Mm.246718	---	NP_659157.1	NM_144908	1432840_at (chr. 5, 23.69 Mb): Galnt11; UDP-N-acetyl-alpha-D-galactosamine:polypeptide N-acetylgalactosaminyltransferase 11	3.74097	3.67836	3.69266	3.42079	3.63183	3.59922	3.80697	3.83564	3.96979
1437625_at	Rps6ka5	Ribosomal protein S6 kinase, polypeptide 5 (Rps6ka5), mRNA	0.286814	0.584375	0.0202621	0.147642	-1.13837	1.05112	1.19656	10.3501	9.09208	10.8792	1.5953	0.574173	0.530154	chr. 12, 96.14 Mb	12	96141313	96142044	6468, protein amino acid phosphorylation, Unknown; 6355, regulation of transcription, DNA-dependent, inferred from direct assay; 6468, protein amino acid phosphorylation, inferred from direct assay; 7243, protein kinase cascade, inferred from direct as...	5634, nucleus, inferred from electronic annotation; 5634, nucleus, inferred from expression pattern	166, nucleotide binding, inferred from electronic annotation; 3735, structural constituent of ribosome, inferred from electronic annotation; 4672, protein kinase activity, Unknown; 4674, protein serine/threonine kinase activity, Unknown; 4713, protein-...	Mm.220417	---	NP_705815.1	NM_153587	1437625_at (chr. 12, 96.14 Mb): Rps6ka5; Ribosomal protein S6 kinase, polypeptide 5 (Rps6ka5), mRNA	3.25919	3.60703	3.21584	3.08014	3.25919	3.20864	3.40107	3.52247	3.40361
1447313_at	---	PREDICTED: hypothetical protein XP_358666 [Mus musculus], mRNA sequence	0.00259296	0.0251433	0.0202708	0.000703948	-2.18462	-1.51419	1.44276	59.2421	27.1179	39.1247	8.45701	3.37299	2.86869	---				---	---	---	Mm.333774	---	XP_358666.2	XM_358666	1447313_at (---): ---; PREDICTED: hypothetical protein XP_358666 [Mus musculus], mRNA sequence	5.99431	5.62896	6.01105	4.54094	4.83136	4.88778	5.17101	5.30951	5.38162
1429279_at	Wars2	tryptophanyl tRNA synthetase 2 (mitochondrial)	0.00113139	0.00553273	0.0202748	0.00031188	1.74417	1.37172	-1.27153	42.9745	74.955	58.9489	3.24184	6.23518	3.83092	chr. 3, 98.59 Mb	3	98552643	98628888	6412, protein biosynthesis, inferred from electronic annotation; 6418, tRNA aminoacylation for protein translation, inferred from electronic annotation; 6436, tryptophanyl-tRNA aminoacylation, inferred from electronic annotation	5739, mitochondrion, inferred from electronic annotation	166, nucleotide binding, inferred from electronic annotation; 4812, tRNA ligase activity, inferred from electronic annotation; 4830, tryptophan-tRNA ligase activity, inferred from electronic annotation; 5524, ATP binding, inferred from electronic annot...	Mm.316754	ENSMUSG00000004233	NP_081738.2	NM_027462	1429279_at (chr. 3, 98.59 Mb): Wars2; tryptophanyl tRNA synthetase 2 (mitochondrial)	5.53488	5.31837	5.41481	6.08535	6.31701	6.27121	5.8303	5.82223	5.9857
1437438_x_at	Pnliprp2	pancreatic lipase-related protein 2	0.0610427	0.0558071	0.0202827	0.0057167	1.32128	-1.17355	-1.55059	9.63399	12.7292	8.20925	0.756879	1.78307	0.550047	chr. 19, 58.38 Mb	19	58376975	58377087	6629, lipid metabolism, inferred from electronic annotation; 6968, cellular defense response, inferred from mutant phenotype; 7586, digestion, inferred from mutant phenotype; 16042, lipid catabolism, inferred from electronic annotation	5615, extracellular space, Unknown	3824, catalytic activity, inferred from electronic annotation; 4806, triacylglycerol lipase activity, inferred from electronic annotation; 16787, hydrolase activity, inferred from electronic annotation	Mm.212333	ENSMUSG00000025091	NP_035258.1	NM_011128	1437438_x_at (chr. 19, 58.38 Mb): Pnliprp2; pancreatic lipase-related protein 2	3.18772	3.21541	3.39259	3.71299	3.83681	3.43099	3.10499	3.07774	2.92238
1448960_at	Cxxc5	CXXC finger 5	0.139015	0.0217615	0.0202858	0.00092663	1.07886	1.58911	1.47296	929.701	1003.02	1477.4	19.8387	58.0053	180.049	chr. 18, 36.08 Mb	18	36078403	36085359	---	---	3677, DNA binding, Unknown; 8270, zinc ion binding, Unknown; 3677, DNA binding, inferred from electronic annotation; 8270, zinc ion binding, inferred from electronic annotation	Mm.94560	ENSMUSG00000046668	NP_598448.1	NM_133687	1448960_at (chr. 18, 36.08 Mb): Cxxc5; CXXC finger 5	9.85054	9.89477	9.8359	9.90431	9.9399	10.0614	10.6602	10.5882	10.3158
1456947_at	Pafah1b1	Platelet-activating factor acetylhydrolase, isoform 1b, beta1 subunit, mRNA (cDNA clone MGC:13913 IMAGE:4017963)	0.11627	0.0881432	0.0202869	0.0163702	-1.17087	1.2492	1.46266	18.7011	15.9719	23.3615	1.73712	1.66941	3.24209	---				226, microtubule cytoskeleton organization and biogenesis, inferred from genetic interaction; 1675, acrosome formation, inferred from mutant phenotype; 1764, neuron migration, inferred from genetic interaction; 1764, neuron migration, inferred from mut...	5737, cytoplasm, inferred from direct assay; 5813, centrosome, inferred from direct assay; 5856, cytoskeleton, inferred from electronic annotation; 5874, microtubule, inferred from electronic annotation; 5875, microtubule associated complex, inferred f...	8017, microtubule binding, inferred from direct assay; 16787, hydrolase activity, Unknown; 16787, hydrolase activity, inferred from electronic annotation	Mm.56337	---	NP_038653.1	NM_013625	1456947_at (---): Pafah1b1; Platelet-activating factor acetylhydrolase, isoform 1b, beta1 subunit, mRNA (cDNA clone MGC:13913 IMAGE:4017963)	4.17291	4.36962	4.1205	4.15943	3.88064	3.93702	4.76015	4.43851	4.41295
1455457_at	Cyp2c50; Cyp2c54	cytochrome P450, family 2, subfamily c, polypeptide 50; cytochrome P450	0.03238	0.199749	0.020293	0.012451	-1.1406	1.08603	1.23872	17.5513	15.3879	19.0612	0.721481	0.828831	1.42748	chr. 19, 39.58 Mb	19	39582237	39584526	6118, electron transport, inferred from electronic annotation	16020, membrane, inferred from electronic annotation	4497, monooxygenase activity, inferred from electronic annotation; 5506, iron ion binding, inferred from electronic annotation; 16491, oxidoreductase activity, inferred from electronic annotation; 46872, metal ion binding, inferred from electronic anno...	Mm.38963	ENSMUSG00000067225	NP_598905.1; NP_996260.1	NM_134144; NM_206537	1455457_at (chr. 19, 39.58 Mb): Cyp2c50; Cyp2c54; cytochrome P450, family 2, subfamily c, polypeptide 50; cytochrome P450	4.06735	4.18444	4.14628	3.85142	3.98137	3.9941	4.12934	4.34349	4.27664
1443401_at	Astn2	Astrotactin 2 (Astn2), transcript variant 1, mRNA	0.0125668	0.533923	0.0202946	0.00411693	1.56787	1.04917	-1.49439	13.8521	21.7182	14.5332	1.38566	3.04239	1.0927	chr. 4, 64.71 Mb	4	64710130	64710741	---	16021, integral to membrane, inferred from electronic annotation	---	Mm.374806	---	NP_062387.2; NP_996992.1	NM_019514; NM_207109	1443401_at (chr. 4, 64.71 Mb): Astn2; Astrotactin 2 (Astn2), transcript variant 1, mRNA	3.80697	3.63226	3.9222	4.65178	4.37197	4.27136	3.80311	3.98124	3.79155
1445883_at	Ranbp2	RAN binding protein 2	0.0706067	0.046285	0.0202948	0.00309207	-1.094	1.29917	1.4213	32.8295	30.0086	42.6512	1.28568	1.45166	4.89538	---				6457, protein folding, inferred from electronic annotation; 6810, transport, inferred from electronic annotation; 15031, protein transport, inferred from electronic annotation; 46907, intracellular transport, inferred from electronic annotation	5634, nucleus, inferred from electronic annotation	3755, peptidyl-prolyl cis-trans isomerase activity, inferred from electronic annotation; 16853, isomerase activity, inferred from electronic annotation; 46872, metal ion binding, inferred from electronic annotation; 5488, binding, inferred from electro...	Mm.142730	---	NP_035370.1	NM_011240	1445883_at (---): Ranbp2; RAN binding protein 2	4.98607	5.09697	5.02554	4.82454	4.94289	4.95105	5.58617	5.26601	5.37274
1452731_x_at	LOC544986; LOC544991; LOC544997; B930046C15Rik; LOC545001; LOC545005; LOC545007; LOC545008; 2610042L04Rik; LOC545017	similar to hypothetical protein LOC67055; similar to hypothetical protein LOC67055; similar to hypothetical protein LOC67055; RIKEN cDNA B930046C15 gene; hypothetical protein LOC545001; hypothetical protein LOC545005; hypothetical protein LOC545007; si...	0.000815628	0.370966	0.020299	0.001853	1.83889	-1.14989	-2.11453	880.525	1619.19	765.744	70.1889	139.573	183.687	---				---	---	---	---	ENSMUSG00000068790; ENSMUSG00000063277; ENSMUSG00000060156	NP_001019884.1; NP_001025101.1; NP_080216.3; XP_619175.1; XP_619180.1; XP_619188.1; XP_619189.1; XP_619191.1; XP_619194.1; XP_619197.1; XP_619206.1	NM_001024713; NM_001029930; NM_025940; XM_619175; XM_619180; XM_619188; XM_619189; XM_619191; XM_619194; XM_619197; XM_619206	1452731_x_at (---): LOC544986; LOC544991; LOC544997; B930046C15Rik; LOC545001; LOC545005; LOC545007; LOC545008; 2610042L04Rik; LOC545017; similar to hypothetical protein LOC67055; similar to hypothetical protein LOC67055; similar to hypothetical protein LOC67055; RIKEN cDNA B930046C15 gene; hypothetical protein LOC545001; hypothetical protein LOC545005; hypothetical protein LOC545007; si...	9.69224	9.90699	9.73847	10.5638	10.6133	10.7956	9.24477	9.4994	9.91705
1448831_at	Angpt2	angiopoietin 2	0.0348977	0.323001	0.0203015	0.00291085	1.74847	-1.08111	-1.89029	41.4314	72.4417	38.3231	2.77828	15.2941	3.72203	chr. 8, 18.66 Mb	8	18636316	18686552	1525, angiogenesis, inferred from electronic annotation; 7169, transmembrane receptor protein tyrosine kinase signaling pathway, traceable author statement; 7275, development, inferred from electronic annotation; 7492, endoderm development, traceable a...	5615, extracellular space, Unknown	5172, vascular endothelial growth factor receptor binding, traceable author statement; 5515, protein binding, inferred from physical interaction	Mm.383168	ENSMUSG00000031465	NP_031452.2	NM_007426	1448831_at (chr. 8, 18.66 Mb): Angpt2; angiopoietin 2	5.25639	5.42846	5.42645	5.8779	6.47539	6.11977	5.29315	5.09752	5.37579
1457427_at	Gm573	gene model 573, (NCBI)	0.0028733	0.85606	0.020305	0.0040083	-1.35737	1.01712	1.3806	17.9087	13.1937	18.2153	1.0415	0.751404	2.04105	chr. 4, 151.97 Mb	4	151974737	151975116	---	---	---	Mm.318874	---	XP_149565.5	XM_149565	1457427_at (chr. 4, 151.97 Mb): Gm573; gene model 573, (NCBI)	4.24458	4.16165	4.07665	3.80697	3.64465	3.70908	4.07658	4.10514	4.36205
1416268_at	Ets2	E26 avian leukemia oncogene 2, 3' domain	0.00404262	0.748434	0.0203074	0.00131104	2.22946	1.07354	-2.07674	465.227	1037.21	499.439	14.2686	111.786	112.886	chr. 16, 95.12 Mb	16	95110293	95128441	74, regulation of progression through cell cycle, inferred from electronic annotation; 6355, regulation of transcription, DNA-dependent, inferred from electronic annotation; 50875, cellular physiological process, inferred from electronic annotation	5622, intracellular, inferred from electronic annotation; 5634, nucleus, inferred from electronic annotation	3677, DNA binding, inferred from electronic annotation; 3700, transcription factor activity, inferred from electronic annotation	Mm.290207	ENSMUSG00000022895	NP_035939.2	NM_011809	1416268_at (chr. 16, 95.12 Mb): Ets2; E26 avian leukemia oncogene 2, 3' domain	8.82648	8.84683	8.91072	9.82844	10.1235	10.086	9.12608	9.15557	8.52849
1417656_at	Mybl2	myeloblastosis oncogene-like 2	0.000233658	0.00124926	0.0203089	9.4293e-07	-20.3074	-46.9676	-2.31283	1083.08	53.3343	23.0602	76.1157	9.45213	7.18845	chr. 2, 162.53 Mb	2	162511587	162540912	74, regulation of progression through cell cycle, inferred from electronic annotation; 6350, transcription, inferred from electronic annotation; 6355, regulation of transcription, DNA-dependent, inferred from electronic annotation; 45449, regulation of...	5622, intracellular, inferred from electronic annotation; 5634, nucleus, inferred from electronic annotation	3677, DNA binding, inferred from electronic annotation	Mm.4594	ENSMUSG00000017861	NP_032678.1	NM_008652	1417656_at (chr. 2, 162.53 Mb): Mybl2; myeloblastosis oncogene-like 2	10.0101	10.0328	10.1929	6.00384	5.61604	5.54804	4.36447	4.12317	4.96144
1460296_a_at	Fgf22	fibroblast growth factor 22	0.0143111	0.628518	0.0203113	0.00875193	-1.28949	-1.02895	1.25321	51.2425	39.7385	49.8008	3.55104	3.18015	3.23436	chr. 10, 79.88 Mb	10	79877747	79881221	---	5576, extracellular region, inferred from direct assay; 5615, extracellular space, Unknown; 5730, nucleolus, inferred from direct assay; 5794, Golgi apparatus, inferred from direct assay; 9986, cell surface, inferred from direct assay	8083, growth factor activity, inferred from electronic annotation	Mm.154211	ENSMUSG00000020327	NP_075793.1	NM_023304	1460296_a_at (chr. 10, 79.88 Mb): Fgf22; fibroblast growth factor 22	5.79015	5.62641	5.61449	5.19848	5.42823	5.30148	5.54608	5.62955	5.7326
1441969_at	Trim36	tripartite motif-containing 36	0.0511014	0.0545811	0.0203167	0.00186361	-1.24127	1.85122	2.29785	46.3811	37.366	85.8615	1.1781	3.5447	22.6642	chr. 18, 46.39 Mb	18	46385959	46387231	6030, chitin metabolism, inferred from electronic annotation; 7340, acrosome reaction, inferred from mutant phenotype; 16567, protein ubiquitination, inferred from electronic annotation	151, ubiquitin ligase complex, inferred from electronic annotation; 1669, acrosome, inferred from direct assay; 5576, extracellular region, inferred from electronic annotation; 5622, intracellular, inferred from electronic annotation	4842, ubiquitin-protein ligase activity, inferred from electronic annotation; 8061, chitin binding, inferred from electronic annotation; 8270, zinc ion binding, inferred from electronic annotation; 46872, metal ion binding, inferred from electronic ann...	Mm.277382	ENSMUSG00000033949	NP_849203.2	NM_178872	1441969_at (chr. 18, 46.39 Mb): Trim36; tripartite motif-containing 36	5.53355	5.57255	5.49937	5.06643	5.25215	5.33909	6.0889	6.28797	6.79932
1446827_at	Ncoa2	nuclear receptor coactivator 2	0.0890163	0.0951335	0.0203403	0.0067005	-1.14756	1.24825	1.43245	34.9444	30.451	43.6195	0.497057	2.40924	5.60831	chr. 1, 13.29 Mb	1	13294526	13295131	122, negative regulation of transcription from RNA polymerase II promoter, inferred from direct assay; 6350, transcription, inferred from electronic annotation; 6355, regulation of transcription, DNA-dependent, inferred from direct assay; 7165, signal ...	5634, nucleus, inferred from direct assay; 5737, cytoplasm, inferred from direct assay; 5634, nucleus, inferred from electronic annotation	3713, transcription coactivator activity, inferred from direct assay; 3713, transcription coactivator activity, inferred from genetic interaction; 4871, signal transducer activity, inferred from electronic annotation; 4872, receptor activity, inferred ...	Mm.2537	---	NP_032704.1	NM_008678	1446827_at (chr. 1, 13.29 Mb): Ncoa2; nuclear receptor coactivator 2	5.14627	5.12906	5.10535	4.80569	4.93578	5.03468	5.63941	5.2841	5.39396
1448928_at	Hdac6	histone deacetylase 6	4.176e-05	0.00140261	0.0203577	6.02836e-06	-2.17051	-3.14955	-1.45107	992.766	457.389	315.209	44.1112	22.7304	39.2848	chr. X, 6.18 Mb	X	6169066	6186794	209, protein polyubiquitination, inferred from direct assay; 6350, transcription, inferred from electronic annotation; 6355, regulation of transcription, DNA-dependent, inferred from electronic annotation; 6476, protein amino acid deacetylation, inferr...	5634, nucleus, traceable author statement; 5737, cytoplasm, inferred from direct assay; 5634, nucleus, inferred from electronic annotation	3779, actin binding, inferred from electronic annotation; 4407, histone deacetylase activity, inferred from direct assay; 5515, protein binding, inferred from physical interaction; 16787, hydrolase activity, inferred from electronic annotation; 8270, z...	Mm.29854	ENSMUSG00000031161	NP_034543.2	NM_010413	1448928_at (chr. X, 6.18 Mb): Hdac6; histone deacetylase 6	9.8829	10.0088	9.97134	8.87174	8.75237	8.8841	8.49336	8.21079	8.17481
1441399_at	4933400E14Rik	PREDICTED: hypothetical protein LOC71007 [Mus musculus], mRNA sequence	0.0775694	0.0267034	0.0203586	0.00435157	-1.123	1.10509	1.24102	10.6398	9.47439	11.7579	0.416581	0.659572	0.315363	chr. 7, 128.64 Mb	7	128638793	128639189	---	---	---	Mm.87451	---	XP_133906.1; XP_146112.3	XM_133906; XM_146112	1441399_at (chr. 7, 128.64 Mb): 4933400E14Rik; PREDICTED: hypothetical protein LOC71007 [Mus musculus], mRNA sequence	3.4095	3.35478	3.46769	3.19795	3.17253	3.35478	3.52828	3.59922	3.53815
1427077_a_at	Ap2b1	adaptor-related protein complex 2, beta 1 subunit	0.0156255	0.229337	0.0203597	0.00375565	1.50054	-1.20523	-1.8085	130.696	196.115	108.441	3.26948	19.1332	20.8075	chr. 11, 83.09 Mb	11	83052671	83133010	6461, protein complex assembly, inferred from electronic annotation; 6886, intracellular protein transport, inferred from electronic annotation; 16192, vesicle-mediated transport, Unknown	5905, coated pit, Unknown; 30130, clathrin coat of trans-Golgi network vesicle, inferred from electronic annotation; 30131, clathrin adaptor complex, inferred from sequence or structural similarity; 30131, clathrin adaptor complex, Unknown; 30133, tran...	5488, binding, inferred from electronic annotation; 30276, clathrin binding, inferred from sequence or structural similarity	Mm.39053	ENSMUSG00000035152	NP_082191.1	NM_027915	1427077_a_at (chr. 11, 83.09 Mb): Ap2b1; adaptor-related protein complex 2, beta 1 subunit	7.05076	6.98778	7.05076	7.44387	7.68222	7.70628	6.40911	6.85384	6.96198
1455631_at	H13	histocompatibility 13	0.0240944	0.16392	0.0203623	0.00301154	1.7989	1.23327	-1.45864	16.5494	29.7707	20.4099	3.02938	1.13009	2.26863	chr. 2, 152.14 Mb	2	152142666	152143645	---	5783, endoplasmic reticulum, inferred from direct assay; 5789, endoplasmic reticulum membrane, inferred from direct assay; 16021, integral to membrane, Unknown; 5783, endoplasmic reticulum, inferred from electronic annotation; 16021, integral to membra...	8233, peptidase activity, inferred from electronic annotation; 8717, D-alanyl-D-alanine endopeptidase activity, inferred from electronic annotation; 16787, hydrolase activity, inferred from electronic annotation	Mm.277327	---	NP_034506.1	NM_010376	1455631_at (chr. 2, 152.14 Mb): H13; histocompatibility 13	3.96272	4.31772	3.81909	4.83317	4.91297	4.93922	4.1547	4.45905	4.42119
1448830_at	Dusp1	dual specificity phosphatase 1	0.0152648	0.109632	0.0203708	0.00157541	3.24226	1.44189	-2.24862	1114.58	3613.76	1607.1	77.506	1078.89	391.05	chr. 17, 24.3 Mb	17	24300425	24303336	6470, protein amino acid dephosphorylation, inferred from electronic annotation; 7049, cell cycle, inferred from electronic annotation	---	4721, phosphoprotein phosphatase activity, inferred from electronic annotation; 4725, protein tyrosine phosphatase activity, inferred from electronic annotation; 8138, protein tyrosine/serine/threonine phosphatase activity, inferred from electronic ann...	Mm.239041	ENSMUSG00000024190	NP_038670.1	NM_013642	1448830_at (chr. 17, 24.3 Mb): Dusp1; dual specificity phosphatase 1	10.0874	10.0415	10.2311	11.4849	12.2439	11.6094	10.4333	11.0075	10.4304
1416729_at	Plg	plasminogen	0.0185306	0.0352144	0.0203731	0.000197269	4.28149	1.10019	-3.8916	23.8243	102.004	26.2112	0.186881	36.1017	0.906988	chr. 17, 11.04 Mb	17	11017712	11058486	6508, proteolysis, inferred from electronic annotation; 6915, apoptosis, inferred from direct assay; 6917, induction of apoptosis, inferred from direct assay; 7596, blood coagulation, inferred from electronic annotation; 9888, tissue development, infer...	5576, extracellular region, Unknown; 5615, extracellular space, inferred from electronic annotation	3809, thrombin activity, inferred from electronic annotation; 4252, serine-type endopeptidase activity, inferred from electronic annotation; 4263, chymotrypsin activity, inferred from electronic annotation; 4283, plasmin activity, inferred from electro...	Mm.971	ENSMUSG00000059481	NP_032903.2	NM_008877	1416729_at (chr. 17, 11.04 Mb): Plg; plasminogen	4.58588	4.57386	4.56327	7.157	6.48231	6.20728	4.69201	4.67478	4.76783
1425104_at	Kctd1	potassium channel tetramerisation domain containing 1	0.0720827	0.00719046	0.0203902	0.00288019	1.1572	1.38065	1.19309	63.0485	72.96	87.048	5.01759	4.53779	4.49988	chr. 18, 15.2 Mb	18	15156931	15252862	6813, potassium ion transport, inferred from electronic annotation	8076, voltage-gated potassium channel complex, inferred from electronic annotation; 16020, membrane, inferred from electronic annotation	5216, ion channel activity, inferred from electronic annotation; 5249, voltage-gated potassium channel activity, inferred from electronic annotation; 5515, protein binding, inferred from electronic annotation	Mm.329299	ENSMUSG00000036225	XP_355081.2	XM_355081	1425104_at (chr. 18, 15.2 Mb): Kctd1; potassium channel tetramerisation domain containing 1	6.06454	5.84253	6.01871	6.09571	6.19032	6.27547	6.40673	6.39362	6.52709
1434669_at	Ralgps1	Ral GEF with PH domain and SH3 binding motif 1	0.0278887	0.325833	0.0203955	0.00956693	-1.5335	-1.13379	1.35255	58.7365	38.3022	51.8056	8.75	2.38008	5.57667	chr. 2, 33.07 Mb	2	33065565	33066986	7242, intracellular signaling cascade, Unknown; 7264, small GTPase mediated signal transduction, Unknown; 7242, intracellular signaling cascade, inferred from electronic annotation	---	5085, guanyl-nucleotide exchange factor activity, Unknown; 5085, guanyl-nucleotide exchange factor activity, inferred from electronic annotation	Mm.274249	ENSMUSG00000038831	NP_780420.1	NM_175211	1434669_at (chr. 2, 33.07 Mb): Ralgps1; Ral GEF with PH domain and SH3 binding motif 1	5.62806	5.90493	6.06254	5.21809	5.35864	5.19588	5.86304	5.6217	5.58422
1460252_s_at	Zfp105	zinc finger protein 105	0.0223196	0.00021228	0.0203984	0.000127195	-1.69261	-2.80825	-1.65912	449.503	265.568	160.065	28.4005	44.9303	15.3183	chr. 9, 122.94 Mb	9	122940845	122948797	---	5634, nucleus, inferred from electronic annotation	3676, nucleic acid binding, inferred from electronic annotation; 46872, metal ion binding, inferred from electronic annotation; 8270, zinc ion binding, inferred from electronic annotation	Mm.290595	ENSMUSG00000057895	NP_033570.1	NM_009544	1460252_s_at (chr. 9, 122.94 Mb): Zfp105; zinc finger protein 105	8.82004	8.71409	8.89663	8.27179	7.77699	8.0677	7.22212	7.47251	7.2601
1449116_a_at	Dtymk	deoxythymidylate kinase	0.00196394	0.00851951	0.0204087	0.000106465	-1.43492	-3.47416	-2.42116	950.392	662.333	273.56	59.3713	27.1136	61.8634	chr. 1, 93.63 Mb	1	93630531	93632084	6233, dTDP biosynthesis, inferred from electronic annotation; 6235, dTTP biosynthesis, inferred from electronic annotation; 9165, nucleotide biosynthesis, inferred from electronic annotation	---	166, nucleotide binding, inferred from electronic annotation; 4798, thymidylate kinase activity, inferred from electronic annotation; 5524, ATP binding, inferred from electronic annotation; 16301, kinase activity, inferred from electronic annotation; 1...	Mm.250332	ENSMUSG00000026281	NP_075625.1	NM_023136	1449116_a_at (chr. 1, 93.63 Mb): Dtymk; deoxythymidylate kinase	9.84964	9.82968	9.99231	9.33794	9.43804	9.33588	8.34713	8.17924	7.68073
1422782_s_at	Tlr3	toll-like receptor 3	0.00214985	0.693745	0.0204169	0.00136809	2.1154	1.07359	-1.97041	14.4481	30.5635	15.5113	1.8105	2.2703	3.40314	chr. 8, 44.35 Mb	8	44343917	44358987	6952, defense response, inferred from mutant phenotype; 6954, inflammatory response, inferred from electronic annotation; 6955, immune response, inferred from electronic annotation; 6972, hyperosmotic response, Unknown; 7250, activation of NF-kappaB-in...	16020, membrane, inferred from electronic annotation; 16021, integral to membrane, Unknown; 16020, membrane, inferred from sequence or structural similarity; 16021, integral to membrane, inferred from electronic annotation	3725, double-stranded RNA binding, Unknown; 4872, receptor activity, inferred from electronic annotation; 4888, transmembrane receptor activity, inferred from electronic annotation; 3725, double-stranded RNA binding, inferred from sequence or structura...	Mm.33874	ENSMUSG00000031639	NP_569054.2	NM_126166	1422782_s_at (chr. 8, 44.35 Mb): Tlr3; toll-like receptor 3	3.83467	4.03052	3.67068	4.89444	5.05007	4.84891	3.6931	3.83096	4.27567
1444519_at	Lgr5	leucine rich repeat containing G protein coupled receptor 5	0.425289	0.894313	0.0204269	0.483816	-1.09046	-1.01886	1.07028	17.8986	16.4138	17.5673	2.57985	0.390877	0.349788	chr. 10, 115.15 Mb	10	115149975	115150559	7165, signal transduction, inferred from electronic annotation; 7186, G-protein coupled receptor protein signaling pathway, inferred from electronic annotation	5615, extracellular space, Unknown; 16021, integral to membrane, Unknown; 16021, integral to membrane, inferred from electronic annotation	1584, rhodopsin-like receptor activity, inferred from electronic annotation; 4871, signal transducer activity, inferred from electronic annotation; 4872, receptor activity, inferred from electronic annotation; 4930, G-protein coupled receptor activity,...	Mm.42103	---	NP_034325.1	NM_010195	1444519_at (chr. 10, 115.15 Mb): Lgr5; leucine rich repeat containing G protein coupled receptor 5	4.38203	4.00697	4.0676	4.0676	3.99947	4.04263	4.12317	4.16717	4.11356
1438320_s_at	Mcm7	minichromosome maintenance deficient 7 (S. cerevisiae)	0.00221822	0.0103249	0.0204331	8.25364e-05	-1.81615	-5.21454	-2.8712	8545.45	4705.25	1638.77	231.134	354.522	524.282	---				6260, DNA replication, inferred from electronic annotation; 6270, DNA replication initiation, inferred from electronic annotation; 6350, transcription, inferred from electronic annotation; 6355, regulation of transcription, DNA-dependent, inferred from...	5634, nucleus, inferred from direct assay; 5634, nucleus, inferred from electronic annotation	166, nucleotide binding, Unknown; 3677, DNA binding, inferred from electronic annotation; 5524, ATP binding, inferred from electronic annotation; 8094, DNA-dependent ATPase activity, inferred from electronic annotation; 17111, nucleoside-triphosphatase...	Mm.378965	ENSMUSG00000029730	NP_032594.1	NM_008568	1438320_s_at (---): Mcm7; minichromosome maintenance deficient 7 (S. cerevisiae)	13.0194	13.0651	13.0972	12.3146	12.1034	12.1741	10.2766	10.4951	11.1246
1419937_at	AA536749	expressed sequence AA536749	0.0748928	0.0589707	0.0204427	0.00465064	-1.0998	1.25256	1.37755	11.8098	10.7382	14.7924	0.420892	0.597519	1.62166	chr. 11, 59.5 Mb	11	59501232	59501846	---	---	5085, guanyl-nucleotide exchange factor activity, inferred from electronic annotation	Mm.2402	---	NP_036157.1; NP_957697.1	NM_012027; NM_201245	1419937_at (chr. 11, 59.5 Mb): AA536749; expressed sequence AA536749	3.51667	3.61711	3.55013	3.36147	3.39551	3.51266	3.84635	3.7457	4.05132
1435228_at	BC023829	cDNA sequence BC023829	0.000647142	0.0004745	0.0204508	3.01874e-06	2.39785	2.78306	1.16065	233.277	559.362	649.224	21.7459	28.6105	30.6431	chr. X, 65.13 Mb	X	65128244	65128888	---	---	---	Mm.24569	ENSMUSG00000031191	XP_135913.1	XM_135913	1435228_at (chr. X, 65.13 Mb): BC023829; cDNA sequence BC023829	7.86255	7.72661	7.99598	9.21027	9.07972	9.08922	9.4049	9.35063	9.26895
1445540_at	Dnm3	Dynamin 3, mRNA (cDNA clone IMAGE:5066120)	0.23056	0.0535833	0.0204523	0.0128603	-1.10083	1.25611	1.38276	13.8994	12.6263	17.4592	0.736313	1.28361	1.87946	chr. 1, 161.96 Mb	1	161959126	161959695	6412, protein biosynthesis, inferred from electronic annotation; 6118, electron transport, inferred from electronic annotation	5739, mitochondrion, inferred from direct assay; 5622, intracellular, inferred from electronic annotation; 5840, ribosome, inferred from electronic annotation	3735, structural constituent of ribosome, inferred from electronic annotation; 3924, GTPase activity, inferred from electronic annotation; 5525, GTP binding, inferred from electronic annotation; 5489, electron transporter activity, inferred from electr...	Mm.29567	---	NP_766234.1	NM_172646	1445540_at (chr. 1, 161.96 Mb): Dnm3; Dynamin 3, mRNA (cDNA clone IMAGE:5066120)	3.72653	3.78331	3.87699	3.51604	3.80623	3.63803	4.17783	3.93954	4.243
1457672_at	Chd9	Chromodomain helicase DNA binding protein 9, mRNA (cDNA clone IMAGE:30061058)	0.00805043	0.00154397	0.0204527	7.18222e-05	-1.61648	-2.90282	-1.79577	386.38	239.026	133.105	37.0189	8.18955	20.7265	chr. 8, 90.34 Mb	8	90338072	90341034	6333, chromatin assembly or disassembly, inferred from electronic annotation	5634, nucleus, inferred from electronic annotation; 785, chromatin, inferred from electronic annotation	4386, helicase activity, inferred from electronic annotation; 3677, DNA binding, inferred from electronic annotation; 3682, chromatin binding, inferred from electronic annotation; 5524, ATP binding, inferred from electronic annotation; 3676, nucleic ac...	Mm.100615	ENSMUSG00000056608	NP_796198.1	NM_177224	1457672_at (chr. 8, 90.34 Mb): Chd9; Chromodomain helicase DNA binding protein 9, mRNA (cDNA clone IMAGE:30061058)	8.42607	8.68689	8.6549	7.84661	7.94452	7.91023	6.77666	7.13698	7.21843
1423332_at	Sdcbp	syndecan binding protein	0.00041815	0.00203546	0.0204528	1.03469e-05	4.97287	2.74198	-1.81361	731.568	3637.99	2005.94	81.0954	162.207	326.977	chr. 4, 6.31 Mb	4	6292828	6323429	6612, protein targeting to membrane, Unknown; 6930, substrate-bound cell migration, cell extension, Unknown; 7242, intracellular signaling cascade, Unknown; 7265, Ras protein signal transduction, inferred from physical interaction; 7268, synaptic trans...	5634, nucleus, Unknown; 5856, cytoskeleton, Unknown; 5895, interleukin-5 receptor complex, Unknown; 5912, adherens junction, Unknown; 16020, membrane, inferred from electronic annotation; 5895, interleukin-5 receptor complex, inferred from mutant pheno...	5137, interleukin-5 receptor binding, Unknown; 5515, protein binding, inferred from physical interaction; 8093, cytoskeletal adaptor activity, Unknown; 16491, oxidoreductase activity, Unknown; 42043, neurexin binding, Unknown; 45545, syndecan binding, ...	Mm.247473	ENSMUSG00000028249	NP_058087.1	NM_016807	1423332_at (chr. 4, 6.31 Mb): Sdcbp; syndecan binding protein	9.34221	9.52055	9.66387	11.7639	11.8926	11.8274	11.079	11.1192	10.6707
1434826_at	AI256775	expressed sequence AI256775	0.00143594	0.00470128	0.0204545	0.000106588	1.37323	1.86749	1.35992	53.3041	73.1989	99.5446	1.93257	3.75984	10.5142	chr. 13, 72.07 Mb	13	72059804	72075780	6118, electron transport, inferred from electronic annotation	---	16491, oxidoreductase activity, inferred from electronic annotation	Mm.266515	ENSMUSG00000043190	---	---	1434826_at (chr. 13, 72.07 Mb): AI256775; expressed sequence AI256775	5.7951	5.70094	5.71061	6.15032	6.27688	6.15032	6.80323	6.55121	6.54185
1444995_at	Cdyl2	Chromodomain protein, Y chromosome-like 2 (Cdyl2), mRNA	0.0419122	0.121351	0.0204583	0.0097916	-1.59968	-1.32049	1.21142	20.7411	12.9658	15.7071	3.98574	0.765963	1.05382	chr. 8, 115.9 Mb	8	115894777	115895654	6333, chromatin assembly or disassembly, inferred from electronic annotation; 8152, metabolism, inferred from electronic annotation	5634, nucleus, inferred from electronic annotation; 785, chromatin, inferred from electronic annotation	16853, isomerase activity, inferred from electronic annotation; 3682, chromatin binding, inferred from electronic annotation; 3824, catalytic activity, inferred from electronic annotation	Mm.159575	---	NP_083717.1	NM_029441	1444995_at (chr. 8, 115.9 Mb): Cdyl2; Chromodomain protein, Y chromosome-like 2 (Cdyl2), mRNA	4.64984	4.1119	4.30954	3.62152	3.7873	3.67613	3.94184	4.07799	3.89382
1427318_s_at	Dysf; Fer1l3	dysferlin; fer-1-like 3, myoferlin (C. elegans)	2.94225e-05	0.0052606	0.0204608	1.02026e-05	-3.23858	-9.74775	-3.00988	547.834	169.158	56.2011	9.62912	6.2703	17.4832	chr. 19, 37.26 Mb	19	37242351	37286758	1778, plasma membrane repair, inferred from direct assay	16021, integral to membrane, inferred from electronic annotation; 42383, sarcolemma, inferred from direct assay	5515, protein binding, inferred from physical interaction	Mm.220982	ENSMUSG00000048612	NP_067444.1; XP_283556.4	NM_021469; XM_283556	1427318_s_at (chr. 19, 37.26 Mb): Dysf; Fer1l3; dysferlin; fer-1-like 3, myoferlin (C. elegans)	9.11476	9.06818	9.10939	7.33912	7.43278	7.43278	5.6077	5.44849	6.25122
1449423_at	Mast1	microtubule associated serine/threonine kinase 1	0.0392444	0.357467	0.020462	0.00548558	-1.2747	1.08133	1.37838	88.4424	69.3828	95.6356	8.45329	1.70544	8.73248	chr. 8, 84.19 Mb	8	84178874	84205605	6468, protein amino acid phosphorylation, Unknown; 6468, protein amino acid phosphorylation, inferred from sequence or structural similarity; 7243, protein kinase cascade, inferred from sequence or structural similarity; 7010, cytoskeleton organization...	5856, cytoskeleton, inferred from electronic annotation; 16020, membrane, inferred from electronic annotation; 16020, membrane, inferred from direct assay	166, nucleotide binding, inferred from electronic annotation; 287, magnesium ion binding, inferred from electronic annotation; 4672, protein kinase activity, Unknown; 4674, protein serine/threonine kinase activity, inferred from electronic annotation; ...	Mm.154614	ENSMUSG00000053693	NP_064329.1	NM_019945	1449423_at (chr. 8, 84.19 Mb): Mast1; microtubule associated serine/threonine kinase 1	6.6177	6.38477	6.38477	6.13709	6.13658	6.07497	6.5771	6.44266	6.70661
1457562_at	Rps6kb1	ribosomal protein S6 kinase, polypeptide 1	0.0400054	0.145462	0.0204687	0.011497	-1.37931	-1.18775	1.16128	17.7094	12.8393	14.91	2.34874	0.612232	0.749179	chr. 11, 86.24 Mb	11	86243237	86243577	6468, protein amino acid phosphorylation, inferred from electronic annotation; 7046, ribosome biogenesis, inferred from electronic annotation; 7281, germ cell development, inferred from direct assay	5830, cytosolic ribosome (sensu Eukaryota), inferred from electronic annotation	166, nucleotide binding, inferred from electronic annotation; 3735, structural constituent of ribosome, inferred from electronic annotation; 4672, protein kinase activity, inferred from electronic annotation; 4674, protein serine/threonine kinase activ...	Mm.374825	ENSMUSG00000020516	NP_082535.1	NM_028259	1457562_at (chr. 11, 86.24 Mb): Rps6kb1; ribosomal protein S6 kinase, polypeptide 1	3.96708	4.10664	4.34069	3.65433	3.63113	3.7588	3.9222	3.81433	3.95441
1422950_at	Hes7	hairy and enhancer of split 7 (Drosophila)	0.478572	0.0102558	0.0204688	0.00717536	-1.03717	1.18545	1.22952	56.2064	54.1918	66.6297	1.77079	4.03891	3.18993	chr. 11, 68.85 Mb	11	68846114	68849112	122, negative regulation of transcription from RNA polymerase II promoter, inferred from direct assay; 1501, skeletal development, inferred from mutant phenotype; 1756, somitogenesis, inferred from mutant phenotype; 7219, Notch signaling pathway, infer...	5634, nucleus, Unknown; 5634, nucleus, inferred from electronic annotation	16564, transcriptional repressor activity, inferred from direct assay; 3677, DNA binding, inferred from electronic annotation; 30528, transcription regulator activity, inferred from electronic annotation	Mm.98505	ENSMUSG00000023781	NP_149030.2	NM_033041	1422950_at (chr. 11, 68.85 Mb): Hes7; hairy and enhancer of split 7 (Drosophila)	5.86079	5.77118	5.80459	5.66056	5.73982	5.8717	6.06639	5.98334	6.12122
1425274_at	Asph	aspartate-beta-hydroxylase	0.034804	0.0180277	0.0204716	0.000217503	1.20045	5.07046	4.2238	42.3398	50.8268	214.682	0.485853	3.16089	70.726	chr. 4, 9.56 Mb	4	9547784	9570558	18193, peptidyl-amino acid modification, inferred from electronic annotation	16021, integral to membrane, inferred from sequence or structural similarity; 30176, integral to endoplasmic reticulum membrane, inferred from electronic annotation	4597, peptide-aspartate beta-dioxygenase activity, inferred from sequence or structural similarity; 4597, peptide-aspartate beta-dioxygenase activity, inferred from electronic annotation; 5506, iron ion binding, inferred from electronic annotation; 548...	Mm.239247	ENSMUSG00000028207	NP_075553.1; NP_598484.1	NM_023066; NM_133723	1425274_at (chr. 4, 9.56 Mb): Asph; aspartate-beta-hydroxylase	5.40308	5.38774	5.42081	5.56001	5.71841	5.71841	8.05547	7.93074	7.06621
1419760_a_at	ORF5	open reading frame 5	0.028786	0.588273	0.020473	0.0110573	-1.36044	1.04799	1.42573	182.725	134.313	191.494	13.7103	16.6507	21.0797	chr. 16, 86.59 Mb	16	86582776	86590026	---	---	---	Mm.162406	ENSMUSG00000041079	NP_058620.1	NM_016924	1419760_a_at (chr. 16, 86.59 Mb): ORF5; open reading frame 5	7.6334	7.44964	7.44964	7.24491	6.88861	7.05275	7.74969	7.52612	7.45066
1446674_at	Map2k5	Mitogen activated protein kinase kinase 5, mRNA (cDNA clone IMAGE:3666559)	0.135814	0.0318844	0.020474	0.0047018	-1.15228	1.17432	1.35315	32.8047	28.4694	38.5232	0.395283	3.0532	2.12121	chr. 9, 63.43 Mb	9	63427052	63427678	165, MAPKKK cascade, inferred from mutant phenotype; 6468, protein amino acid phosphorylation, Unknown; 7507, heart development, inferred from mutant phenotype; 6468, protein amino acid phosphorylation, inferred from electronic annotation	5819, spindle, inferred from direct assay	166, nucleotide binding, inferred from electronic annotation; 4672, protein kinase activity, Unknown; 4674, protein serine/threonine kinase activity, inferred from electronic annotation; 4713, protein-tyrosine kinase activity, Unknown; 5524, ATP bindin...	Mm.325746	---	NP_035970.1	NM_011840	1446674_at (chr. 9, 63.43 Mb): Map2k5; Mitogen activated protein kinase kinase 5, mRNA (cDNA clone IMAGE:3666559)	5.01562	5.04583	5.04583	4.71965	4.75974	4.99859	5.19588	5.25125	5.3515
1418271_at	Bhlhb5	basic helix-loop-helix domain containing, class B5	0.0253576	0.247968	0.0204748	0.00236882	1.72664	-1.10297	-1.90443	27.3079	47.151	24.7586	2.72423	9.54371	1.78619	chr. 3, 17.39 Mb	3	17384742	17388083	6355, regulation of transcription, DNA-dependent, Unknown; 45449, regulation of transcription, inferred from electronic annotation	5634, nucleus, Unknown; 5634, nucleus, inferred from electronic annotation	16564, transcriptional repressor activity, inferred from direct assay; 30528, transcription regulator activity, inferred from electronic annotation	Mm.149938	ENSMUSG00000025128	NP_067535.2	NM_021560	1418271_at (chr. 3, 17.39 Mb): Bhlhb5; basic helix-loop-helix domain containing, class B5	4.72344	4.92438	4.65191	5.85276	5.29811	5.4698	4.51526	4.64328	4.72344
1423013_at	Foxf1a	forkhead box F1a	0.0940261	0.0709357	0.0204791	0.00901049	-1.11278	1.17819	1.31106	34.2651	30.7924	40.3707	2.33693	1.33055	3.53519	chr. 8, 120.44 Mb	8	120440014	120442574	1570, vasculogenesis, inferred from mutant phenotype; 6350, transcription, inferred from electronic annotation; 6355, regulation of transcription, DNA-dependent, inferred from electronic annotation; 9887, organ morphogenesis, inferred from mutant pheno...	5634, nucleus, inferred from electronic annotation; 5667, transcription factor complex, inferred from electronic annotation	3677, DNA binding, inferred from electronic annotation; 3700, transcription factor activity, inferred from electronic annotation	Mm.33897	ENSMUSG00000042812	NP_034556.1	NM_010426	1423013_at (chr. 8, 120.44 Mb): Foxf1a; forkhead box F1a	5.03057	5.20749	5.05138	4.88436	4.93812	5.00835	5.40345	5.18149	5.40929
1450482_a_at	Pitx2	paired-like homeodomain transcription factor 2	0.000156482	0.124193	0.0204792	0.000158755	6.00319	1.77491	-3.38224	24.6945	148.246	43.8306	1.17418	15.4691	14.5112	chr. 3, 128.15 Mb	3	128145948	128151599	1569, patterning of blood vessels, inferred from mutant phenotype; 6350, transcription, inferred from electronic annotation; 6355, regulation of transcription, DNA-dependent, inferred from electronic annotation; 7275, development, inferred from electro...	5634, nucleus, inferred from electronic annotation; 5667, transcription factor complex, inferred from direct assay	3677, DNA binding, inferred from electronic annotation; 3700, transcription factor activity, inferred from direct assay; 5515, protein binding, inferred from physical interaction; 3700, transcription factor activity, inferred from electronic annotation	Mm.246804	ENSMUSG00000028023	NP_035228.2	NM_011098	1450482_a_at (chr. 3, 128.15 Mb): Pitx2; paired-like homeodomain transcription factor 2	4.6945	4.62316	4.55743	7.13966	7.3751	7.1056	5.55343	5.8207	4.80783
1438366_x_at	Clcn3	chloride channel 3	0.0543268	0.0476063	0.0204798	0.00164034	-1.19414	1.06934	1.27694	1014.86	849.87	1085.24	4.26674	63.2378	29.2836	chr. 8, 59.96 Mb	8	59960629	59960967	6810, transport, inferred from electronic annotation; 6811, ion transport, inferred from electronic annotation; 6821, chloride transport, inferred from electronic annotation; 6885, regulation of pH, inferred from sequence or structural similarity; 4838...	16020, membrane, inferred from electronic annotation; 16021, integral to membrane, Unknown; 5769, early endosome, inferred from sequence or structural similarity; 5770, late endosome, inferred from sequence or structural similarity; 5794, Golgi apparat...	5216, ion channel activity, inferred from electronic annotation; 5244, voltage-gated ion channel activity, inferred from electronic annotation; 5247, voltage-gated chloride channel activity, inferred from electronic annotation; 5254, chloride channel a...	Mm.259751	ENSMUSG00000004319	NP_031737.1; NP_776301.1	NM_007711; NM_173876	1438366_x_at (chr. 8, 59.96 Mb): Clcn3; chloride channel 3	9.98356	9.98356	9.99405	9.76727	9.60486	9.81297	10.0891	10.0419	10.1194
1451201_s_at	Rnh1	ribonuclease/angiogenin inhibitor 1	0.157603	0.0244222	0.0204835	0.00122961	-1.13223	-1.92869	-1.70345	893.139	788.834	463.082	13.6557	78.525	84.4867	chr. 7, 135.57 Mb	7	135562309	135570677	---	---	---	Mm.279485	ENSMUSG00000038650	NP_660117.2	NM_145135	1451201_s_at (chr. 7, 135.57 Mb): Rnh1; ribonuclease/angiogenin inhibitor 1	9.78424	9.827	9.79665	9.46179	9.64466	9.74971	9.08772	8.87542	8.55269
1427127_x_at	Hspa1b	heat shock protein 1B	0.015282	0.000564695	0.020488	2.31216e-05	13.1596	66.8255	5.07808	85.7316	1128.19	5729.05	6.48809	535.912	1526.13	chr. 17, 32.66 Mb	17	32660211	32661550	723, telomere maintenance, inferred from mutant phenotype; 1719, inhibition of caspase activation, inferred from direct assay; 6281, DNA repair, inferred from mutant phenotype; 6457, protein folding, inferred from electronic annotation; 6916, anti-apop...	---	166, nucleotide binding, inferred from electronic annotation; 5515, protein binding, inferred from physical interaction; 5524, ATP binding, inferred from electronic annotation; 51082, unfolded protein binding, inferred from electronic annotation	Mm.372314	ENSMUSG00000067284; ENSMUSG00000067283	NP_034608.1	NM_010478	1427127_x_at (chr. 17, 32.66 Mb): Hspa1b; heat shock protein 1B	6.29806	6.51511	6.44368	9.09133	10.2752	10.6438	12.1226	12.8576	12.3733
1418267_at	Mst1	macrophage stimulating 1 (hepatocyte growth factor-like)	0.104823	0.00318218	0.0204912	0.00196149	-1.15242	-1.4793	-1.28365	33.1212	28.7405	22.3898	2.59124	2.58385	1.19977	chr. 9, 108.15 Mb	9	108146340	108150908	6508, proteolysis, inferred from electronic annotation; 7566, embryo implantation, Unknown; 7596, blood coagulation, inferred from electronic annotation	5615, extracellular space, Unknown	3809, thrombin activity, inferred from electronic annotation; 4263, chymotrypsin activity, inferred from electronic annotation; 4295, trypsin activity, inferred from electronic annotation; 5509, calcium ion binding, inferred from electronic annotation;...	Mm.8369	ENSMUSG00000032591	NP_032269.2	NM_008243	1418267_at (chr. 9, 108.15 Mb): Mst1; macrophage stimulating 1 (hepatocyte growth factor-like)	4.93454	5.16028	5.04539	4.98751	4.76812	4.76812	4.5048	4.54856	4.39674
1455585_at	Rnf168	ring fnger protein 168	0.00302526	0.00309031	0.0204926	9.66116e-05	-1.80022	-2.72624	-1.51439	569.695	316.458	208.967	32.78	34.1303	31.8332	chr. 16, 31.1 Mb	16	31086832	31110779	6512, ubiquitin cycle, inferred from electronic annotation; 16567, protein ubiquitination, inferred from electronic annotation	151, ubiquitin ligase complex, inferred from electronic annotation	46872, metal ion binding, inferred from electronic annotation; 4842, ubiquitin-protein ligase activity, inferred from electronic annotation; 8270, zinc ion binding, inferred from electronic annotation	Mm.228263	ENSMUSG00000014074	NP_081631.1	NM_027355	1455585_at (chr. 16, 31.1 Mb): Rnf168; ring fnger protein 168	9.20187	9.05486	9.20051	8.46852	8.26366	8.16901	7.50402	7.65471	7.92995
1430137_at	Map3k13	mitogen-activated protein kinase kinase kinase 13	0.0103307	0.0356349	0.0204937	0.00075391	-1.22198	2.11628	2.58605	36.9093	30.2045	78.1105	1.7025	1.72384	18.4653	chr. 16, 20.57 Mb	16	20565858	20577421	---	---	16301, kinase activity, inferred from electronic annotation	---	---	XP_484537.1; XP_489538.2; XP_622624.1	XM_484537; XM_489538; XM_622624	1430137_at (chr. 16, 20.57 Mb): Map3k13; mitogen-activated protein kinase kinase kinase 13	5.25914	5.12967	5.22581	4.82523	4.93112	4.98897	6.46394	6.47994	5.82772
1456362_at	Cyp11b1	cytochrome P450, family 11, subfamily b, polypeptide 1	0.339933	0.114787	0.020501	0.0416123	-1.07439	1.1419	1.22685	16.1965	15.0751	18.4949	1.42394	0.979855	1.25051	chr. 15, 74.87 Mb	15	74867321	74868163	---	---	---	---	---	---	---	1456362_at (chr. 15, 74.87 Mb): Cyp11b1; cytochrome P450, family 11, subfamily b, polypeptide 1	4.11251	4.06206	3.86676	3.80697	3.99184	3.93728	4.28808	4.09659	4.23576
1452183_a_at	Gtl2	GTL2, imprinted maternally expressed untranslated mRNA	0.0121597	0.297434	0.0205073	0.00835025	-1.14309	1.05685	1.20808	43.5457	38.0947	46.0214	1.49456	1.50242	3.05599	chr. 12, 105.03 Mb	12	105019204	105049931	---	---	---	Mm.289645	ENSMUSG00000021268	NP_653096.1	NM_144513	1452183_a_at (chr. 12, 105.03 Mb): Gtl2; GTL2, imprinted maternally expressed untranslated mRNA	5.39977	5.4971	5.43482	5.27532	5.18504	5.29191	5.51894	5.42805	5.61936
1437095_at	Tspan18	tetraspanin 18	0.0105507	0.309844	0.0205171	0.00797242	1.75854	1.15193	-1.5266	24.3265	42.7792	28.0225	3.99861	6.14181	3.75461	---				---	16021, integral to membrane, inferred from electronic annotation	---	Mm.274159	ENSMUSG00000027217	NP_899003.1	NM_183180	1437095_at (---): Tspan18; tetraspanin 18	4.84199	4.37978	4.55342	5.63941	5.31336	5.27532	4.89857	4.93234	4.5672
1417680_at	Kcna5	potassium voltage-gated channel, shaker-related subfamily, member 5	5.42157e-05	0.0924756	0.020524	0.000180115	5.06784	1.73783	-2.91619	11.3249	57.393	19.6808	1.23872	5.09864	5.94404	chr. 6, 127.21 Mb	6	127204161	127207049	6810, transport, inferred from electronic annotation; 6811, ion transport, inferred from electronic annotation; 6812, cation transport, inferred from electronic annotation; 6813, potassium ion transport, inferred from electronic annotation	5887, integral to plasma membrane, inferred from electronic annotation; 8076, voltage-gated potassium channel complex, inferred from electronic annotation; 16020, membrane, inferred from electronic annotation; 16021, integral to membrane, Unknown; 1602...	5216, ion channel activity, inferred from electronic annotation; 5244, voltage-gated ion channel activity, inferred from electronic annotation; 5249, voltage-gated potassium channel activity, inferred from electronic annotation; 5261, cation channel ac...	Mm.222831	---	NP_666095.1	NM_145983	1417680_at (chr. 6, 127.21 Mb): Kcna5; potassium voltage-gated channel, shaker-related subfamily, member 5	3.63503	3.3194	3.53213	5.92488	5.90449	5.68724	4.34255	3.75023	4.66095
1423982_at	Fusip1	FUS interacting protein (serine-arginine rich) 1	0.190612	0.0180484	0.0205247	0.00124106	-1.16405	-2.78406	-2.3917	1149.42	987.431	412.857	110.816	138.253	110.678	---				244, assembly of spliceosomal tri-snRNP, Unknown; 245, spliceosome assembly, Unknown; 395, nuclear mRNA 5'-splice site recognition, Unknown; 398, nuclear mRNA splicing, via spliceosome, inferred from electronic annotation; 6376, mRNA splice site select...	5634, nucleus, inferred from electronic annotation; 5654, nucleoplasm, Unknown; 5737, cytoplasm, Unknown; 5634, nucleus, inferred from sequence or structural similarity; 5737, cytoplasm, inferred from sequence or structural similarity; 5654, nucleoplas...	166, nucleotide binding, inferred from electronic annotation; 3676, nucleic acid binding, inferred from electronic annotation; 3723, RNA binding, inferred from electronic annotation; 5515, protein binding, Unknown; 50733, RS domain binding, Unknown; 37...	Mm.10229	ENSMUSG00000028676	NP_034308.1	NM_010178	1423982_at (---): Fusip1; FUS interacting protein (serine-arginine rich) 1	10.0524	10.1195	10.3152	10.1563	9.77039	9.88841	8.92037	8.87246	8.15677
1433613_at	Pank3	Pantothenate kinase 3 (Pank3), mRNA	0.00342602	0.849205	0.0205366	0.000421203	2.01822	1.03168	-1.95625	450.787	909.786	465.066	39.6303	18.071	79.4103	chr. 11, 35.58 Mb	11	35581961	35585316	15937, coenzyme A biosynthesis, inferred from electronic annotation	---	166, nucleotide binding, inferred from electronic annotation; 4594, pantothenate kinase activity, inferred from electronic annotation; 5524, ATP binding, inferred from electronic annotation; 16301, kinase activity, inferred from electronic annotation; ...	Mm.255044	---	NP_666074.1	NM_145962	1433613_at (chr. 11, 35.58 Mb): Pank3; Pantothenate kinase 3 (Pank3), mRNA	8.75886	8.72452	8.95469	9.79712	9.8377	9.85275	8.56836	9.06765	8.90392
1449380_at	Pacsin1	protein kinase C and casein kinase substrate in neurons 1	0.000990805	0.0329769	0.0205459	0.000452423	-1.21172	2.08107	2.52168	27.8753	23.0047	58.0105	0.731802	0.644101	13.3008	chr. 17, 25.48 Mb	17	25451517	25507036	6897, endocytosis, inferred from electronic annotation; 7165, signal transduction, traceable author statement; 45806, negative regulation of endocytosis, inferred from direct assay	5737, cytoplasm, inferred from direct assay; 5802, Golgi trans face, inferred from direct assay; 30137, COPI-coated vesicle, inferred from direct assay	5515, protein binding, inferred from physical interaction; 8092, cytoskeletal protein binding, inferred from direct assay; 16301, kinase activity, inferred from electronic annotation	Mm.4926	ENSMUSG00000040276	NP_035991.1; NP_848142.1	NM_011861; NM_178365	1449380_at (chr. 17, 25.48 Mb): Pacsin1; protein kinase C and casein kinase substrate in neurons 1	4.83365	4.75901	4.80908	4.56648	4.48664	4.51733	5.8716	5.47405	6.15043
1423153_x_at	Cfh	complement component factor h	0.0291023	0.282159	0.0205496	0.000758644	3.08631	-1.08408	-3.34581	8.75047	27.0067	8.0718	0.434727	8.46382	0.803189	chr. 1, 140 Mb	1	139935606	140062452	6955, immune response, inferred from electronic annotation; 6956, complement activation, inferred from electronic annotation; 6957, complement activation, alternative pathway, inferred from electronic annotation; 45087, innate immune response, inferred...	5615, extracellular space, inferred from electronic annotation	---	Mm.8655	ENSMUSG00000026365	NP_034018.1	NM_009888	1423153_x_at (chr. 1, 140 Mb): Cfh; complement component factor h	3.19519	3.13731	3.052	4.85261	4.15049	5.10302	2.88874	2.97181	3.16413
1453833_a_at	Rnaseh1	ribonuclease H1	0.00153633	0.00506693	0.0205613	1.11853e-05	-2.26938	-3.95642	-1.74339	333.479	146.947	84.2881	2.313	8.80459	13.8472	chr. 12, 25.22 Mb	12	25214864	25224789	6401, RNA catabolism, inferred from electronic annotation	5615, extracellular space, Unknown; 5739, mitochondrion, inferred from direct assay	287, magnesium ion binding, inferred from electronic annotation; 3676, nucleic acid binding, inferred from electronic annotation; 4518, nuclease activity, inferred from electronic annotation; 4519, endonuclease activity, inferred from electronic annota...	Mm.10152	ENSMUSG00000020630	NP_035405.1	NM_011275	1453833_a_at (chr. 12, 25.22 Mb): Rnaseh1; ribonuclease H1	8.37184	8.3918	8.38065	7.29156	7.1766	7.12419	6.56866	6.48079	6.10077
1437745_at	Chd7	chromodomain helicase DNA binding protein 7	0.00061216	0.00292414	0.0205724	2.85616e-05	1.55088	2.47807	1.59786	202.149	313.508	500.94	9.54888	8.4532	61.9046	chr. 4, 8.67 Mb	4	8617703	8728612	---	---	---	Mm.138792	ENSMUSG00000045383	NP_001028567.1	NM_001033395	1437745_at (chr. 4, 8.67 Mb): Chd7; chromodomain helicase DNA binding protein 7	7.58216	7.67636	7.71606	8.29171	8.25326	8.33105	8.75318	9.02519	9.10411
1452531_at	Runx1	runt related transcription factor 1	0.907021	0.0410112	0.0205736	0.0261688	1.00788	1.28205	1.27203	49.1997	49.5873	63.0767	5.40948	3.86369	5.00375	chr. 16, 91.86 Mb	16	91856138	91857096	1501, skeletal development, inferred from mutant phenotype; 6350, transcription, inferred from electronic annotation; 6355, regulation of transcription, DNA-dependent, inferred from direct assay; 30182, neuron differentiation, inferred from mutant phen...	5634, nucleus, inferred from electronic annotation	3677, DNA binding, inferred from direct assay; 3700, transcription factor activity, inferred from direct assay; 5515, protein binding, inferred from physical interaction; 5524, ATP binding, inferred from electronic annotation; 5515, protein binding, in...	Mm.4081	---	NP_033951.1	NM_009821	1452531_at (chr. 16, 91.86 Mb): Runx1; runt related transcription factor 1	5.72884	5.68799	5.42667	5.50637	5.73092	5.64952	5.85597	5.98642	6.08557
1431747_at	Zw10	ZW10 homolog (Drosophila), centromere/kinetochore protein	0.0980978	0.985689	0.0205815	0.0583837	-1.10092	-1.00019	1.10072	9.54159	8.6669	9.5398	0.583481	0.287839	0.288108	chr. 9, 49.09 Mb	9	49088063	49092428	6810, transport, inferred from electronic annotation; 6888, ER to Golgi transport, inferred from electronic annotation; 7049, cell cycle, inferred from electronic annotation; 7067, mitosis, inferred from electronic annotation; 51301, cell division, inf...	775, chromosome, pericentric region, inferred from electronic annotation; 5634, nucleus, inferred from electronic annotation; 5783, endoplasmic reticulum, inferred from electronic annotation; 5795, Golgi stack, inferred from electronic annotation	---	Mm.24791	---	NP_036169.1	NM_012039	1431747_at (chr. 9, 49.09 Mb): Zw10; ZW10 homolog (Drosophila), centromere/kinetochore protein	3.27056	3.33101	3.15566	3.07774	3.09866	3.16857	3.30275	3.23623	3.2216
1451418_a_at	Spsb4	splA/ryanodine receptor domain and SOCS box containing 4	0.00207446	0.000107718	0.0205859	3.49024e-05	2.55786	4.05621	1.58578	95.2246	243.571	386.25	10.7348	40.9771	40.9001	chr. 9, 96.88 Mb	9	96842841	96918255	7242, intracellular signaling cascade, inferred from electronic annotation	---	---	Mm.335370	ENSMUSG00000046997	NP_660116.1	NM_145134	1451418_a_at (chr. 9, 96.88 Mb): Spsb4; splA/ryanodine receptor domain and SOCS box containing 4	6.37708	6.62899	6.69461	8.1707	7.69736	7.87652	8.75907	8.51856	8.48692
1421223_a_at	Anxa4	annexin A4	0.000318369	0.0385725	0.0205864	0.000415316	1.6605	-3.34817	-5.55963	470.481	781.232	140.519	14.3454	9.05771	68.6631	chr. 6, 87.2 Mb	6	87171158	87227852	1822, kidney development, inferred from sequence or structural similarity	16324, apical plasma membrane, inferred from sequence or structural similarity	5509, calcium ion binding, inferred from electronic annotation; 5544, calcium-dependent phospholipid binding, inferred from electronic annotation	Mm.259702	ENSMUSG00000029994	NP_038499.1	NM_013471	1421223_a_at (chr. 6, 87.2 Mb): Anxa4; annexin A4	8.83564	8.92321	8.87379	9.59142	9.62447	9.61274	6.72752	6.58483	7.7787
1450241_a_at	Evi2a	ecotropic viral integration site 2a	0.000652195	0.564005	0.0205882	0.000991809	11.9285	1.56354	-7.62912	11.0921	132.312	17.343	1.86	37.6402	13.2365	chr. 11, 79.25 Mb	11	79252416	79254026	8283, cell proliferation, Unknown; 50875, cellular physiological process, Unknown	16021, integral to membrane, Unknown; 16021, integral to membrane, inferred from electronic annotation	4888, transmembrane receptor activity, Unknown; 4888, transmembrane receptor activity, inferred from sequence or structural similarity	Mm.164948	---	NP_001028883.1; NP_034291.1	NM_001033711; NM_010161	1450241_a_at (chr. 11, 79.25 Mb): Evi2a; ecotropic viral integration site 2a	3.6659	3.17815	3.52762	7.4235	7.00673	6.59494	3.25619	3.29986	5.02796
1448137_at	Aldh7a1	aldehyde dehydrogenase family 7, member A1	0.0382485	0.986787	0.02059	0.0245796	-1.19003	-1.00181	1.18788	19.8216	16.6563	19.7858	1.4728	0.964399	1.12368	chr. 18, 56.77 Mb	18	56743506	56790967	7605, sensory perception of sound, Unknown; 8152, metabolism, Unknown; 8152, metabolism, inferred from electronic annotation	5739, mitochondrion, inferred from direct assay	4029, aldehyde dehydrogenase (NAD) activity, inferred from electronic annotation; 16491, oxidoreductase activity, inferred from electronic annotation	Mm.30250	ENSMUSG00000053644	NP_613066.1	NM_138600	1448137_at (chr. 18, 56.77 Mb): Aldh7a1; aldehyde dehydrogenase family 7, member A1	4.37057	4.36862	4.17959	4.14427	4.04591	3.97902	4.25829	4.25829	4.39803
1457477_at	Mbnl2	MKIAA4072 protein	0.0425588	0.416397	0.0205989	0.00774951	-1.17224	1.03151	1.20917	97.5363	83.2052	100.61	2.40905	5.78163	4.95323	chr. 14, 114.9 Mb	14	114899240	114899909	---	---	3676, nucleic acid binding, Unknown; 3676, nucleic acid binding, inferred from electronic annotation	Mm.238266	---	NP_780550.1; NP_997398.1	NM_175341; NM_207515	1457477_at (chr. 14, 114.9 Mb): Mbnl2; MKIAA4072 protein	6.5682	6.63814	6.61637	6.32729	6.31205	6.48966	6.5682	6.69452	6.69158
1426597_s_at	C79267	expressed sequence C79267	0.0122227	0.298121	0.0206038	0.00360189	1.84914	1.16863	-1.58231	91.1989	168.639	106.578	15.1441	12.4719	17.0834	chr. 4, 138.48 Mb	4	138455981	138498333	---	---	---	Mm.30464	ENSMUSG00000041025	NP_898971.1	NM_183148	1426597_s_at (chr. 4, 138.48 Mb): C79267; expressed sequence C79267	6.48895	6.74127	6.26288	7.34412	7.51564	7.32594	6.55296	6.97732	6.6415
1455735_at	Ap1s3	adaptor-related protein complex AP-1, sigma 3	0.00426191	0.685431	0.0206107	0.00259199	3.85979	1.19475	-3.23063	26.2474	101.309	31.359	3.13625	26.7737	14.544	---				6355, regulation of transcription, DNA-dependent, inferred from electronic annotation; 6810, transport, inferred from electronic annotation; 6886, intracellular protein transport, inferred from electronic annotation; 6897, endocytosis, inferred from el...	5795, Golgi stack, inferred from electronic annotation; 5905, coated pit, inferred from electronic annotation; 30125, clathrin vesicle coat, inferred from electronic annotation	16563, transcriptional activator activity, inferred from electronic annotation	Mm.32409	ENSMUSG00000054702	NP_898848.1	NM_183027	1455735_at (---): Ap1s3; adaptor-related protein complex AP-1, sigma 3	4.52541	4.72344	4.87258	7.0445	6.47757	6.37165	4.54088	4.50145	5.58944
1437115_at	AA673488	expressed sequence AA673488	0.00491552	0.000111337	0.0206148	1.59299e-05	-1.45304	-1.7478	-1.20286	358.3	246.586	205	8.63131	16.0691	8.00351	chr. 7, 135.66 Mb	7	135662566	135664735	---	---	---	Mm.248656	ENSMUSG00000038611	XP_133935.7	XM_133935	1437115_at (chr. 7, 135.66 Mb): AA673488; expressed sequence AA673488	8.45791	8.52375	8.47258	8.04223	7.85596	7.93356	7.63624	7.65807	7.74197
1457909_at	Dna2l	DNA2 DNA replication helicase 2-like (yeast)	0.0770788	0.230612	0.0206229	0.0229565	-1.35883	-1.17001	1.16139	18.5742	13.6693	15.8753	2.74029	0.254756	0.753406	chr. 10, 62.91 Mb	10	62913319	62915993	---	---	16787, hydrolase activity, inferred from electronic annotation	Mm.21492	---	NP_796346.1	NM_177372	1457909_at (chr. 10, 62.91 Mb): Dna2l; DNA2 DNA replication helicase 2-like (yeast)	4.33189	3.9458	4.33443	3.7756	3.79806	3.74443	3.9222	3.98224	4.05847
1433829_a_at	Hnrpa2b1	heterogeneous nuclear ribonucleoprotein A2/B1	0.393875	0.0234702	0.0206368	0.00173015	-1.06867	-1.97432	-1.84745	3359.84	3143.94	1701.77	189.993	342.236	350.818	chr. 6, 51.61 Mb	6	51608399	51614250	6396, RNA processing, inferred from electronic annotation	5634, nucleus, inferred from electronic annotation; 30529, ribonucleoprotein complex, inferred from electronic annotation	166, nucleotide binding, inferred from electronic annotation; 3676, nucleic acid binding, inferred from electronic annotation; 3723, RNA binding, inferred from electronic annotation	Mm.155896	ENSMUSG00000004980	NP_058086.1; NP_872591.1	NM_016806; NM_182650	1433829_a_at (chr. 6, 51.61 Mb): Hnrpa2b1; heterogeneous nuclear ribonucleoprotein A2/B1	11.7548	11.617	11.766	11.7853	11.4902	11.5629	10.3841	10.7592	10.9914
1452017_at	Sox15	SRY-box containing gene 15	0.000680663	0.000321415	0.0206387	2.62886e-05	-2.13368	-1.66054	1.28493	86.1793	40.3899	51.8982	4.67659	3.59372	2.75638	chr. 11, 69.38 Mb	11	69380707	69382386	6355, regulation of transcription, DNA-dependent, inferred from electronic annotation	785, chromatin, inferred from electronic annotation; 5634, nucleus, inferred from electronic annotation; 5667, transcription factor complex, inferred from electronic annotation; 5737, cytoplasm, inferred from direct assay	3677, DNA binding, inferred from electronic annotation; 3700, transcription factor activity, inferred from electronic annotation	Mm.347499	---	NP_033261.1	NM_009235	1452017_at (chr. 11, 69.38 Mb): Sox15; SRY-box containing gene 15	6.51407	6.36395	6.40559	5.33646	5.45865	5.20119	5.6077	5.72777	5.75323
1426121_at	Mrgpra3	MAS-related GPR, member A3	0.0179866	0.100641	0.0206396	0.00481137	-1.13369	1.13073	1.28189	16.6881	14.7202	18.8697	0.719631	0.48542	1.46703	chr. 7, 41.73 Mb	7	41720579	41733002	7165, signal transduction, inferred from electronic annotation; 7186, G-protein coupled receptor protein signaling pathway, inferred from electronic annotation	16021, integral to membrane, inferred from electronic annotation	1584, rhodopsin-like receptor activity, inferred from electronic annotation; 4871, signal transducer activity, inferred from electronic annotation; 4872, receptor activity, inferred from electronic annotation; 4930, G-protein coupled receptor activity,...	Mm.240142	ENSMUSG00000039854	NP_694707.1	NM_153067	1426121_at (chr. 7, 41.73 Mb): Mrgpra3; MAS-related GPR, member A3	4.01121	4.03919	4.12918	3.82693	3.9208	3.88987	4.30746	4.295	4.10254
1449397_at	Hoxb2	homeo box B2	0.0061199	0.00989321	0.0206463	0.000119413	3.36208	1.90564	-1.76428	21.6069	72.6443	41.1749	3.73251	2.18469	6.16547	chr. 11, 96.17 Mb	11	96173888	96175100	6355, regulation of transcription, DNA-dependent, inferred from electronic annotation; 6355, regulation of transcription, DNA-dependent, Unknown; 7275, development, Unknown; 7389, pattern specification, inferred from electronic annotation; 9887, organ ...	5634, nucleus, Unknown; 5667, transcription factor complex, inferred from electronic annotation	3677, DNA binding, Unknown; 3700, transcription factor activity, inferred from electronic annotation; 3700, transcription factor activity, Unknown	Mm.281153	---	NP_598793.1	NM_134032	1449397_at (chr. 11, 96.17 Mb): Hoxb2; homeo box B2	4.62081	4.12317	4.51039	6.16294	6.15242	6.23168	5.09574	5.51984	5.44121
1421133_at	Pvrl3	Poliovirus receptor-related 3 (Pvrl3), transcript variant gamma, mRNA	0.0093191	0.000381414	0.0206497	2.17622e-05	1.56464	2.27743	1.45556	35.2532	55.1584	80.2866	2.6988	0.007439	7.43957	chr. 16, 45.33 Mb	16	45280271	45382765	7155, cell adhesion, inferred from direct assay; 16337, cell-cell adhesion, inferred from direct assay	5615, extracellular space, Unknown; 5911, intercellular junction, inferred from direct assay; 5913, cell-cell adherens junction, inferred from direct assay; 16021, integral to membrane, Unknown	4872, receptor activity, inferred from electronic annotation; 5515, protein binding, inferred from physical interaction	Mm.328072	ENSMUSG00000022656	NP_067470.1; NP_067471.1; NP_067472.1	NM_021495; NM_021496; NM_021497	1421133_at (chr. 16, 45.33 Mb): Pvrl3; Poliovirus receptor-related 3 (Pvrl3), transcript variant gamma, mRNA	5.11243	5.042	5.25628	5.7854	5.78573	5.7854	6.35292	6.44118	6.1745
1451175_at	Spcs3	signal peptidase complex subunit 3 homolog (S. cerevisiae)	0.00392498	0.0404765	0.0206531	0.000587414	1.31888	-1.73299	-2.2856	1540.16	2031.28	888.73	77.3846	46.4957	193.641	chr. 8, 53.49 Mb	8	53487715	53497276	6810, transport, Unknown; 6465, signal peptide processing, inferred from electronic annotation	5615, extracellular space, Unknown; 5783, endoplasmic reticulum, Unknown; 5792, microsome, Unknown; 16020, membrane, Unknown; 16021, integral to membrane, Unknown; 5787, signal peptidase complex, inferred from electronic annotation; 16021, integral to ...	4872, receptor activity, Unknown; 5215, transporter activity, Unknown; 8233, peptidase activity, Unknown; 16787, hydrolase activity, Unknown; 9003, signal peptidase activity, inferred from electronic annotation	Mm.86437	ENSMUSG00000054408	---	---	1451175_at (chr. 8, 53.49 Mb): Spcs3; signal peptidase complex subunit 3 homolog (S. cerevisiae)	10.5474	10.5454	10.6702	11.0194	10.9909	10.9535	9.76253	10.0923	9.46341
1451132_at	Pbxip1	pre-B-cell leukemia transcription factor interacting protein 1	0.00139257	0.00249446	0.020656	9.12699e-06	3.48894	11.0948	3.17997	145.098	506.238	1609.82	13.367	7.16304	433.374	chr. 3, 89.2 Mb	3	89193440	89207674	---	---	---	Mm.65906	ENSMUSG00000042613	NP_666243.1	NM_146131	1451132_at (chr. 3, 89.2 Mb): Pbxip1; pre-B-cell leukemia transcription factor interacting protein 1	7.32337	7.07304	7.13428	8.96545	9.00563	8.97965	10.9625	10.7256	10.1558
1417806_at	Popdc2	popeye domain containing 2	0.00884215	0.00121071	0.0206688	5.43529e-05	7.70836	99.9335	12.9643	40.1678	309.628	4014.1	17.8109	34.0302	2089.93	chr. 16, 37.19 Mb	16	37180253	37196240	6457, protein folding, inferred from electronic annotation; 6825, copper ion transport, inferred from electronic annotation	16020, membrane, inferred from direct assay; 16021, integral to membrane, Unknown; 5739, mitochondrion, inferred from electronic annotation; 5758, mitochondrial intermembrane space, inferred from electronic annotation; 16020, membrane, inferred from el...	8047, enzyme activator activity, inferred from mutant phenotype; 5507, copper ion binding, inferred from direct assay; 5507, copper ion binding, inferred from electronic annotation; 16531, copper chaperone activity, inferred from electronic annotation;...	Mm.27396	ENSMUSG00000022803	NP_071713.1	NM_022318	1417806_at (chr. 16, 37.19 Mb): Popdc2; popeye domain containing 2	4.96819	5.92295	4.83439	8.27365	8.42516	8.10684	12.4813	12.1806	10.7161
1455009_at	Cpd	carboxypeptidase D	0.00138948	0.0125794	0.0206748	7.52703e-05	8.67344	2.89126	-2.99989	45.5522	395.094	131.703	9.68307	31.3991	37.6621	chr. 11, 76.51 Mb	11	76503949	76506723	6508, proteolysis, inferred from electronic annotation	5615, extracellular space, Unknown; 16021, integral to membrane, Unknown; 16021, integral to membrane, inferred from electronic annotation	4180, carboxypeptidase activity, inferred from electronic annotation; 4182, carboxypeptidase A activity, inferred from electronic annotation; 8233, peptidase activity, inferred from electronic annotation; 8237, metallopeptidase activity, inferred from ...	Mm.276736	---	NP_031780.1	NM_007754	1455009_at (chr. 11, 76.51 Mb): Cpd; carboxypeptidase D	5.14391	5.77149	5.54458	8.75266	8.55468	8.56195	7.23416	7.28739	6.46495
1438302_at	Zf	HCF-binding transcription factor Zhangfei (Zf), mRNA	0.0260472	0.341437	0.0206819	0.0140059	-1.2622	-1.07069	1.17887	22.9127	18.153	21.4	2.05897	0.906011	1.21278	chr. 7, 84.49 Mb	7	84493659	84494578	6350, transcription, inferred from electronic annotation; 6355, regulation of transcription, DNA-dependent, inferred from electronic annotation	5634, nucleus, inferred from electronic annotation	3677, DNA binding, inferred from electronic annotation	Mm.29496	---	NP_660133.1	NM_145151	1438302_at (chr. 7, 84.49 Mb): Zf; HCF-binding transcription factor Zhangfei (Zf), mRNA	4.65985	4.42815	4.45491	4.16727	4.11724	4.25834	4.32529	4.44392	4.48469
1419194_s_at	Gmfg	glia maturation factor, gamma	0.073634	0.018861	0.0206823	0.000334054	-1.20204	-5.89199	-4.90167	317.603	264.221	53.9042	20.7556	28.0451	25.7597	---				---	5622, intracellular, Unknown; 5622, intracellular, inferred from electronic annotation	3779, actin binding, Unknown; 8083, growth factor activity, inferred from electronic annotation; 3779, actin binding, inferred from electronic annotation	Mm.194536	ENSMUSG00000060791	NP_071307.1	NM_022024	1419194_s_at (---): Gmfg; glia maturation factor, gamma	8.41598	8.25891	8.25234	8.04501	8.1914	7.88405	5.52026	5.04879	6.37012
1417441_at	Dnajc12	DnaJ (Hsp40) homolog, subfamily C, member 12	0.109823	0.136434	0.0206865	0.00756689	-1.21028	1.17394	1.4208	223.215	184.432	262.04	26.8589	2.12433	24.4102	chr. 10, 63.36 Mb	10	63352399	63374620	6457, protein folding, inferred from electronic annotation	---	31072, heat shock protein binding, inferred from electronic annotation; 51082, unfolded protein binding, inferred from electronic annotation	Mm.32550	ENSMUSG00000036764	NP_038916.1	NM_013888	1417441_at (chr. 10, 63.36 Mb): Dnajc12; DnaJ (Hsp40) homolog, subfamily C, member 12	7.74108	7.65978	7.98573	7.53419	7.53864	7.5078	8.17922	7.97752	7.93202
1440800_at	Apg4c	Autophagy-related 4C-like (yeast), mRNA (cDNA clone MGC:67363 IMAGE:6827140)	0.0717298	0.0716006	0.0206955	0.00384049	-1.40061	1.18099	1.65411	20.3136	14.5034	23.9902	0.460423	2.44479	2.10366	chr. 4, 98.17 Mb	4	98170707	98171008	6512, ubiquitin cycle, inferred from electronic annotation; 6810, transport, inferred from electronic annotation; 6914, autophagy, inferred from sequence or structural similarity; 15031, protein transport, inferred from electronic annotation; 45, autop...	5737, cytoplasm, inferred from sequence or structural similarity; 5829, cytosol, inferred from sequence or structural similarity; 5875, microtubule associated complex, inferred from sequence or structural similarity	8233, peptidase activity, inferred from electronic annotation; 8234, cysteine-type peptidase activity, inferred from sequence or structural similarity; 16787, hydrolase activity, inferred from electronic annotation; 4197, cysteine-type endopeptidase ac...	Mm.277366	---	NP_778194.2	NM_175029	1440800_at (chr. 4, 98.17 Mb): Apg4c; Autophagy-related 4C-like (yeast), mRNA (cDNA clone MGC:67363 IMAGE:6827140)	4.3472	4.37524	4.30995	3.88991	3.57458	4.06797	4.51411	4.50481	4.72344
1450563_at	Mgst3	microsomal glutathione S-transferase 3	0.158723	0.0695362	0.0207016	0.00653299	-1.10628	1.15312	1.27567	18.3127	16.5534	21.1167	1.35837	1.12408	0.358884	---				---	5783, endoplasmic reticulum, inferred from electronic annotation; 5792, microsome, inferred from electronic annotation; 16021, integral to membrane, inferred from electronic annotation	4364, glutathione transferase activity, inferred from electronic annotation; 16740, transferase activity, inferred from electronic annotation	Mm.218286	---	NP_079845.1	NM_025569	1450563_at (---): Mgst3; microsomal glutathione S-transferase 3	4.16409	4.10338	4.30904	3.93157	4.09761	4.11115	4.42814	4.3892	4.38318
1447630_x_at	Gnb5	guanine nucleotide binding protein, beta 5	0.807108	0.508026	0.0207168	0.463483	-1.04391	1.08167	1.12917	9.28734	8.89668	10.0458	1.69452	0.345821	0.417548	chr. 9, 75.48 Mb	9	75483175	75483456	7165, signal transduction, Unknown; 7186, G-protein coupled receptor protein signaling pathway, inferred from electronic annotation; 7165, signal transduction, inferred from electronic annotation	5834, heterotrimeric G-protein complex, Unknown; 5834, heterotrimeric G-protein complex, inferred from electronic annotation	3924, GTPase activity, Unknown; 4871, signal transducer activity, Unknown; 5083, small GTPase regulator activity, inferred from electronic annotation; 4871, signal transducer activity, inferred from electronic annotation	Mm.17604	ENSMUSG00000032192	NP_034443.1; NP_619733.1	NM_010313; NM_138719	1447630_x_at (chr. 9, 75.48 Mb): Gnb5; guanine nucleotide binding protein, beta 5	3.33021	3.3868	2.87667	3.21413	3.13779	3.10572	3.39162	3.31808	3.27341
1418068_at	Ndufa10	NADH dehydrogenase (ubiquinone) 1 alpha subcomplex 10	0.129273	0.0423884	0.0207202	0.00143016	-1.26164	3.78228	4.77189	43.7406	34.6696	165.439	1.23561	5.58073	69.6204	chr. 1, 92.28 Mb	1	92266553	92301291	6139, nucleobase, nucleoside, nucleotide and nucleic acid metabolism, inferred from electronic annotation	5615, extracellular space, Unknown; 5739, mitochondrion, inferred from direct assay; 5739, mitochondrion, inferred from electronic annotation	3954, NADH dehydrogenase activity, inferred from electronic annotation; 5524, ATP binding, inferred from electronic annotation; 8137, NADH dehydrogenase (ubiquinone) activity, inferred from electronic annotation; 16491, oxidoreductase activity, inferre...	Mm.248778	ENSMUSG00000026260	NP_077159.1	NM_024197	1418068_at (chr. 1, 92.28 Mb): Ndufa10; NADH dehydrogenase (ubiquinone) 1 alpha subcomplex 10	5.40485	5.46257	5.48413	5.22921	5.25771	4.81967	7.43113	7.85308	6.53175
1443807_x_at	Ccnf	cyclin F	0.00693821	0.00677155	0.0207252	7.36526e-05	-3.28714	-7.94215	-2.41613	131.077	39.8757	16.5039	6.15323	7.63735	5.03584	chr. 17, 22.03 Mb	17	22026815	22027092	74, regulation of progression through cell cycle, inferred from electronic annotation; 320, re-entry into mitotic cell cycle, inferred from mutant phenotype; 1890, placenta development, inferred from mutant phenotype; 7049, cell cycle, inferred from el...	5634, nucleus, inferred from electronic annotation	16538, cyclin-dependent protein kinase regulator activity, inferred from electronic annotation	Mm.77695	ENSMUSG00000035996	NP_031660.2	NM_007634	1443807_x_at (chr. 17, 22.03 Mb): Ccnf; cyclin F	6.99799	6.99134	7.11034	5.52317	4.96874	5.40345	3.49934	4.07381	4.41707
1418453_a_at	Atp1b1	ATPase, Na+/K+ transporting, beta 1 polypeptide	0.0204743	0.0151271	0.0207284	0.000245577	1.5366	4.17959	2.72002	576.36	885.638	2408.95	5.07744	97.2108	667.426	chr. 1, 164.37 Mb	1	164356027	164375737	6813, potassium ion transport, inferred from electronic annotation; 6814, sodium ion transport, inferred from electronic annotation	5886, plasma membrane, inferred from direct assay; 16020, membrane, inferred from electronic annotation; 16021, integral to membrane, Unknown; 16323, basolateral plasma membrane, inferred from direct assay; 16021, integral to membrane, inferred from el...	5391, sodium:potassium-exchanging ATPase activity, inferred from electronic annotation; 30955, potassium ion binding, inferred from electronic annotation; 31402, sodium ion binding, inferred from electronic annotation	Mm.4550	ENSMUSG00000026576	NP_033851.1	NM_009721	1418453_a_at (chr. 1, 164.37 Mb): Atp1b1; ATPase, Na+/K+ transporting, beta 1 polypeptide	9.16339	9.18543	9.16355	9.64086	9.95186	9.76184	11.5233	11.3567	10.6977
1444036_at	---	CDNA, clone:Y0G0132G13, strand:plus, reference:ENSEMBL:Mouse-Transcript-ENST:ENSMUST00000048874, based on BLAT search	0.0321017	0.121553	0.0207307	0.00271424	1.59719	-1.27734	-2.04016	13.4628	21.5027	10.5397	2.179	4.20296	0.319264	chr. 1, 191.11 Mb	1	191107415	191108096	---	---	---	Mm.379370	---	---	---	1444036_at (chr. 1, 191.11 Mb): ---; CDNA, clone:Y0G0132G13, strand:plus, reference:ENSEMBL:Mouse-Transcript-ENST:ENSMUST00000048874, based on BLAT search	3.72209	3.51464	3.97844	4.21973	4.71847	4.28901	3.38118	3.44648	3.36432
1457867_at	Sgpp2	sphingosine-1-phosphate phosphotase 2	0.00236847	0.0204443	0.0207353	0.000961515	2.05085	1.42231	-1.44191	17.5873	36.0688	25.0146	2.27398	4.56499	2.50551	chr. 1, 78.71 Mb	1	78708101	78708935	---	5783, endoplasmic reticulum, inferred from electronic annotation; 16021, integral to membrane, inferred from electronic annotation	16787, hydrolase activity, inferred from electronic annotation	Mm.276248	ENSMUSG00000032908	NP_001004173.1	NM_001004173	1457867_at (chr. 1, 78.71 Mb): Sgpp2; sphingosine-1-phosphate phosphotase 2	4.33365	4.06526	3.98717	4.95554	5.21921	5.31927	4.55876	4.55876	4.80259
1434893_at	Atp1a2	ATPase, Na+/K+ transporting, alpha 2 polypeptide, mRNA (cDNA clone MGC:36347 IMAGE:4955003)	0.0570233	0.0147278	0.0207387	0.000273449	1.24728	7.95186	6.37535	12.2248	15.2477	97.2095	1.42522	1.3227	49.072	chr. 1, 172.2 Mb	1	172200537	172202881	1504, neurotransmitter uptake, inferred from mutant phenotype; 6812, cation transport, inferred from electronic annotation; 6813, potassium ion transport, inferred from electronic annotation; 6814, sodium ion transport, inferred from electronic annotat...	16020, membrane, inferred from electronic annotation; 16021, integral to membrane, Unknown; 16021, integral to membrane, inferred from electronic annotation; 5887, integral to plasma membrane, inferred from sequence or structural similarity; 5890, sodi...	166, nucleotide binding, inferred from electronic annotation; 287, magnesium ion binding, inferred from electronic annotation; 3824, catalytic activity, inferred from electronic annotation; 5391, sodium:potassium-exchanging ATPase activity, inferred fr...	Mm.207432	---	NP_848492.1	NM_178405	1434893_at (chr. 1, 172.2 Mb): Atp1a2; ATPase, Na+/K+ transporting, alpha 2 polypeptide, mRNA (cDNA clone MGC:36347 IMAGE:4955003)	3.51266	3.50975	3.79394	3.87663	4.06679	3.83758	7.25671	6.2905	5.91706
1424526_a_at	Tgds	TDP-glucose 4,6-dehydratase	0.0207413	0.103415	0.0207429	0.00583595	1.2607	-1.27298	-1.60485	158.194	199.435	124.27	10.9212	16.328	19.4283	chr. 14, 112.68 Mb	14	112667914	112688235	9225, nucleotide-sugar metabolism, inferred from electronic annotation	---	3824, catalytic activity, inferred from electronic annotation; 8460, dTDP-glucose 4,6-dehydratase activity, inferred from electronic annotation; 16829, lyase activity, inferred from electronic annotation; 51287, NAD binding, inferred from electronic an...	Mm.251537	ENSMUSG00000022130	NP_083854.2	NM_029578	1424526_a_at (chr. 14, 112.68 Mb): Tgds; TDP-glucose 4,6-dehydratase	7.25921	7.23522	7.41549	7.52444	7.62631	7.75896	7.02924	7.12648	6.67893
1438079_at	BC050078	cDNA sequence BC050078	0.0515437	0.00931971	0.0207464	0.00163556	1.29352	-1.13854	-1.47273	40.2369	52.0474	35.3407	1.32	5.91638	1.20878	chr. 11, 59.19 Mb	11	59187392	59188353	6355, regulation of transcription, DNA-dependent, inferred from electronic annotation; 6350, transcription, inferred from electronic annotation	5622, intracellular, inferred from electronic annotation; 5634, nucleus, inferred from electronic annotation	3676, nucleic acid binding, inferred from electronic annotation; 8270, zinc ion binding, inferred from electronic annotation; 46872, metal ion binding, inferred from electronic annotation	Mm.339604	ENSMUSG00000054519	XP_110973.2	XM_110973	1438079_at (chr. 11, 59.19 Mb): BC050078; cDNA sequence BC050078	5.27532	5.3639	5.35055	5.86064	5.69347	5.53249	5.18232	5.15886	5.08689
1427119_at	Spink4	serine peptidase inhibitor, Kazal type 4	0.199247	0.0119756	0.0207519	0.00047244	1.16244	4.52513	3.8928	21.9958	25.5688	99.5341	3.16564	2.28945	33.1875	chr. 4, 41.06 Mb	4	41058924	41070247	---	5615, extracellular space, Unknown	4866, endopeptidase inhibitor activity, inferred from electronic annotation; 4867, serine-type endopeptidase inhibitor activity, inferred from electronic annotation	Mm.25246	---	NP_035593.1	NM_011463	1427119_at (chr. 4, 41.06 Mb): Spink4; serine peptidase inhibitor, Kazal type 4	4.42757	4.25515	4.6652	4.57032	4.81466	4.63265	6.98899	5.96966	6.76696
1418977_at	MGI:1927479	transcriptional regulator protein	0.249342	0.777367	0.0207675	0.230087	-1.22131	-1.05327	1.15954	47.4296	38.8351	45.0307	10.1206	1.93393	2.14321	chr. 11, 115.77 Mb	11	115754740	115787684	6350, transcription, inferred from electronic annotation; 6355, regulation of transcription, DNA-dependent, inferred from electronic annotation	5634, nucleus, inferred from electronic annotation	3677, DNA binding, inferred from electronic annotation	Mm.267810	ENSMUSG00000020755	NP_065229.2	NM_020483	1418977_at (chr. 11, 115.77 Mb): MGI:1927479; transcriptional regulator protein	5.88524	5.39235	5.36393	5.31182	5.32796	5.19444	5.56802	5.43747	5.4698
1431093_at	Nphp3	nephronophthisis 3 (adolescent)	0.497982	0.0333295	0.020768	0.0080734	-1.03343	1.24705	1.28875	16.5624	16.0266	20.6542	0.801525	0.968281	1.91124	chr. 9, 104.01 Mb	9	104007484	104021764	6629, lipid metabolism, inferred from mutant phenotype	---	5488, binding, inferred from electronic annotation	Mm.41274	ENSMUSG00000032558	NP_082997.2	NM_028721	1431093_at (chr. 9, 104.01 Mb): Nphp3; nephronophthisis 3 (adolescent)	4.12465	4.03262	3.9889	3.9993	4.08844	3.91417	4.27943	4.2992	4.51448
1426370_at	Mlstd2	male sterility domain containing 2	0.434996	0.0342312	0.0207681	0.00813896	1.05286	-1.32577	-1.39585	197.911	208.373	149.281	13.6318	15.5809	18.4099	chr. 7, 107.39 Mb	7	107366372	107423402	10025, wax biosynthesis, traceable author statement	5777, peroxisome, inferred from direct assay	50062, long-chain-fatty-acyl-CoA reductase activity, inferred from direct assay	Mm.206919	ENSMUSG00000030759	NP_080419.2; NP_081655.2	NM_026143; NM_027379	1426370_at (chr. 7, 107.39 Mb): Mlstd2; male sterility domain containing 2	7.5831	7.558	7.73833	7.77991	7.57456	7.74631	7.41139	7.08433	7.14875
1460659_at	Pitpnb	Phosphatidylinositol transfer protein, beta, mRNA (cDNA clone MGC:25322 IMAGE:4481685)	0.0631736	0.225439	0.0207865	0.00907274	-1.39057	1.13765	1.58198	30.6565	22.0461	34.8764	1.32337	3.55854	4.29275	chr. 5, 110.44 Mb	5	110437071	110437851	1701, embryonic development (sensu Mammalia), inferred from mutant phenotype; 6810, transport, inferred from electronic annotation	5622, intracellular, inferred from electronic annotation	5543, phospholipid binding, inferred from sequence or structural similarity; 8289, lipid binding, inferred from electronic annotation	Mm.200516	---	NP_062614.1	NM_019640	1460659_at (chr. 5, 110.44 Mb): Pitpnb; Phosphatidylinositol transfer protein, beta, mRNA (cDNA clone MGC:25322 IMAGE:4481685)	5.0019	4.87803	4.93175	4.66473	4.19284	4.49093	4.91244	5.17237	5.265
1455070_at	AL118268	expressed sequence AL118268	0.0504351	0.0105875	0.020787	0.00060624	-1.13028	-1.77231	-1.56803	1979.18	1751.05	1116.72	112.866	88.2973	158.732	chr. 18, 44.64 Mb	18	44642566	44644468	---	---	---	---	---	---	---	1455070_at (chr. 18, 44.64 Mb): AL118268; expressed sequence AL118268	10.8687	10.9457	11.0329	10.8465	10.7011	10.7708	9.92105	10.3274	10.0978
1445666_at	E130306I01Rik	Leucine rich repeat containing 14 (Lrrc14), mRNA	0.00964252	0.545352	0.0207903	0.008665	-1.45971	-1.05778	1.37998	27.74	19.0038	26.2248	2.69784	1.90911	3.00703	chr. 15, 76.82 Mb	15	76823014	76823244	---	---	8233, peptidase activity, inferred from electronic annotation	Mm.277582	---	NP_663446.1	NM_145471	1445666_at (chr. 15, 76.82 Mb): E130306I01Rik; Leucine rich repeat containing 14 (Lrrc14), mRNA	4.6242	4.85124	4.89206	4.21295	4.39921	4.11819	4.60118	4.62735	4.89178
1447408_at	4933421G18Rik	Nipped-B homolog (Drosophila) (Nipbl), transcript variant B, mRNA	0.146528	0.0884885	0.0207911	0.00779176	-1.48285	1.58594	2.3517	31.3118	21.116	49.6585	9.12513	0.893477	10.609	chr. 15, 8.21 Mb	15	8211365	8211786	7049, cell cycle, inferred from electronic annotation	5634, nucleus, inferred from electronic annotation	5488, binding, inferred from electronic annotation	Mm.240329	---	NP_081983.2; NP_957684.1	NM_027707; NM_201232	1447408_at (chr. 15, 8.21 Mb): 4933421G18Rik; Nipped-B homolog (Drosophila) (Nipbl), transcript variant B, mRNA	4.60783	4.80225	5.38028	4.3472	4.38512	4.46591	5.73517	5.2371	5.8578
1438363_at	LOC434128	similar to KIAA1183 protein	0.0617457	0.0124201	0.020792	0.00134475	2.28048	4.24605	1.86191	54.1138	123.406	229.77	19.5768	8.68305	44.8871	chr. 7, 13.9 Mb	7	13896854	13897153	---	---	---	Mm.256155	---	XP_485870.2	XM_485870	1438363_at (chr. 7, 13.9 Mb): LOC434128; similar to KIAA1183 protein	6.13968	5.01959	5.89233	6.87421	7.05905	6.90155	7.59014	7.76119	8.1276
1454781_x_at	Commd9	COMM domain containing 9	0.014865	0.00204042	0.0207991	0.000737047	1.26786	1.62579	1.28231	80.4825	102.04	130.848	5.43668	7.36902	11.6817	chr. 2, 101.61 Mb	2	101606070	101606330	---	---	---	Mm.330424	ENSMUSG00000027163	NP_083911.1	NM_029635	1454781_x_at (chr. 2, 101.61 Mb): Commd9; COMM domain containing 9	6.2472	6.43488	6.30325	6.73763	6.5476	6.72601	7.17327	6.95789	6.95293
1446991_at	Gcn1l1	GCN1 general control of amino-acid synthesis 1-like 1 (yeast), mRNA (cDNA clone IMAGE:6853233)	0.0521378	0.0879383	0.0208002	0.00821388	-1.24817	1.3172	1.6441	37.844	30.3195	49.8482	4.20277	2.48391	8.58368	chr. 5, 114.68 Mb	5	114680509	114680980	---	---	5488, binding, inferred from electronic annotation	Mm.153014	---	XP_358358.2	XM_358358	1446991_at (chr. 5, 114.68 Mb): Gcn1l1; GCN1 general control of amino-acid synthesis 1-like 1 (yeast), mRNA (cDNA clone IMAGE:6853233)	5.41511	5.12849	5.1652	5.04905	4.82476	4.88323	5.52282	5.45557	5.89931
1455721_at	Gspt2	G1 to S phase transition 2	0.0501474	0.325761	0.0208083	0.00465339	-1.29935	1.05219	1.36717	55.4984	42.7124	58.3952	1.10587	4.63239	3.82312	---				74, regulation of progression through cell cycle, Unknown; 82, G1/S transition of mitotic cell cycle, Unknown; 6412, protein biosynthesis, inferred from electronic annotation; 6414, translational elongation, Unknown; 8283, cell proliferation, Unknown; ...	5622, intracellular, inferred from sequence or structural similarity	166, nucleotide binding, inferred from electronic annotation; 3746, translation elongation factor activity, Unknown; 3924, GTPase activity, Unknown; 5525, GTP binding, inferred from electronic annotation; 3747, translation release factor activity, infe...	Mm.20826	---	NP_032205.2	NM_008179	1455721_at (---): Gspt2; G1 to S phase transition 2	5.825	5.78927	5.76828	5.47043	5.2283	5.53338	5.93886	5.75691	5.90124
1426507_at	Il1f5	interleukin 1 family, member 5 (delta)	0.356904	0.0183796	0.0208121	0.00616377	-1.09203	1.3396	1.46287	27.89	25.5398	37.3614	0.86295	3.38097	3.26317	chr. 2, 24.21 Mb	2	24209156	24215190	6954, inflammatory response, inferred from electronic annotation; 6955, immune response, inferred from electronic annotation	5576, extracellular region, inferred from electronic annotation; 5615, extracellular space, inferred from electronic annotation	5125, cytokine activity, inferred from electronic annotation; 5149, interleukin-1 receptor binding, inferred from electronic annotation; 5152, interleukin-1 receptor antagonist activity, inferred from electronic annotation	Mm.29261	ENSMUSG00000026983	NP_062324.1	NM_019451	1426507_at (chr. 2, 24.21 Mb): Il1f5; interleukin 1 family, member 5 (delta)	4.78738	4.76544	4.85085	4.44392	4.73149	4.82217	5.16758	5.13129	5.36085
1417287_at	H13	histocompatibility 13	0.000178212	0.61644	0.0208182	0.000798135	2.40967	-1.07506	-2.59055	268.024	645.85	249.31	14.1847	50.0973	64.0046	chr. 2, 152.14 Mb	2	152126398	152161989	---	5783, endoplasmic reticulum, inferred from direct assay; 5789, endoplasmic reticulum membrane, inferred from direct assay; 16021, integral to membrane, Unknown; 5783, endoplasmic reticulum, inferred from electronic annotation; 16021, integral to membra...	8233, peptidase activity, inferred from electronic annotation; 8717, D-alanyl-D-alanine endopeptidase activity, inferred from electronic annotation; 16787, hydrolase activity, inferred from electronic annotation	Mm.277327	ENSMUSG00000019188	NP_034506.1	NM_010376	1417287_at (chr. 2, 152.14 Mb): H13; histocompatibility 13	8.13842	7.98553	8.07065	9.23774	9.45378	9.30511	8.14282	8.17878	7.45548
1416398_at	Mesdc1	mesoderm development candidate 1	0.0257456	0.00460135	0.0208223	0.000274031	-1.56232	-2.37753	-1.5218	47.9546	30.6945	20.1699	1.84537	4.23472	2.61272	chr. 7, 77.74 Mb	7	77737126	77741060	---	---	---	Mm.272998	ENSMUSG00000058815	NP_109630.1	NM_030705	1416398_at (chr. 7, 77.74 Mb): Mesdc1; mesoderm development candidate 1	5.53355	5.57255	5.64257	5.0262	5.07269	4.69174	4.12317	4.35444	4.50003
1431133_at	Arhgap18	Rho GTPase activating protein 18	0.00266352	0.0466251	0.0208246	0.000362567	2.95513	1.40917	-2.09707	16.3018	48.1739	22.972	2.54035	9.38544	1.19256	chr. 10, 26.83 Mb	10	26772299	26889654	---	---	---	Mm.356496	ENSMUSG00000039031	NP_789807.1	NM_176837	1431133_at (chr. 10, 26.83 Mb): Arhgap18; Rho GTPase activating protein 18	3.9814	4.25228	3.81281	5.22581	5.77416	5.71077	4.57727	4.43426	4.54992
1452110_at	Mtrr	5-methyltetrahydrofolate-homocysteine methyltransferase reductase	0.000282708	0.00190558	0.0208249	1.29251e-05	-1.91207	-2.61947	-1.36996	441.407	230.853	168.51	17.2334	13.8667	19.1392	chr. 13, 64.59 Mb	13	64582734	64602904	6118, electron transport, inferred from electronic annotation	---	8168, methyltransferase activity, inferred from electronic annotation; 16740, transferase activity, inferred from electronic annotation; 5489, electron transporter activity, inferred from electronic annotation; 10181, FMN binding, inferred from electro...	Mm.205514	---	NP_766068.1	NM_172480	1452110_at (chr. 13, 64.59 Mb): Mtrr; 5-methyltetrahydrofolate-homocysteine methyltransferase reductase	8.77545	8.73471	8.84555	7.91791	7.75002	7.87925	7.32949	7.27048	7.57209
1442365_at	Rtn3	Reticulon 3 (Rtn3), transcript variant 4, mRNA	0.0076909	0.198596	0.0208281	0.00324767	-1.48693	1.22478	1.82116	30.9945	20.8446	37.9614	3.20909	1.30981	7.20352	chr. 19, 7.16 Mb	19	7162048	7162545	---	5783, endoplasmic reticulum, inferred from electronic annotation; 16021, integral to membrane, Unknown; 16021, integral to membrane, inferred from electronic annotation	5515, protein binding, inferred from physical interaction	Mm.246990	---	NP_001003930.1; NP_001003933.1; NP_001003934.1; NP_444306.1	NM_001003930; NM_001003933; NM_001003934; NM_053076	1442365_at (chr. 19, 7.16 Mb): Rtn3; Reticulon 3 (Rtn3), transcript variant 4, mRNA	4.88106	4.8497	5.11611	4.47094	4.28967	4.3785	5.08216	5.53228	5.07596
1417177_at	Galk1	galactokinase 1	0.0113665	0.0360433	0.0208302	0.000789624	1.36478	-2.98755	-4.07736	1049.37	1432.17	351.249	78.5882	129.196	128.604	chr. 11, 115.83 Mb	11	115829450	115833811	5975, carbohydrate metabolism, inferred from electronic annotation; 6012, galactose metabolism, inferred from electronic annotation; 8152, metabolism, inferred from electronic annotation; 16310, phosphorylation, inferred from electronic annotation; 468...	5737, cytoplasm, inferred from electronic annotation; 8305, integrin complex, inferred from direct assay; 9925, basal plasma membrane, inferred from direct assay; 16021, integral to membrane, inferred from electronic annotation; 8305, integrin complex,...	166, nucleotide binding, inferred from electronic annotation; 4335, galactokinase activity, inferred from direct assay; 5524, ATP binding, inferred from electronic annotation; 16301, kinase activity, inferred from electronic annotation; 16740, transfer...	Mm.213873	ENSMUSG00000020766	NP_058601.1	NM_016905	1417177_at (chr. 11, 115.83 Mb): Galk1; galactokinase 1	9.98019	10.1546	9.96322	10.3367	10.5967	10.5066	8.863	8.55495	7.72816
1415892_at	Sgpl1	sphingosine phosphate lyase 1	0.00100119	0.0869532	0.0208685	0.00126278	1.65488	-1.6314	-2.69977	203.136	336.164	124.516	11.8192	25.5379	33.0673	chr. 10, 61.08 Mb	10	61060660	61109198	6520, amino acid metabolism, inferred from electronic annotation; 6629, lipid metabolism, inferred from electronic annotation; 6915, apoptosis, inferred from electronic annotation; 6672, ceramide metabolism, inferred from sequence or structural similar...	5783, endoplasmic reticulum, inferred from electronic annotation; 16021, integral to membrane, Unknown; 30176, integral to endoplasmic reticulum membrane, inferred from sequence or structural similarity; 16021, integral to membrane, inferred from elect...	8117, sphinganine-1-phosphate aldolase activity, inferred from electronic annotation; 16829, lyase activity, inferred from electronic annotation; 16831, carboxy-lyase activity, inferred from electronic annotation; 8117, sphinganine-1-phosphate aldolase...	Mm.200373	ENSMUSG00000020097	NP_033189.2	NM_009163	1415892_at (chr. 10, 61.08 Mb): Sgpl1; sphingosine phosphate lyase 1	7.56714	7.70121	7.72556	8.51303	8.34603	8.31188	7.2127	7.11324	6.43898
1420474_at	Mtpn	myotrophin	0.00545142	0.989902	0.0208737	0.000567768	2.04843	1.00602	-2.03618	1618.1	3314.57	1627.84	170.762	70.0154	288.731	chr. 6, 35.62 Mb	6	35603060	35634047	30182, neuron differentiation, Unknown; 30182, neuron differentiation, inferred from sequence or structural similarity	---	5515, protein binding, Unknown; 5515, protein binding, inferred from sequence or structural similarity	Mm.182746	ENSMUSG00000029840	NP_032124.1	NM_008098	1420474_at (chr. 6, 35.62 Mb): Mtpn; myotrophin	10.6404	10.5111	10.8128	11.728	11.6689	11.6863	10.7995	10.819	10.3384
1453686_x_at	Nphp1	nephronophthisis 1 (juvenile) homolog (human)	0.131675	0.0554221	0.0208814	0.00627283	-1.11781	1.11788	1.24957	178.445	159.639	199.48	0	12.8641	9.51968	chr. 2, 127.26 Mb	2	127254590	127258401	---	---	5515, protein binding, inferred from physical interaction; 19904, protein domain specific binding, inferred from electronic annotation	Mm.210766	---	NP_058598.1	NM_016902	1453686_x_at (chr. 2, 127.26 Mb): Nphp1; nephronophthisis 1 (juvenile) homolog (human)	7.47934	7.47934	7.47934	7.22147	7.2822	7.44314	7.60487	7.7173	7.5949
1430332_a_at	Gusb	glucuronidase, beta	0.0922612	0.11058	0.0208817	0.0128083	1.45624	-1.29915	-1.89187	14.4912	21.1026	11.1544	1.25462	4.39398	1.96454	chr. 5, 129.17 Mb	5	129169421	129172704	5975, carbohydrate metabolism, Unknown; 5975, carbohydrate metabolism, inferred from electronic annotation	5764, lysosome, Unknown; 5783, endoplasmic reticulum, inferred from electronic annotation; 5764, lysosome, inferred from electronic annotation	4553, hydrolase activity, hydrolyzing O-glycosyl compounds, Unknown; 4566, beta-glucuronidase activity, inferred from electronic annotation; 16787, hydrolase activity, Unknown; 16798, hydrolase activity, acting on glycosyl bonds, Unknown; 4553, hydrola...	Mm.371672	ENSMUSG00000025534	NP_034498.1	NM_010368	1430332_a_at (chr. 5, 129.17 Mb): Gusb; glucuronidase, beta	3.92748	3.70515	3.92748	4.54726	4.57831	4.00337	3.67049	3.55778	3.16257
1450910_at	Cap2	CAP, adenylate cyclase-associated protein, 2 (yeast)	8.23175e-05	0.00237069	0.0208825	3.83599e-06	14.9372	101.417	6.78955	21.4888	320.982	2179.32	2.55842	17.3535	879.042	chr. 13, 46.17 Mb	13	46100222	46247971	---	16020, membrane, Unknown; 16020, membrane, inferred from electronic annotation	---	Mm.44529	ENSMUSG00000021373	NP_080332.1	NM_026056	1450910_at (chr. 13, 46.17 Mb): Cap2; CAP, adenylate cyclase-associated protein, 2 (yeast)	4.24134	4.58676	4.4278	8.37069	8.37069	8.23335	11.4025	11.3806	10.1856
1452284_at	Ptprz1	protein tyrosine phosphatase, receptor type Z, polypeptide 1	0.0190923	0.520022	0.0208855	0.00305797	1.42008	1.03402	-1.37336	39.8655	56.6122	41.2216	1.94183	6.45431	2.64771	chr. 6, 23.09 Mb	6	23082378	23104619	6470, protein amino acid dephosphorylation, Unknown; 6730, one-carbon compound metabolism, Unknown; 7185, transmembrane receptor protein tyrosine phosphatase signaling pathway, inferred from electronic annotation; 7409, axonogenesis, inferred from dire...	5578, extracellular matrix (sensu Metazoa), inferred from direct assay; 5615, extracellular space, Unknown; 5886, plasma membrane, inferred from electronic annotation; 16021, integral to membrane, Unknown	4089, carbonate dehydratase activity, Unknown; 4721, phosphoprotein phosphatase activity, Unknown; 4725, protein tyrosine phosphatase activity, inferred from electronic annotation; 4727, prenylated protein tyrosine phosphatase activity, Unknown; 4872, ...	Mm.41639	ENSMUSG00000068746	XP_620293.1	XM_620293	1452284_at (chr. 6, 23.09 Mb): Ptprz1; protein tyrosine phosphatase, receptor type Z, polypeptide 1	5.2382	5.37699	5.33256	6.00131	5.71741	5.73235	5.28303	5.34363	5.46345
1457825_x_at	Tcn2	transcobalamin 2	4.70121e-05	1.36361e-05	0.0208915	3.86841e-07	2.302	2.68557	1.16663	310.406	714.555	833.617	13.8371	39.3801	28.1577	chr. 11, 3.81 Mb	11	3811980	3812260	6810, transport, inferred from electronic annotation; 6811, ion transport, inferred from electronic annotation; 6824, cobalt ion transport, inferred from electronic annotation	5615, extracellular space, Unknown	5488, binding, inferred from electronic annotation; 15087, cobalt ion transporter activity, inferred from electronic annotation; 50897, cobalt ion binding, inferred from electronic annotation	Mm.20948	ENSMUSG00000020432	NP_056564.1	NM_015749	1457825_x_at (chr. 11, 3.81 Mb): Tcn2; transcobalamin 2	8.32843	8.2987	8.204	9.40002	9.55908	9.47921	9.74564	9.71309	9.64933
1421023_at	Pik3c2a	phosphatidylinositol 3-kinase, C2 domain containing, alpha polypeptide	0.0412611	0.103173	0.0208928	0.00907388	1.15588	-1.17107	-1.35361	560.496	647.864	478.619	34.8036	37.8059	51.0967	chr. 7, 110.23 Mb	7	110192940	110273739	7242, intracellular signaling cascade, inferred from electronic annotation	5942, phosphoinositide 3-kinase complex, Unknown; 5942, phosphoinositide 3-kinase complex, inferred from electronic annotation	4428, inositol or phosphatidylinositol kinase activity, inferred from electronic annotation; 16301, kinase activity, inferred from electronic annotation; 16303, phosphatidylinositol 3-kinase activity, inferred from direct assay; 16740, transferase acti...	Mm.3810	ENSMUSG00000030660	NP_035213.1	NM_011083	1421023_at (chr. 7, 110.23 Mb): Pik3c2a; phosphatidylinositol 3-kinase, C2 domain containing, alpha polypeptide	9.04925	9.11221	9.22472	9.31853	9.26591	9.42935	8.74899	8.88741	9.05543
1455173_at	Gspt1	G1 to S phase transition 1	0.159271	0.0220707	0.0209107	0.00180613	-1.34155	-3.63323	-2.70824	239.138	178.255	65.8196	13.8229	48.0338	24.8997	chr. 16, 10.42 Mb	16	10422619	10426349	6355, regulation of transcription, DNA-dependent, Unknown; 6412, protein biosynthesis, Unknown; 82, G1/S transition of mitotic cell cycle, inferred from sequence or structural similarity; 184, mRNA catabolism, nonsense-mediated decay, inferred from seq...	5634, nucleus, Unknown; 5622, intracellular, inferred from sequence or structural similarity	166, nucleotide binding, inferred from electronic annotation; 3677, DNA binding, Unknown; 5525, GTP binding, Unknown; 3747, translation release factor activity, inferred from sequence or structural similarity; 3924, GTPase activity, inferred from seque...	Mm.325827	---	NP_666178.1	NM_146066	1455173_at (chr. 16, 10.42 Mb): Gspt1; G1 to S phase transition 1	7.82134	7.98692	7.89205	7.8684	7.21689	7.25095	6.54779	5.87043	5.50456
1436393_a_at	Trim37	tripartite motif protein 37	0.00752075	0.00438862	0.0209174	4.75295e-05	-2.65572	-4.65909	-1.75436	394.99	148.732	84.7783	14.0766	25.6417	16.4818	chr. 11, 86.93 Mb	11	86905841	86946323	16567, protein ubiquitination, inferred from electronic annotation	5622, intracellular, Unknown; 151, ubiquitin ligase complex, inferred from electronic annotation; 5622, intracellular, inferred from electronic annotation	8270, zinc ion binding, Unknown; 4842, ubiquitin-protein ligase activity, inferred from electronic annotation; 8270, zinc ion binding, inferred from electronic annotation; 46872, metal ion binding, inferred from electronic annotation	Mm.17436	ENSMUSG00000018548	NP_932104.1	NM_197987	1436393_a_at (chr. 11, 86.93 Mb): Trim37; tripartite motif protein 37	8.6353	8.56902	8.67086	7.46733	7.15314	6.98749	6.08241	6.65346	6.42466
1418113_at	Cyp2d10	cytochrome P450, family 2, subfamily d, polypeptide 10	0.176938	0.459808	0.0209178	0.13809	-1.28798	-1.12992	1.13988	16.8152	13.0555	14.8817	3.63367	0.573264	0.651044	chr. 15, 82.46 Mb	15	82453566	82457900	6118, electron transport, inferred from electronic annotation	5783, endoplasmic reticulum, inferred from electronic annotation; 5792, microsome, inferred from electronic annotation; 16020, membrane, inferred from electronic annotation; 16021, integral to membrane, Unknown	4497, monooxygenase activity, inferred from electronic annotation; 5506, iron ion binding, inferred from electronic annotation; 16491, oxidoreductase activity, inferred from electronic annotation; 16712, oxidoreductase activity, acting on paired donors...	---	ENSMUSG00000057138	NP_034135.2	NM_010005	1418113_at (chr. 15, 82.46 Mb): Cyp2d10; cytochrome P450, family 2, subfamily d, polypeptide 10	4.39307	3.87714	3.88175	3.66784	3.67127	3.77792	3.87714	3.8425	3.96403
1450089_a_at	Srprb	signal recognition particle receptor, B subunit	0.0553826	0.575198	0.0209251	0.0282482	1.42591	1.06928	-1.33352	21.7949	31.0777	23.3049	4.03859	2.36088	2.41444	chr. 9, 103.17 Mb	9	103163370	103177422	---	5783, endoplasmic reticulum, inferred from electronic annotation; 5786, signal recognition particle (sensu Eukaryota), inferred from electronic annotation; 16021, integral to membrane, Unknown; 16021, integral to membrane, inferred from electronic anno...	166, nucleotide binding, inferred from electronic annotation; 4872, receptor activity, inferred from electronic annotation; 5525, GTP binding, inferred from electronic annotation	Mm.273053	ENSMUSG00000032553	NP_033301.1	NM_009275	1450089_a_at (chr. 9, 103.17 Mb): Srprb; signal recognition particle receptor, B subunit	4.23174	4.3371	4.72166	4.94917	5.0672	4.84875	4.545	4.68366	4.38343
1438421_at	Pvrl1	poliovirus receptor-related 1	0.0257093	0.448022	0.0209268	0.00912339	-1.38341	-1.07406	1.28802	68.4051	49.4467	63.6884	7.638	2.33672	5.68928	chr. 9, 43.79 Mb	9	43793130	43796170	7155, cell adhesion, inferred from electronic annotation	5615, extracellular space, Unknown; 5913, cell-cell adherens junction, inferred from direct assay; 16021, integral to membrane, inferred from sequence or structural similarity; 16021, integral to membrane, Unknown; 16021, integral to membrane, inferred...	4872, receptor activity, inferred from direct assay; 5515, protein binding, inferred from physical interaction; 4872, receptor activity, inferred from electronic annotation; 5515, protein binding, inferred from electronic annotation	Mm.335096	---	NP_067399.2	NM_021424	1438421_at (chr. 9, 43.79 Mb): Pvrl1; poliovirus receptor-related 1	6.24067	5.91656	6.11255	5.57852	5.59798	5.70373	5.91656	5.91656	6.13459
1431114_at	Dock4	dedicator of cytokinesis 4	0.538462	0.022342	0.0209269	0.000406945	-1.02008	2.15103	2.19421	27.8583	27.31	59.924	0.975847	1.00806	13.0499	chr. 12, 37.39 Mb	12	37387382	37389875	---	16020, membrane, inferred from electronic annotation	5085, guanyl-nucleotide exchange factor activity, inferred from electronic annotation; 5525, GTP binding, inferred from electronic annotation; 51020, GTPase binding, inferred from electronic annotation	Mm.341423	---	NP_766391.2	NM_172803	1431114_at (chr. 12, 37.39 Mb): Dock4; dedicator of cytokinesis 4	4.81604	4.74227	4.84001	4.80956	4.70931	4.79321	5.64895	5.77729	6.224
1424988_at	Mylip	myosin regulatory light chain interacting protein	1.76015e-05	0.00698492	0.020928	1.9573e-05	5.66786	2.89448	-1.95816	113.067	640.847	327.27	10.1027	54.107	66.7162	chr. 13, 44.98 Mb	13	44964531	44986498	6512, ubiquitin cycle, inferred from electronic annotation; 16567, protein ubiquitination, inferred from electronic annotation	151, ubiquitin ligase complex, inferred from electronic annotation; 5737, cytoplasm, inferred from electronic annotation; 5856, cytoskeleton, Unknown; 16020, membrane, inferred from electronic annotation; 5856, cytoskeleton, inferred from electronic an...	4842, ubiquitin-protein ligase activity, inferred from electronic annotation; 5488, binding, inferred from electronic annotation; 8092, cytoskeletal protein binding, inferred from electronic annotation; 8270, zinc ion binding, inferred from electronic ...	Mm.212855	---	NP_722484.2	NM_153789	1424988_at (chr. 13, 44.98 Mb): Mylip; myosin regulatory light chain interacting protein	6.68806	6.94615	6.81735	9.17763	9.3741	9.40916	7.96786	8.49943	8.52965
1424599_at	Fgl1	fibrinogen-like protein 1	0.155887	0.753496	0.0209285	0.0867566	-1.23228	1.02884	1.26781	19.0443	15.4546	19.5935	3.20932	1.32871	1.38923	chr. 8, 40.14 Mb	8	40129075	40152788	---	---	---	Mm.277955	ENSMUSG00000031594	NP_663569.1	NM_145594	1424599_at (chr. 8, 40.14 Mb): Fgl1; fibrinogen-like protein 1	4.49772	4.03052	4.18581	3.86379	4.08587	3.88987	4.27369	4.19747	4.39857
1453360_a_at	Tex9	testis expressed gene 9	0.0030483	0.00520249	0.0209294	3.75302e-05	-3.14092	-6.56798	-2.0911	411.34	130.962	62.6281	19.4393	20.6115	17.4591	chr. 9, 72.61 Mb	9	72593751	72624607	---	---	---	Mm.335275	ENSMUSG00000032219	NP_033385.1	NM_009359	1453360_a_at (chr. 9, 72.61 Mb): Tex9; testis expressed gene 9	8.72846	8.7173	8.60353	7.27352	6.88104	6.91045	5.63941	5.79488	6.36668
1455090_at	Angptl2	Angiopoietin-like 2 (Angptl2), mRNA	3.96273e-05	0.00122079	0.0209307	5.87033e-06	8.34337	25.7385	3.0849	34.0361	283.976	876.038	4.55674	33.0294	265.731	chr. 2, 33.18 Mb	2	33179139	33179888	---	5615, extracellular space, Unknown	---	Mm.208919	---	NP_036053.2	NM_011923	1455090_at (chr. 2, 33.18 Mb): Angptl2; Angiopoietin-like 2 (Angptl2), mRNA	5.2608	5.10871	4.87102	7.95484	8.18325	8.29068	9.94284	10.0642	9.16309
1455268_at	Zcsl2	zinc finger, CSL domain containing 2	0.904076	0.0208347	0.0209472	0.00838106	-1.00723	1.65509	1.66705	76.2932	75.7459	126.272	6.65677	12.9963	21.1814	chr. 14, 30.22 Mb	14	30212715	30217790	17183, peptidyl-diphthamide biosynthesis from peptidyl-histidine, inferred from sequence or structural similarity; 50709, negative regulation of protein secretion, inferred from sequence or structural similarity; 51099, positive regulation of binding, ...	5634, nucleus, inferred from electronic annotation; 5634, nucleus, inferred from sequence or structural similarity; 5737, cytoplasm, inferred from sequence or structural similarity	46872, metal ion binding, inferred from electronic annotation; 5515, protein binding, inferred from sequence or structural similarity; 8270, zinc ion binding, inferred from electronic annotation	Mm.2519	ENSMUSG00000021905	NP_758458.1	NM_172254	1455268_at (chr. 14, 30.22 Mb): Zcsl2; zinc finger, CSL domain containing 2	6.3893	6.20671	6.15372	6.48917	6.005	6.19342	6.9831	7.20295	6.71388
1460414_at	AW822216	expressed sequence AW822216	3.00076e-05	0.247296	0.0209512	0.000242243	3.19495	1.29524	-2.46669	39.3853	125.834	51.0132	2.76099	7.23394	12.426	chr. 1, 75.78 Mb	1	75781238	75783392	7155, cell adhesion, inferred from electronic annotation	16020, membrane, inferred from electronic annotation	5515, protein binding, inferred from electronic annotation	Mm.236454	---	NP_849215.1	NM_178884	1460414_at (chr. 1, 75.78 Mb): AW822216; expressed sequence AW822216	5.41039	5.25817	5.22326	6.88221	7.04652	6.99258	5.95057	5.74813	5.22681
1423666_s_at	Rpl5; LOC545265; LOC545304; LOC545478; LOC545858	ribosomal protein L5; similar to 60S ribosomal protein L5; similar to 60S ribosomal protein L5; similar to 60S ribosomal protein L5; similar to 60S ribosomal protein L5	0.000540977	0.0174837	0.0209622	2.44822e-05	-2.80088	-1.79997	1.55607	2138.43	763.486	1188.04	35.0422	46.2294	172.501	---				6412, protein biosynthesis, Unknown; 7046, ribosome biogenesis, inferred from electronic annotation; 6412, protein biosynthesis, inferred from electronic annotation	5622, intracellular, Unknown; 5830, cytosolic ribosome (sensu Eukaryota), inferred from electronic annotation; 5840, ribosome, Unknown; 30529, ribonucleoprotein complex, inferred from electronic annotation; 5622, intracellular, inferred from electronic...	3723, RNA binding, inferred from electronic annotation; 3735, structural constituent of ribosome, inferred from electronic annotation; 8097, 5S rRNA binding, Unknown; 19843, rRNA binding, Unknown; 8097, 5S rRNA binding, inferred from electronic annotat...	Mm.4419	ENSMUSG00000062131; ENSMUSG00000037929; ENSMUSG00000059478; ENSMUSG00000069353; ENSMUSG00000029271; ENSMUSG00000043553; ENSMUSG00000058558	NP_058676.1; XP_619552.1; XP_619607.1; XP_619831.1; XP_620340.1	NM_016980; XM_619552; XM_619607; XM_619831; XM_620340	1423666_s_at (---): Rpl5; LOC545265; LOC545304; LOC545478; LOC545858; ribosomal protein L5; similar to 60S ribosomal protein L5; similar to 60S ribosomal protein L5; similar to 60S ribosomal protein L5; similar to 60S ribosomal protein L5	11.0891	11.0522	11.0453	9.67319	9.51399	9.537	10.0291	10.1544	10.43
1449090_a_at	Yes1	Yamaguchi sarcoma viral (v-yes) oncogene homolog 1	0.50716	0.0300976	0.0209654	0.00180154	1.08423	-2.7683	-3.00149	250.404	271.496	90.4538	25.3275	40.4386	29.525	chr. 5, 31.11 Mb	5	31069457	31146985	74, regulation of progression through cell cycle, inferred from electronic annotation; 6468, protein amino acid phosphorylation, inferred from electronic annotation; 7242, intracellular signaling cascade, inferred from electronic annotation; 15758, glu...	5622, intracellular, inferred from electronic annotation	166, nucleotide binding, inferred from electronic annotation; 4672, protein kinase activity, inferred from electronic annotation; 4674, protein serine/threonine kinase activity, Unknown; 4713, protein-tyrosine kinase activity, inferred from electronic ...	Mm.4558	ENSMUSG00000014932	NP_033561.1	NM_009535	1449090_a_at (chr. 5, 31.11 Mb): Yes1; Yamaguchi sarcoma viral (v-yes) oncogene homolog 1	7.7981	8.00313	8.08793	8.29219	7.86291	8.06729	5.83873	6.65016	6.82899
1422155_at	Hist2h3c2	histone 2, H3c2	0.449899	0.0210542	0.0209679	0.00127339	1.0623	2.24254	2.11102	13.5851	14.4314	30.465	0.995676	1.40307	7.1502	---				6334, nucleosome assembly, inferred from electronic annotation; 7001, chromosome organization and biogenesis (sensu Eukaryota), inferred from electronic annotation	786, nucleosome, inferred from electronic annotation; 5634, nucleus, inferred from electronic annotation; 5694, chromosome, inferred from electronic annotation	3677, DNA binding, inferred from electronic annotation	Mm.358797	---	NP_473386.1	NM_054045	1422155_at (---): Hist2h3c2; histone 2, H3c2	3.67191	3.87628	3.73603	3.98833	3.70797	3.84349	4.55876	4.90607	5.24199
1424242_at	Bphl	biphenyl hydrolase-like (serine hydrolase, breast epithelial mucin-associated antigen)	0.00350323	0.0328512	0.0209788	0.000450475	-1.14678	1.83217	2.1011	634.934	553.665	1163.31	6.81173	12.8528	225.178	chr. 13, 33.59 Mb	13	33572109	33608581	6725, aromatic compound metabolism, inferred from electronic annotation	5739, mitochondrion, inferred from direct assay	3824, catalytic activity, inferred from electronic annotation; 16787, hydrolase activity, inferred from electronic annotation	Mm.140243	ENSMUSG00000038286	NP_080788.1	NM_026512	1424242_at (chr. 13, 33.59 Mb): Bphl; biphenyl hydrolase-like (serine hydrolase, breast epithelial mucin-associated antigen)	9.3015	9.3015	9.32822	9.12692	9.07411	9.13679	10.455	10.1409	9.90268
1448604_at	Uck2	uridine-cytidine kinase 2	0.000283292	0.00904461	0.020985	7.31068e-05	-1.71727	-5.40245	-3.14595	465.448	271.039	86.155	25.2104	10.679	24.0773	chr. 1, 167.19 Mb	1	167157655	167218312	9058, biosynthesis, inferred from electronic annotation	---	166, nucleotide binding, inferred from electronic annotation; 4849, uridine kinase activity, inferred from electronic annotation; 5524, ATP binding, inferred from electronic annotation; 16301, kinase activity, inferred from electronic annotation; 16740...	Mm.280895	ENSMUSG00000026558	NP_109649.1	NM_030724	1448604_at (chr. 1, 167.19 Mb): Uck2; uridine-cytidine kinase 2	8.91774	8.89498	8.77039	8.13027	8.09602	8.01852	6.6811	6.60479	5.87088
1438240_at	Ccin	calicin	0.0588215	0.0389371	0.0209901	0.00325594	-1.14315	1.06433	1.21669	14.3591	12.561	15.2828	0.273033	0.817424	0.420596	chr. 4, 43.9 Mb	4	43900796	43901453	---	5856, cytoskeleton, inferred from sequence or structural similarity	5515, protein binding, inferred from electronic annotation	Mm.348215	---	NP_001002787.1	NM_001002787	1438240_at (chr. 4, 43.9 Mb): Ccin; calicin	3.82797	3.87522	3.82797	3.56287	3.63563	3.74808	3.88754	3.95212	3.96076
1456372_at	Itm2b	Integral membrane protein 2B, mRNA (cDNA clone MGC:27534 IMAGE:4458918)	0.137037	0.0155634	0.0209911	0.00329547	-1.15966	1.20104	1.39279	18.2701	15.7547	21.9431	0.27762	1.72244	1.04292	chr. 14, 67.72 Mb	14	67720480	67721103	6915, apoptosis, inferred from direct assay; 6915, apoptosis, inferred from mutant phenotype; 6917, induction of apoptosis, inferred from genetic interaction	5624, membrane fraction, traceable author statement; 16021, integral to membrane, Unknown; 16021, integral to membrane, inferred from electronic annotation	5515, protein binding, inferred from physical interaction; 5524, ATP binding, inferred from direct assay	Mm.4266	---	NP_032436.1	NM_008410	1456372_at (chr. 14, 67.72 Mb): Itm2b; Integral membrane protein 2B, mRNA (cDNA clone MGC:27534 IMAGE:4458918)	4.19246	4.16881	4.21263	3.80628	4.12358	3.98583	4.37444	4.49026	4.49905
1425465_a_at	Senp2	SUMO/sentrin specific peptidase 2	0.00113313	0.000957766	0.0210072	3.21814e-05	-2.45607	-4.66247	-1.89835	125.122	50.9441	26.836	15.4605	3.51331	5.16417	chr. 16, 20.8 Mb	16	20782272	20821083	6508, proteolysis, inferred from electronic annotation; 6512, ubiquitin cycle, inferred from electronic annotation; 16055, Wnt receptor signaling pathway, inferred from electronic annotation; 30111, regulation of Wnt receptor signaling pathway, inferre...	5634, nucleus, inferred from electronic annotation; 5643, nuclear pore, inferred from sequence or structural similarity	8233, peptidase activity, inferred from electronic annotation; 8234, cysteine-type peptidase activity, inferred from electronic annotation; 16787, hydrolase activity, inferred from electronic annotation; 5515, protein binding, inferred from sequence or...	Mm.297431	ENSMUSG00000022855	NP_083733.1	NM_029457	1425465_a_at (chr. 16, 20.8 Mb): Senp2; SUMO/sentrin specific peptidase 2	6.87179	6.84934	7.1593	5.5698	5.76874	5.66713	4.80506	4.97033	4.40626
1435766_at	Pphln1	periphilin 1	0.00607881	0.180875	0.0210159	0.00179458	2.0968	1.18626	-1.76757	20.5737	43.1391	24.4059	3.38342	8.02575	1.70779	chr. 15, 93.51 Mb	15	93464566	93555766	31424, keratinization, inferred from electronic annotation	5634, nucleus, inferred from electronic annotation	---	Mm.74208	ENSMUSG00000036167	NP_666174.1; NP_780572.1	NM_146062; NM_175363	1435766_at (chr. 15, 93.51 Mb): Pphln1; periphilin 1	4.21498	4.22266	4.61354	5.71035	5.29811	5.23703	4.57656	4.5259	4.71807
1437623_x_at	Xrcc3	X-ray repair complementing defective repair in Chinese hamster cells 3	0.00267528	0.0069766	0.0210197	5.49627e-05	-2.24184	-4.55202	-2.03048	153.891	68.6447	33.8072	5.67295	7.3992	8.27217	---				6259, DNA metabolism, inferred from electronic annotation; 6281, DNA repair, inferred from electronic annotation; 6310, DNA recombination, inferred from electronic annotation; 6974, response to DNA damage stimulus, inferred from electronic annotation	5634, nucleus, inferred from electronic annotation	166, nucleotide binding, inferred from electronic annotation; 3677, DNA binding, inferred from electronic annotation; 5524, ATP binding, inferred from electronic annotation; 8094, DNA-dependent ATPase activity, inferred from electronic annotation	Mm.19082	ENSMUSG00000021287	NP_083151.1	NM_028875	1437623_x_at (---): Xrcc3; X-ray repair complementing defective repair in Chinese hamster cells 3	7.24607	7.22455	7.32473	6.26514	5.96909	6.05265	4.99161	4.73949	5.42269
1449016_at	Zp2	zona pellucida glycoprotein 2	0.166212	0.0937175	0.02102	0.0178637	-1.14488	1.22979	1.40796	13.4556	11.7528	16.5475	1.46778	0.788426	2.03004	chr. 7, 114.01 Mb	7	114007919	114020858	7338, fertilization (sensu Metazoa), inferred from electronic annotation; 7339, binding of sperm to zona pellucida, inferred from direct assay	5578, extracellular matrix (sensu Metazoa), inferred from electronic annotation; 5615, extracellular space, Unknown; 16021, integral to membrane, Unknown; 16021, integral to membrane, inferred from electronic annotation	4872, receptor activity, inferred from electronic annotation; 5515, protein binding, inferred from physical interaction	Mm.6510	ENSMUSG00000030911	NP_035905.1	NM_011775	1449016_at (chr. 7, 114.01 Mb): Zp2; zona pellucida glycoprotein 2	3.886	3.77635	3.57048	3.54118	3.46285	3.65433	3.9575	3.92813	4.23914
1438673_at	Slc4a7	solute carrier family 4, sodium bicarbonate cotransporter, member 7	0.049981	0.391301	0.0210209	0.00670205	1.36759	-1.10672	-1.51354	276.287	377.847	249.645	35.9788	10.8002	30.267	chr. 14, 13.26 Mb	14	13263372	13266179	6820, anion transport, Unknown; 6820, anion transport, inferred from electronic annotation	16020, membrane, Unknown; 16020, membrane, inferred from electronic annotation; 16021, integral to membrane, inferred from electronic annotation	5452, inorganic anion exchanger activity, Unknown; 5452, inorganic anion exchanger activity, inferred from electronic annotation; 15380, anion exchanger activity, inferred from electronic annotation	Mm.258893	---	XP_147798.3	XM_147798	1438673_at (chr. 14, 13.26 Mb): Slc4a7; solute carrier family 4, sodium bicarbonate cotransporter, member 7	7.87711	8.19079	8.23635	8.5588	8.52136	8.60363	7.91438	8.14579	7.81032
1433703_s_at	Bahd1	bromo adjacent homology domain containing 1	0.000384668	0.001996	0.021024	1.65644e-05	2.51578	1.77761	-1.41526	86.981	218.825	154.618	6.34799	21.9532	4.73373	chr. 2, 118.44 Mb	2	118436496	118438374	---	---	3677, DNA binding, inferred from electronic annotation	Mm.330487	ENSMUSG00000040007	XP_130491.4	XM_130491	1433703_s_at (chr. 2, 118.44 Mb): Bahd1; bromo adjacent homology domain containing 1	6.48834	6.31677	6.51487	7.80897	7.89213	7.60487	7.31479	7.2751	7.22646
1428636_at	Steap2	six transmembrane epithelial antigen of prostate 2	0.000225682	0.00873921	0.0210341	7.16279e-05	-2.01816	-8.02519	-3.97649	379.274	187.931	47.2605	25.9765	10.62	16.4545	chr. 5, 5.68 Mb	5	5677729	5683291	6118, electron transport, inferred from electronic annotation; 6893, Golgi to plasma membrane transport, Unknown; 6897, endocytosis, Unknown; 45055, regulated secretory pathway, Unknown; 6893, Golgi to plasma membrane transport, inferred from sequence ...	5769, early endosome, Unknown; 5886, plasma membrane, Unknown; 16021, integral to membrane, inferred from electronic annotation; 30173, integral to Golgi membrane, Unknown; 42598, vesicular fraction, Unknown; 5769, early endosome, inferred from sequenc...	5215, transporter activity, Unknown; 5215, transporter activity, inferred from sequence or structural similarity	Mm.274956	ENSMUSG00000015653	XP_284053.1	XM_284053	1428636_at (chr. 5, 5.68 Mb): Steap2; six transmembrane epithelial antigen of prostate 2	8.60957	8.44938	8.63539	7.64079	7.48204	7.53478	5.63826	5.96101	4.89148
1422301_at	Ftl2	ferritin light chain 2	0.0678814	0.000554082	0.0210358	0.000741721	-1.132	-1.37931	-1.21847	280.151	247.484	203.11	11.15	16.928	7.85112	chr. 3, 95.47 Mb	3	95470738	95471515	6826, iron ion transport, inferred from electronic annotation; 6879, iron ion homeostasis, inferred from electronic annotation	---	5488, binding, inferred from electronic annotation; 5506, iron ion binding, inferred from electronic annotation; 8199, ferric iron binding, inferred from electronic annotation; 46872, metal ion binding, inferred from electronic annotation	Mm.359409	---	NP_032075.1	NM_008049	1422301_at (chr. 3, 95.47 Mb): Ftl2; ferritin light chain 2	8.18983	8.0761	8.12198	7.84148	7.96694	8.03831	7.71876	7.6702	7.60723
1450157_a_at	Hmmr	hyaluronan mediated motility receptor (RHAMM)	0.000573812	0.000302306	0.0210477	2.51981e-05	-2.61352	-3.94076	-1.50784	86.5176	33.1038	21.9545	10.2154	3.02178	3.16372	chr. 11, 40.46 Mb	11	40440327	40472364	---	---	4872, receptor activity, inferred from electronic annotation; 5540, hyaluronic acid binding, inferred from electronic annotation	Mm.116997	ENSMUSG00000020330	NP_038580.1	NM_013552	1450157_a_at (chr. 11, 40.46 Mb): Hmmr; hyaluronan mediated motility receptor (RHAMM)	6.47224	6.23571	6.57606	5.17551	4.91151	5.0477	4.49796	4.21097	4.62928
1416701_at	Rnd3	Rho family GTPase 3	0.000701978	0.459234	0.0210508	0.0006037	8.23242	1.46619	-5.61484	27.8319	229.124	40.8069	2.40026	45.3583	18.5546	chr. 2, 51.07 Mb	2	51062597	51081274	7015, actin filament organization, Unknown; 7155, cell adhesion, Unknown; 7264, small GTPase mediated signal transduction, Unknown; 15031, protein transport, inferred from electronic annotation; 7264, small GTPase mediated signal transduction, inferred...	5795, Golgi stack, inferred from electronic annotation	166, nucleotide binding, inferred from electronic annotation; 3924, GTPase activity, Unknown; 5525, GTP binding, Unknown; 5525, GTP binding, inferred from electronic annotation	Mm.46497	ENSMUSG00000017144	NP_083086.1	NM_028810	1416701_at (chr. 2, 51.07 Mb): Rnd3; Rho family GTPase 3	4.79878	4.66849	4.91796	7.56564	8.1219	7.77714	5.75515	5.60935	4.29224
1457442_at	AW125324	expressed sequence AW125324	0.245597	0.0701678	0.021055	0.0141864	-1.10478	1.22613	1.3546	14.1608	12.8178	17.3629	1.43463	0.56065	1.67337	chr. 11, 58.08 Mb	11	58080996	58081571	---	---	---	---	---	---	---	1457442_at (chr. 11, 58.08 Mb): AW125324; expressed sequence AW125324	3.88487	3.92485	3.64635	3.65194	3.635	3.75056	3.94883	4.21005	4.18098
1445256_at	Vcl	Vinculin, mRNA (cDNA clone MGC:6134 IMAGE:3495710)	0.0781281	0.15189	0.0210561	0.0186531	-1.26595	1.1871	1.5028	27.9854	22.1063	33.2213	2.71512	3.16754	4.21971	chr. 14, 19.31 Mb	14	19309127	19309776	7155, cell adhesion, inferred from direct assay; 8152, metabolism, Unknown; 30032, lamellipodium biogenesis, inferred from direct assay; 30334, regulation of cell migration, inferred from direct assay; 7155, cell adhesion, inferred from electronic anno...	5856, cytoskeleton, inferred from electronic annotation; 5911, intercellular junction, inferred from direct assay; 5912, adherens junction, inferred from direct assay; 5925, focal adhesion, inferred from direct assay; 15629, actin cytoskeleton, inferre...	3779, actin binding, inferred from electronic annotation; 5198, structural molecule activity, inferred from electronic annotation; 5515, protein binding, inferred from physical interaction; 16491, oxidoreductase activity, Unknown; 5515, protein binding...	Mm.279361	---	NP_033528.3	NM_009502	1445256_at (chr. 14, 19.31 Mb): Vcl; Vinculin, mRNA (cDNA clone MGC:6134 IMAGE:3495710)	4.72344	4.72344	4.95979	4.2996	4.68331	4.3877	5.1107	5.19437	4.83272
1436045_at	AI843383	expressed sequence AI843383	0.919581	0.032344	0.0210652	0.00619989	1.04604	-2.63097	-2.75211	71.7779	75.0827	27.2819	8.33908	23.2372	8.94778	chr. 1, 38.13 Mb	1	38126501	38127844	---	---	---	---	---	---	---	1436045_at (chr. 1, 38.13 Mb): AI843383; expressed sequence AI843383	6.12147	6.01633	6.33955	6.67087	5.92333	5.96971	4.91252	5.10721	4.10936
1456112_at	Tpr	translocated promoter region	0.0331756	0.213559	0.0210705	0.0136172	-1.22689	1.13288	1.38991	687.202	560.119	778.516	46.9913	48.5856	92.7504	chr. 1, 150.24 Mb	1	150229600	150259891	---	5634, nucleus, inferred from electronic annotation; 5635, nuclear membrane, inferred from direct assay	---	Mm.174256	ENSMUSG00000006005	NP_598541.2	NM_133780	1456112_at (chr. 1, 150.24 Mb): Tpr; translocated promoter region	9.35721	9.3762	9.53378	9.02467	9.26314	9.09033	9.77858	9.5742	9.44076
1417305_at	Apeg1	aortic preferentially expressed gene 1	0.000393162	0.00425659	0.021073	4.06327e-05	3.46132	2.094	-1.65297	21.055	72.8783	44.0893	2.27061	4.41001	6.74701	chr. 1, 75.69 Mb	1	75691733	75695288	6468, protein amino acid phosphorylation, inferred from electronic annotation	5634, nucleus, inferred from electronic annotation	166, nucleotide binding, inferred from electronic annotation; 4674, protein serine/threonine kinase activity, inferred from electronic annotation; 5524, ATP binding, inferred from electronic annotation; 16301, kinase activity, inferred from electronic ...	Mm.275397	ENSMUSG00000026207	NP_031489.2	NM_007463	1417305_at (chr. 1, 75.69 Mb): Apeg1; aortic preferentially expressed gene 1	4.20525	4.4973	4.46819	6.28357	6.12186	6.15164	5.60899	5.55769	5.18432
1459434_at	Pdhx	Pyruvate dehydrogenase complex, component X, mRNA (cDNA clone MGC:74380 IMAGE:6532760)	0.308933	0.0207831	0.0211007	0.00310711	-1.15418	1.82574	2.10723	39.0558	33.8387	71.3057	6.40876	1.86101	14.3112	chr. 2, 102.76 Mb	2	102759750	102760380	8152, metabolism, Unknown; 8152, metabolism, inferred from electronic annotation	5739, mitochondrion, inferred from direct assay; 5739, mitochondrion, Unknown; 5967, pyruvate dehydrogenase complex (sensu Eukaryota), Unknown; 5739, mitochondrion, inferred from electronic annotation	5489, electron transporter activity, Unknown; 5515, protein binding, Unknown; 8415, acyltransferase activity, Unknown; 31405, lipoic acid binding, inferred from electronic annotation; 5515, protein binding, inferred from electronic annotation; 8415, ac...	Mm.315011	---	NP_780303.1	NM_175094	1459434_at (chr. 2, 102.76 Mb): Pdhx; Pyruvate dehydrogenase complex, component X, mRNA (cDNA clone MGC:74380 IMAGE:6532760)	4.98632	5.4403	5.394	4.99921	5.08018	5.15804	6.37919	6.2334	5.79284
1419129_at	Slc22a13	solute carrier family 22 (organic cation transporter), member 13	0.325947	0.0427323	0.0211061	0.0131357	-1.07923	1.27583	1.37692	31.5224	29.2082	40.2172	1.77068	2.9503	4.33845	chr. 9, 119.2 Mb	9	119187261	119203367	6810, transport, inferred from electronic annotation	16021, integral to membrane, inferred from electronic annotation	5215, transporter activity, inferred from electronic annotation	Mm.38775	ENSMUSG00000010644	NP_598741.1	NM_133980	1419129_at (chr. 9, 119.2 Mb): Slc22a13; solute carrier family 22 (organic cation transporter), member 13	5.0468	4.99675	4.88675	4.70441	4.88874	4.99675	5.15682	5.34554	5.4698
1424027_at	Pxn	paxillin	0.0282125	0.811203	0.0211205	0.00782277	1.40111	-1.01515	-1.42234	169.204	237.073	166.678	10.0186	28.6768	16.8201	chr. 5, 114.66 Mb	5	114657141	114668865	187, activation of MAPK activity, inferred from direct assay; 1763, branching morphogenesis, inferred from direct assay; 6457, protein folding, Unknown; 6928, cell motility, inferred from mutant phenotype; 7010, cytoskeleton organization and biogenesis...	5925, focal adhesion, inferred from direct assay; 5925, focal adhesion, traceable author statement; 30027, lamellipodium, inferred from direct assay; 5856, cytoskeleton, inferred from electronic annotation	5515, protein binding, inferred from physical interaction; 30159, receptor signaling complex scaffold activity, traceable author statement; 46872, metal ion binding, inferred from electronic annotation; 5515, protein binding, inferred from electronic a...	Mm.18714	ENSMUSG00000029528	NP_035353.1; NP_598676.1	NM_011223; NM_133915	1424027_at (chr. 5, 114.66 Mb): Pxn; paxillin	7.34105	7.4972	7.36465	7.67388	8.00562	7.96586	7.33652	7.25704	7.53485
1440356_at	Ciapin1	Cytokine induced apoptosis inhibitor 1, mRNA (cDNA clone MGC:29983 IMAGE:5123958)	0.00388034	0.112978	0.0211208	0.00261718	-1.2439	1.20379	1.4974	30.235	24.3065	36.3967	1.40752	1.04707	4.50456	chr. 8, 94.1 Mb	8	94104071	94104851	6915, apoptosis, inferred from electronic annotation; 6916, anti-apoptosis, inferred from mutant phenotype; 30097, hemopoiesis, inferred from mutant phenotype	5737, cytoplasm, inferred from direct assay	8168, methyltransferase activity, inferred from electronic annotation; 16740, transferase activity, inferred from electronic annotation	Mm.27582	---	NP_598902.1; NP_776091.1	NM_134141; NM_173730	1440356_at (chr. 8, 94.1 Mb): Ciapin1; Cytokine induced apoptosis inhibitor 1, mRNA (cDNA clone MGC:29983 IMAGE:5123958)	4.87884	4.99369	4.87884	4.56663	4.67331	4.56724	5.00479	5.16973	5.36067
1426314_at	Ednrb	endothelin receptor type B	0.0412114	0.374046	0.0211329	0.0143558	1.44989	1.10681	-1.30997	18.6359	27.02	20.6265	3.00115	2.23961	0.639128	chr. 14, 98.37 Mb	14	98360489	98389469	1755, neural crest cell migration, inferred from mutant phenotype; 6885, regulation of pH, inferred from mutant phenotype; 7165, signal transduction, inferred from electronic annotation; 7186, G-protein coupled receptor protein signaling pathway, infer...	5615, extracellular space, Unknown; 16021, integral to membrane, Unknown; 16021, integral to membrane, inferred from electronic annotation	1584, rhodopsin-like receptor activity, inferred from electronic annotation; 1600, endothelin-B receptor activity, inferred from direct assay; 4871, signal transducer activity, inferred from electronic annotation; 4872, receptor activity, inferred from...	Mm.229532	ENSMUSG00000022122	NP_031930.1	NM_007904	1426314_at (chr. 14, 98.37 Mb): Ednrb; endothelin receptor type B	4.29428	4.39377	3.93227	4.85054	4.7911	4.61606	4.39377	4.3902	4.31391
1458481_at	Gm614	gene model 614, (NCBI)	0.14789	0.0183934	0.021136	0.00407725	-1.10218	1.163	1.28184	13.2042	11.98	15.3565	0.64796	0.899489	0.397644	chr. X, 95.86 Mb	X	95862734	95865354	---	---	---	Mm.212463	---	XP_159329.3	XM_159329	1458481_at (chr. X, 95.86 Mb): Gm614; gene model 614, (NCBI)	3.63877	3.76323	3.76323	3.63491	3.65218	3.4522	3.98013	3.90622	3.93501
1426596_a_at	Smn1	survival motor neuron 1	0.00462892	0.00121953	0.021143	0.000126986	-1.47401	-2.07712	-1.40916	70.5164	47.8399	33.9492	5.77645	2.17424	3.77946	chr. 13, 96.32 Mb	13	96318499	96331341	245, spliceosome assembly, inferred from electronic annotation; 6397, mRNA processing, inferred from electronic annotation	5634, nucleus, inferred from direct assay; 5737, cytoplasm, inferred from direct assay; 5634, nucleus, inferred from electronic annotation; 5737, cytoplasm, inferred from electronic annotation	3676, nucleic acid binding, inferred from electronic annotation; 3723, RNA binding, inferred from electronic annotation	Mm.2025	ENSMUSG00000021645	NP_035550.1	NM_011420	1426596_a_at (chr. 13, 96.32 Mb): Smn1; survival motor neuron 1	6.11458	6.26318	6.03235	5.61751	5.61751	5.50237	5.09574	5.23264	4.90941
1451285_at	Fus	fusion, derived from t(12;16) malignant liposarcoma (human)	0.0317256	0.0358191	0.021143	0.000964735	1.26147	-2.6477	-3.33999	1027.71	1296.42	388.152	71.9034	125.059	143.374	chr. 5, 147.08 Mb	5	147073997	147076233	398, nuclear mRNA splicing, via spliceosome, inferred from electronic annotation; 6397, mRNA processing, inferred from electronic annotation; 45944, positive regulation of transcription from RNA polymerase II promoter, inferred from direct assay	5634, nucleus, inferred from direct assay; 5737, cytoplasm, inferred from direct assay; 5634, nucleus, inferred from electronic annotation	166, nucleotide binding, inferred from electronic annotation; 3676, nucleic acid binding, inferred from electronic annotation; 3677, DNA binding, inferred from electronic annotation; 3723, RNA binding, inferred from electronic annotation; 8270, zinc io...	Mm.277680	ENSMUSG00000030795	NP_631888.1	NM_139149	1451285_at (chr. 5, 147.08 Mb): Fus; fusion, derived from t(12;16) malignant liposarcoma (human)	10.1173	9.94573	9.94573	10.2107	10.4835	10.3136	8.45866	9.09329	8.0577
1426525_at	Arid2	AT rich interactive domain 2 (Arid-rfx like)	0.0229523	0.00337723	0.0211451	0.0010525	1.15932	1.4097	1.21597	1151.46	1334.91	1623.21	58.2941	67.074	113.161	chr. 15, 96.45 Mb	15	96436677	96469778	---	5634, nucleus, inferred from electronic annotation; 5622, intracellular, inferred from electronic annotation	3677, DNA binding, inferred from electronic annotation	Mm.17166	ENSMUSG00000033237	NP_780460.1	NM_175251	1426525_at (chr. 15, 96.45 Mb): Arid2; AT rich interactive domain 2 (Arid-rfx like)	10.1108	10.1441	10.2492	10.4426	10.3002	10.4011	10.5538	10.6781	10.7549
1416396_at	Snx4	sorting nexin 4	0.0905902	0.643243	0.0211453	0.0466072	-1.17867	1.03334	1.21797	18.9385	16.0676	19.5699	1.90792	1.10585	1.25686	chr. 16, 32.08 Mb	16	32059497	32108349	7242, intracellular signaling cascade, Unknown; 7242, intracellular signaling cascade, inferred from electronic annotation	---	---	Mm.28196	ENSMUSG00000022808	NP_542124.1	NM_080557	1416396_at (chr. 16, 32.08 Mb): Snx4; sorting nexin 4	4.23605	4.09419	4.38486	3.93157	4.11501	3.96498	4.23605	4.39377	4.23605
1436173_at	---	Deleted in liver cancer 1 (Dlc-1)	0.00094851	0.0129169	0.0211486	0.000508903	-2.06566	-1.48077	1.39499	740.04	358.258	499.767	78.6075	33.4997	57.7828	chr. 8, 35.38 Mb	8	35375016	35376467	30155, regulation of cell adhesion, inferred from sequence or structural similarity; 30308, negative regulation of cell growth, inferred from sequence or structural similarity; 7010, cytoskeleton organization and biogenesis, non-traceable author statement	5737, cytoplasm, non-traceable author statement	5096, GTPase activator activity, inferred from electronic annotation; 5100, Rho GTPase activator activity, non-traceable author statement; 5515, protein binding, non-traceable author statement	Mm.210875	---	---	---	1436173_at (chr. 8, 35.38 Mb): ---; Deleted in liver cancer 1 (Dlc-1)	9.38833	9.50151	9.68849	8.3203	8.55331	8.56784	8.99809	9.10565	8.77175
1416199_at	Kifc3	kinesin family member C3	0.0105435	0.0330715	0.0211665	0.000582776	1.10173	-1.57441	-1.73458	147.648	162.668	93.7797	2.61345	4.47039	14.8289	chr. 8, 94.39 Mb	8	94384000	94394597	7017, microtubule-based process, inferred from direct assay; 7018, microtubule-based movement, inferred from electronic annotation; 7030, Golgi organization and biogenesis, inferred from mutant phenotype	5794, Golgi apparatus, inferred from direct assay; 5871, kinesin complex, inferred from direct assay; 5874, microtubule, inferred from electronic annotation; 5875, microtubule associated complex, Unknown; 5875, microtubule associated complex, inferred ...	166, nucleotide binding, inferred from electronic annotation; 3774, motor activity, inferred from electronic annotation; 3777, microtubule motor activity, inferred from electronic annotation; 5524, ATP binding, inferred from electronic annotation; 8569...	Mm.378951	ENSMUSG00000031788	NP_034761.1	NM_010631	1416199_at (chr. 8, 94.39 Mb): Kifc3; kinesin family member C3	7.23521	7.1912	7.1912	7.35153	7.30295	7.38179	6.44395	6.3837	6.79154
1421306_a_at	Hdac9	histone deacetylase 9	0.638291	0.444549	0.0211718	0.296247	-1.06302	1.08494	1.15331	17.7388	16.6873	19.2456	3.01749	0.780231	0.9182	chr. 12, 31.06 Mb	12	30983487	31138574	122, negative regulation of transcription from RNA polymerase II promoter, inferred from direct assay; 6350, transcription, inferred from electronic annotation; 6355, regulation of transcription, DNA-dependent, inferred from electronic annotation; 7507...	5634, nucleus, inferred from direct assay; 5634, nucleus, inferred from electronic annotation; 118, histone deacetylase complex, traceable author statement; 5634, nucleus, traceable author statement; 5737, cytoplasm, traceable author statement	3714, transcription corepressor activity, inferred from direct assay; 4407, histone deacetylase activity, inferred from sequence or structural similarity; 4407, histone deacetylase activity, traceable author statement; 5515, protein binding, inferred f...	Mm.310551	ENSMUSG00000004698	NP_077038.2	NM_024124	1421306_a_at (chr. 12, 31.06 Mb): Hdac9; histone deacetylase 9	4.40711	3.983	4.01682	4.12317	3.98835	4.06735	4.27235	4.19302	4.33069
1443230_at	---	CDNA clone IMAGE:6514950	0.562532	0.0235411	0.0211739	0.00403074	-1.06139	1.80046	1.911	14.9726	14.1066	26.9576	1.88509	1.3996	5.97494	chr. 7, 43.37 Mb	7	43372840	43373493	---	---	---	Mm.125975	---	---	---	1443230_at (chr. 7, 43.37 Mb): ---; CDNA clone IMAGE:6514950	3.74059	4.09155	3.85825	3.70136	3.97108	3.7686	5.0767	4.62198	4.49197
1432255_at	Mast1	microtubule associated serine/threonine kinase 1	0.0629291	0.395266	0.0211766	0.0301148	-1.32956	-1.10287	1.20554	17.6991	13.3121	16.0482	2.67089	0.875653	0.633485	chr. 8, 84.2 Mb	8	84198237	84199217	6468, protein amino acid phosphorylation, Unknown; 6468, protein amino acid phosphorylation, inferred from sequence or structural similarity; 7243, protein kinase cascade, inferred from sequence or structural similarity; 7010, cytoskeleton organization...	5856, cytoskeleton, inferred from electronic annotation; 16020, membrane, inferred from electronic annotation; 16020, membrane, inferred from direct assay	166, nucleotide binding, inferred from electronic annotation; 287, magnesium ion binding, inferred from electronic annotation; 4672, protein kinase activity, Unknown; 4674, protein serine/threonine kinase activity, inferred from electronic annotation; ...	Mm.154614	---	NP_064329.1	NM_019945	1432255_at (chr. 8, 84.2 Mb): Mast1; microtubule associated serine/threonine kinase 1	4.37352	3.97108	4.06063	3.62532	3.76081	3.81149	3.97108	4.06864	3.97108
1446968_at	Picalm	Phosphatidylinositol binding clathrin assembly protein, mRNA (cDNA clone MGC:36616 IMAGE:5346041)	0.97328	0.10192	0.0211784	0.052798	-1.03321	1.53784	1.58891	27.0381	26.169	41.5803	7.8244	2.43732	6.59816	chr. 7, 84.26 Mb	7	84261672	84262086	6897, endocytosis, inferred from electronic annotation; 7275, development, inferred from electronic annotation; 30097, hemopoiesis, inferred from mutant phenotype; 6461, protein complex assembly, inferred from sequence or structural similarity; 6898, r...	5795, Golgi stack, inferred from electronic annotation; 5905, coated pit, inferred from electronic annotation; 5905, coated pit, inferred from sequence or structural similarity; 5905, coated pit, inferred from direct assay	5543, phospholipid binding, inferred from electronic annotation; 5545, phosphatidylinositol binding, inferred from sequence or structural similarity; 30276, clathrin binding, inferred from sequence or structural similarity	Mm.235175	---	NP_666306.2	NM_146194	1446968_at (chr. 7, 84.26 Mb): Picalm; Phosphatidylinositol binding clathrin assembly protein, mRNA (cDNA clone MGC:36616 IMAGE:5346041)	4.27102	4.74714	5.12731	4.5553	4.7385	4.82275	5.40345	5.57816	5.11442
1447160_at	Nono; LOC434808	non-POU-domain-containing, octamer binding protein; similar to Non-POU-domain-containing, octamer binding protein	0.0509539	0.00225313	0.021181	0.000177114	-1.11534	-1.43656	-1.288	180.379	161.726	125.563	8.05583	0	8.27467	---				398, nuclear mRNA splicing, via spliceosome, inferred from electronic annotation; 6281, DNA repair, inferred from electronic annotation; 6310, DNA recombination, inferred from electronic annotation; 6350, transcription, inferred from electronic annotat...	5634, nucleus, inferred from electronic annotation	166, nucleotide binding, inferred from electronic annotation; 3676, nucleic acid binding, Unknown; 3677, DNA binding, inferred from electronic annotation; 3723, RNA binding, inferred from electronic annotation; 5515, protein binding, inferred from phys...	Mm.280069	ENSMUSG00000031311	NP_075633.1; XP_486722.1	NM_023144; XM_486722	1447160_at (---): Nono; LOC434808; non-POU-domain-containing, octamer binding protein; similar to Non-POU-domain-containing, octamer binding protein	7.46217	7.45242	7.56724	7.3374	7.3374	7.3374	6.89001	7.07374	6.94689
1416046_a_at	Fuca2	fucosidase, alpha-L- 2, plasma	4.71608e-08	0.00633259	0.021185	1.59211e-05	3.63462	17.4441	4.79944	76.1694	276.846	1328.71	1.069	4.16956	451.685	chr. 10, 13.39 Mb	10	13382859	13398153	5975, carbohydrate metabolism, inferred from electronic annotation	---	4560, alpha-L-fucosidase activity, inferred from electronic annotation; 16787, hydrolase activity, inferred from electronic annotation; 16798, hydrolase activity, acting on glycosyl bonds, inferred from electronic annotation	Mm.26625	ENSMUSG00000019810	NP_080075.2	NM_025799	1416046_a_at (chr. 10, 13.39 Mb): Fuca2; fucosidase, alpha-L- 2, plasma	6.25997	6.22778	6.26538	8.08763	8.12543	8.12543	10.6244	10.6441	9.65696
1428141_at	Gga2	golgi associated, gamma adaptin ear containing, ARF binding protein 2	0.0342392	0.0281378	0.0211905	0.000478434	1.10321	-2.20847	-2.43639	2032.28	2242.02	920.222	57.7965	94.5598	209.438	chr. 7, 115.88 Mb	7	115866167	115899060	6461, protein complex assembly, inferred from electronic annotation; 6810, transport, inferred from electronic annotation; 6886, intracellular protein transport, inferred from electronic annotation; 6891, intra-Golgi transport, inferred from electronic...	5795, Golgi stack, inferred from electronic annotation; 5802, Golgi trans face, inferred from sequence or structural similarity; 16020, membrane, inferred from electronic annotation; 30130, clathrin coat of trans-Golgi network vesicle, inferred from el...	8565, protein transporter activity, inferred from electronic annotation; 30306, ADP-ribosylation factor binding, inferred from sequence or structural similarity	Mm.29619	ENSMUSG00000030872	NP_083034.1	NM_028758	1428141_at (chr. 7, 115.88 Mb): Gga2; golgi associated, gamma adaptin ear containing, ARF binding protein 2	10.965	10.965	11.0355	11.0912	11.0989	11.1991	9.99514	10.0507	9.40831
1441472_at	Arid3b	AT rich interactive domain 3B (Bright like) (Arid3b), mRNA	0.00186279	0.111886	0.0211909	0.00169429	-1.34363	1.29813	1.74421	19.5778	14.5708	25.4146	0.640471	0.733363	4.35016	chr. 9, 57.93 Mb	9	57930637	57931115	---	5622, intracellular, Unknown; 5622, intracellular, inferred from electronic annotation	3677, DNA binding, Unknown; 3677, DNA binding, inferred from electronic annotation	Mm.350789	---	NP_062663.1	NM_019689	1441472_at (chr. 9, 57.93 Mb): Arid3b; AT rich interactive domain 3B (Bright like) (Arid3b), mRNA	4.31535	4.23569	4.32084	3.84103	3.80609	3.94432	4.92779	4.51628	4.51865
1444029_at	Parp11	Poly (ADP-ribose) polymerase family, member 11 (Parp11), mRNA	0.0812523	0.186314	0.0211961	0.0112887	1.16525	-1.09972	-1.28144	25.5416	29.7623	23.2257	0	2.38768	2.0236	chr. 6, 128.17 Mb	6	128168532	128169068	6471, protein amino acid ADP-ribosylation, inferred from electronic annotation	5634, nucleus, inferred from electronic annotation	3950, NAD+ ADP-ribosyltransferase activity, inferred from electronic annotation	Mm.110818	---	NP_852067.1	NM_181402	1444029_at (chr. 6, 128.17 Mb): Parp11; Poly (ADP-ribose) polymerase family, member 11 (Parp11), mRNA	4.67478	4.67478	4.67478	5.01666	4.86933	4.7911	4.48131	4.4462	4.67478
1449836_x_at	Biklk	Bcl2-interacting killer-like	0.0511984	0.008763	0.0212002	0.00024662	1.47605	10.0249	6.7917	98.8609	145.923	991.068	19.0171	11.1535	411.862	chr. 15, 83.58 Mb	15	83575510	83593235	6917, induction of apoptosis, inferred from direct assay	5740, mitochondrial membrane, inferred from direct assay	5515, protein binding, inferred from physical interaction	Mm.267006	ENSMUSG00000016758	NP_031572.1	NM_007546	1449836_x_at (chr. 15, 83.58 Mb): Biklk; Bcl2-interacting killer-like	6.90438	6.36883	6.55686	7.19093	7.07336	7.29445	10.1857	10.3306	9.02467
1458109_at	Hapln1	Cartilage link protein (Crtl1)	0.0410792	0.189521	0.0212013	0.00143116	-1.07703	1.01128	1.08918	8.44293	7.83908	8.53816	0	0.212912	0.084321	---				7155, cell adhesion, inferred from electronic annotation	5578, extracellular matrix (sensu Metazoa), inferred from direct assay; 5615, extracellular space, Unknown; 5578, extracellular matrix (sensu Metazoa), inferred from electronic annotation	5540, hyaluronic acid binding, inferred from electronic annotation	Mm.266790	---	NP_038528.2	NM_013500	1458109_at (---): Hapln1; Cartilage link protein (Crtl1)	3.07774	3.07774	3.07774	3.01476	2.94226	2.95398	3.09899	3.1049	3.07774
1442240_at	Sh2bp1	SH2 domain binding protein 1 (tetratricopeptide repeat containing)	0.749019	0.127667	0.0212063	0.0572741	-1.05521	1.29421	1.36566	45.4627	43.0839	58.8381	8.50479	2.32487	6.10415	chr. 7, 104.9 Mb	7	104900065	104900785	---	5634, nucleus, inferred from direct assay	5515, protein binding, inferred from physical interaction; 42169, SH2 domain binding, inferred from direct assay; 5488, binding, inferred from electronic annotation	Mm.255858	---	NP_033457.1	NM_009431	1442240_at (chr. 7, 104.9 Mb): Sh2bp1; SH2 domain binding protein 1 (tetratricopeptide repeat containing)	5.17301	5.71859	5.57449	5.3386	5.45557	5.48878	5.98952	5.69874	5.93165
1449248_at	Clcn2	chloride channel 2	0.00014884	0.000271149	0.0212084	5.67195e-06	-3.06757	-4.70532	-1.53389	103.123	33.6173	21.9164	10.0263	2.30972	3.31874	chr. 16, 19.48 Mb	16	19475109	19488771	6810, transport, inferred from electronic annotation; 6811, ion transport, inferred from electronic annotation; 6821, chloride transport, inferred from electronic annotation	16020, membrane, inferred from electronic annotation; 16021, integral to membrane, Unknown; 16021, integral to membrane, inferred from electronic annotation	5216, ion channel activity, inferred from electronic annotation; 5244, voltage-gated ion channel activity, inferred from electronic annotation; 5247, voltage-gated chloride channel activity, inferred from electronic annotation	Mm.177761	ENSMUSG00000022843	NP_034030.1	NM_009900	1449248_at (chr. 16, 19.48 Mb): Clcn2; chloride channel 2	6.59192	6.61841	6.84115	4.98211	5.04905	5.17551	4.68565	4.30216	4.34244
1426671_a_at	Rnpc2	RNA-binding region (RNP1, RRM) containing 2	0.708401	0.0200137	0.0212148	0.000794132	1.00962	-1.38795	-1.40131	702.893	709.655	506.424	23.0901	18.2307	51.3588	chr. 2, 155.61 Mb	2	155604176	155624681	398, nuclear mRNA splicing, via spliceosome, inferred from electronic annotation; 6350, transcription, traceable author statement; 6355, regulation of transcription, DNA-dependent, inferred from electronic annotation; 6397, mRNA processing, inferred fr...	5634, nucleus, traceable author statement; 5634, nucleus, inferred from electronic annotation	166, nucleotide binding, inferred from electronic annotation; 3676, nucleic acid binding, inferred from electronic annotation; 3713, transcription coactivator activity, traceable author statement; 3723, RNA binding, inferred from electronic annotation;...	Mm.153895	ENSMUSG00000027620	NP_573505.1	NM_133242	1426671_a_at (chr. 2, 155.61 Mb): Rnpc2; RNA-binding region (RNP1, RRM) containing 2	9.447	9.50789	9.41504	9.42755	9.49317	9.49124	9.14371	8.90639	8.88817
1444592_at	---	Activated spleen cDNA, RIKEN full-length enriched library, clone:F830223B17 product:O-sialoglycoprotein endopeptidase, full insert sequence	0.145799	0.064745	0.0212197	0.014743	-1.21039	1.23534	1.49524	29.4329	24.3169	36.3596	3.36142	3.62356	2.99219	---				6508, proteolysis, inferred from electronic annotation	---	8270, zinc ion binding, inferred from electronic annotation; 8450, O-sialoglycoprotein endopeptidase activity, inferred from electronic annotation	Mm.379107	---	---	---	1444592_at (---): ---; Activated spleen cDNA, RIKEN full-length enriched library, clone:F830223B17 product:O-sialoglycoprotein endopeptidase, full insert sequence	4.87884	5.0356	4.70469	4.4591	4.8325	4.4895	5.15142	5.31019	5.08158
1427258_at	Trim24	tripartite motif protein 24	0.00103289	0.00494025	0.0212218	3.58959e-05	-2.17992	-6.27735	-2.87962	1138.96	522.477	181.439	89.6755	17.7014	47.6058	chr. 6, 38.08 Mb	6	38050246	38101931	6350, transcription, inferred from electronic annotation; 6355, regulation of transcription, DNA-dependent, inferred from electronic annotation; 16567, protein ubiquitination, inferred from electronic annotation; 6366, transcription from RNA polymerase...	151, ubiquitin ligase complex, inferred from electronic annotation; 5622, intracellular, inferred from electronic annotation; 5634, nucleus, inferred from electronic annotation; 5737, cytoplasm, inferred from direct assay; 5634, nucleus, inferred from ...	3677, DNA binding, inferred from electronic annotation; 4842, ubiquitin-protein ligase activity, inferred from electronic annotation; 5515, protein binding, inferred from electronic annotation; 8270, zinc ion binding, inferred from electronic annotatio...	Mm.41063	ENSMUSG00000029833	NP_659542.1	NM_145076	1427258_at (chr. 6, 38.08 Mb): Trim24; tripartite motif protein 24	10.0219	10.184	10.2455	9.07529	9.03312	8.9776	7.76976	7.6323	6.99633
1421167_at	Atp11a	ATPase, class VI, type 11A	0.0173616	0.797144	0.0212228	0.00691856	-1.37521	-1.01832	1.35047	51.1085	37.1642	50.1889	4.42665	4.07909	3.17678	chr. 8, 12.19 Mb	8	12135900	12243809	6812, cation transport, inferred from electronic annotation; 8152, metabolism, inferred from electronic annotation	16020, membrane, inferred from electronic annotation; 16021, integral to membrane, Unknown; 16021, integral to membrane, inferred from electronic annotation	166, nucleotide binding, inferred from electronic annotation; 287, magnesium ion binding, inferred from electronic annotation; 3824, catalytic activity, inferred from electronic annotation; 4012, phospholipid-translocating ATPase activity, inferred fro...	Mm.257837	ENSMUSG00000031441	NP_056619.1	NM_015804	1421167_at (chr. 8, 12.19 Mb): Atp11a; ATPase, class VI, type 11A	5.80204	5.6592	5.55449	5.08396	5.16319	5.38345	5.74813	5.57407	5.62001
1452970_at	Zfp198	zinc finger protein 198	0.186483	0.0545016	0.021223	0.00899846	1.11213	-1.257	-1.39795	645.137	717.475	513.234	64.3334	31.3784	57.382	chr. 14, 51.47 Mb	14	51448938	51489749	6350, transcription, inferred from electronic annotation; 6355, regulation of transcription, DNA-dependent, inferred from electronic annotation	5634, nucleus, inferred from electronic annotation	5515, protein binding, inferred from physical interaction; 8270, zinc ion binding, inferred from electronic annotation; 46872, metal ion binding, inferred from electronic annotation	Mm.31417	ENSMUSG00000021945	NP_083774.2	NM_029498	1452970_at (chr. 14, 51.47 Mb): Zfp198; zinc finger protein 198	9.20156	9.30245	9.48225	9.47321	9.43045	9.55395	8.93823	9.17615	8.87857
1441511_at	Kcnt1	potassium channel, subfamily T, member 1	0.000248931	0.271115	0.0212232	0.000754279	-1.23425	-1.04618	1.17977	17.3048	14.0205	16.5409	0.330745	0.305706	0.895673	chr. 2, 25.85 Mb	2	25849756	25850436	6810, transport, inferred from electronic annotation; 6811, ion transport, inferred from electronic annotation; 6812, cation transport, Unknown; 6813, potassium ion transport, Unknown; 6813, potassium ion transport, inferred from electronic annotation	16020, membrane, Unknown; 16021, integral to membrane, Unknown; 16020, membrane, inferred from electronic annotation; 16021, integral to membrane, inferred from electronic annotation	5216, ion channel activity, inferred from electronic annotation; 5244, voltage-gated ion channel activity, inferred from electronic annotation; 5261, cation channel activity, Unknown; 5267, potassium channel activity, Unknown; 5509, calcium ion binding...	Mm.119462	---	NP_780671.2	NM_175462	1441511_at (chr. 2, 25.85 Mb): Kcnt1; potassium channel, subfamily T, member 1	4.14294	4.08896	4.10687	3.78728	3.84505	3.79538	4.13546	4.00214	4.00214
1443275_at	Cdgap	Cdc42 GTPase-activating protein (Cdgap), mRNA	0.0110606	0.0362071	0.0212269	0.000879272	-1.17851	1.74969	2.06203	16.9044	14.3438	29.5773	0.763367	0.623842	6.19831	chr. 16, 37.53 Mb	16	37526908	37527562	7264, small GTPase mediated signal transduction, inferred from direct assay	30027, lamellipodium, inferred from direct assay	5096, GTPase activator activity, inferred from direct assay; 5515, protein binding, inferred from physical interaction; 17124, SH3 domain binding, inferred from direct assay	Mm.268397	---	NP_064656.2	NM_020260	1443275_at (chr. 16, 37.53 Mb): Cdgap; Cdc42 GTPase-activating protein (Cdgap), mRNA	4.11646	4.11646	4.00206	3.76803	3.87714	3.87912	5.19837	4.67646	4.72486
1425757_a_at	Impg1	interphotoreceptor matrix proteoglycan 1	0.230764	0.0585946	0.0212461	0.0151828	-1.04722	1.11627	1.16898	10.6896	10.2077	11.9326	0.456899	0.376051	0.676405	chr. 9, 80.61 Mb	9	80520800	80696012	---	---	4872, receptor activity, inferred from electronic annotation	Mm.155709	ENSMUSG00000032343	NP_071299.1	NM_022016	1425757_a_at (chr. 9, 80.61 Mb): Impg1; interphotoreceptor matrix proteoglycan 1	3.48303	3.36153	3.40724	3.40724	3.30213	3.34343	3.50848	3.55215	3.66528
1428757_at	Aasdhppt	aminoadipate-semialdehyde dehydrogenase-phosphopantetheinyl transferase	0.00120075	0.00524026	0.0212534	1.76939e-05	-1.59957	-2.21689	-1.38593	346.356	216.531	156.235	4.34033	8.7857	16.7393	chr. 9, 4.21 Mb	9	4203543	4217228	6633, fatty acid biosynthesis, inferred from electronic annotation	---	16740, transferase activity, inferred from electronic annotation; 287, magnesium ion binding, inferred from electronic annotation; 8897, phosphopantetheinyltransferase activity, inferred from electronic annotation	Mm.33970	ENSMUSG00000025894	NP_080552.2	NM_026276	1428757_at (chr. 9, 4.21 Mb): Aasdhppt; aminoadipate-semialdehyde dehydrogenase-phosphopantetheinyl transferase	8.42345	8.42798	8.45668	7.80593	7.77515	7.69181	7.44857	7.24807	7.14984
1446152_at	Lass6	Longevity assurance homolog 6 (S. cerevisiae), mRNA (cDNA clone MGC:67674 IMAGE:4224547)	0.0460281	0.0643842	0.0212539	0.00533706	-1.14211	1.26497	1.44474	29.6374	25.9496	37.4903	1.70542	1.50713	4.64303	chr. 2, 68.85 Mb	2	68848439	68848784	6355, regulation of transcription, DNA-dependent, Unknown; 8610, lipid biosynthesis, inferred from electronic annotation; 45449, regulation of transcription, inferred from electronic annotation; 6355, regulation of transcription, DNA-dependent, inferre...	5634, nucleus, Unknown; 16021, integral to membrane, Unknown; 5634, nucleus, inferred from electronic annotation; 16021, integral to membrane, inferred from electronic annotation	3677, DNA binding, inferred from electronic annotation; 3700, transcription factor activity, Unknown; 3700, transcription factor activity, inferred from electronic annotation	Mm.222222	---	NP_766444.1	NM_172856	1446152_at (chr. 2, 68.85 Mb): Lass6; Longevity assurance homolog 6 (S. cerevisiae), mRNA (cDNA clone MGC:67674 IMAGE:4224547)	4.83014	4.98144	4.85177	4.64301	4.7911	4.65404	5.40804	5.19954	5.05589
1437776_at	3632431M01Rik	Transmembrane and coiled coil domains 1, mRNA (cDNA clone IMAGE:3968813)	0.419634	0.0247526	0.0212553	0.00115072	-1.04804	1.88799	1.97868	27.0549	25.8149	51.0794	1.76103	1.63952	9.68837	chr. 6, 116.54 Mb	6	116544080	116545158	---	16021, integral to membrane, inferred from electronic annotation	---	Mm.372513	---	XP_132843.3	XM_132843	1437776_at (chr. 6, 116.54 Mb): 3632431M01Rik; Transmembrane and coiled coil domains 1, mRNA (cDNA clone IMAGE:3968813)	4.67492	4.85744	4.73506	4.679	4.60191	4.7837	5.83316	5.81579	5.31829
1425808_a_at	Myocd	myocardin	0.0864935	0.0141409	0.0212557	0.000250332	1.18777	6.26187	5.27194	22.2106	26.3811	139.08	2.29894	1.35705	57.6503	chr. 11, 64.92 Mb	11	64903908	64944210	1560, regulation of cell growth by extracellular stimulus, inferred from direct assay; 1570, vasculogenesis, inferred from mutant phenotype; 6350, transcription, inferred from electronic annotation; 6355, regulation of transcription, DNA-dependent, inf...	5634, nucleus, inferred from direct assay; 5634, nucleus, Unknown; 5634, nucleus, inferred from electronic annotation	3677, DNA binding, Unknown; 3713, transcription coactivator activity, inferred from direct assay; 5515, protein binding, inferred from physical interaction; 3677, DNA binding, inferred from electronic annotation	Mm.32257	ENSMUSG00000020542	NP_660118.2; NP_666498.1	NM_145136; NM_146386	1425808_a_at (chr. 11, 64.92 Mb): Myocd; myocardin	4.52822	4.29314	4.58211	4.65237	4.70931	4.79883	7.64533	7.03727	6.42096
1417546_at	Il2rb	interleukin 2 receptor, beta chain	0.0677526	0.121641	0.0212695	0.0110654	-1.12953	1.06729	1.20554	20.3487	18.0151	21.7179	0.75179	1.20652	0.941264	chr. 15, 78.54 Mb	15	78531746	78546352	19221, cytokine and chemokine mediated signaling pathway, inferred from sequence or structural similarity; 45885, positive regulation of survival gene product activity, inferred from sequence or structural similarity	9897, external side of plasma membrane, inferred from direct assay; 16020, membrane, inferred from electronic annotation; 16021, integral to membrane, Unknown; 16021, integral to membrane, inferred from electronic annotation	4872, receptor activity, inferred from electronic annotation; 4896, hematopoietin/interferon-class (D200-domain) cytokine receptor activity, inferred from electronic annotation; 4911, interleukin-2 receptor activity, inferred from sequence or structura...	Mm.35287	ENSMUSG00000068227	NP_032394.1	NM_008368	1417546_at (chr. 15, 78.54 Mb): Il2rb; interleukin 2 receptor, beta chain	4.40389	4.2996	4.33515	4.06313	4.2555	4.18822	4.4976	4.44916	4.37295
1417940_s_at	Rad51ap1	RAD51 associated protein 1	0.00193317	0.00069757	0.0212708	1.99847e-05	-1.43194	-1.84782	-1.29043	55.8235	38.9846	30.2105	2.53335	0.737779	2.19478	chr. 6, 127.61 Mb	6	127597233	127613922	6281, DNA repair, inferred from electronic annotation; 6310, DNA recombination, inferred from physical interaction; 6974, response to DNA damage stimulus, inferred from electronic annotation; 724, double-strand break repair via homologous recombination...	5634, nucleus, inferred from direct assay; 5634, nucleus, inferred from electronic annotation	3677, DNA binding, inferred from electronic annotation; 3723, RNA binding, inferred from electronic annotation; 3690, double-stranded DNA binding, inferred from sequence or structural similarity; 3697, single-stranded DNA binding, inferred from sequenc...	Mm.204634	ENSMUSG00000030346	NP_033039.1	NM_009013	1417940_s_at (chr. 6, 127.61 Mb): Rad51ap1; RAD51 associated protein 1	5.84844	5.72589	5.83104	5.30051	5.30051	5.25296	4.96696	4.98502	4.7911
1422820_at	Lipe	lipase, hormone sensitive	0.0494452	0.479793	0.0212728	0.01239	-1.0939	1.02495	1.12119	29.5003	26.968	30.2363	1.19569	0.401792	1.10643	chr. 7, 20.57 Mb	7	20561166	20570865	6629, lipid metabolism, inferred from electronic annotation; 8152, metabolism, inferred from electronic annotation; 8202, steroid metabolism, inferred from electronic annotation; 8203, cholesterol metabolism, inferred from electronic annotation; 16042,...	---	3824, catalytic activity, inferred from electronic annotation; 16298, lipase activity, inferred from electronic annotation; 16787, hydrolase activity, inferred from electronic annotation	Mm.349647	ENSMUSG00000003123	NP_034849.1	NM_010719	1422820_at (chr. 7, 20.57 Mb): Lipe; lipase, hormone sensitive	4.9354	4.8912	4.81899	4.75955	4.72901	4.77065	4.9404	4.85662	4.95565
1448037_at	Zcchc6	Zinc finger, CCHC domain containing 6 (Zcchc6), mRNA	0.0389561	0.13402	0.0212762	0.00552142	1.2195	1.10024	-1.10839	73.5619	89.7086	80.9359	5.32379	0.975585	2.56537	chr. 13, 58.41 Mb	13	58335750	58479309	---	5634, nucleus, inferred from electronic annotation	3676, nucleic acid binding, inferred from electronic annotation; 8270, zinc ion binding, inferred from electronic annotation; 16779, nucleotidyltransferase activity, inferred from electronic annotation; 46872, metal ion binding, inferred from electroni...	Mm.233082	---	NP_705766.2	NM_153538	1448037_at (chr. 13, 58.41 Mb): Zcchc6; Zinc finger, CCHC domain containing 6 (Zcchc6), mRNA	6.21199	6.08697	6.29607	6.48003	6.50505	6.47627	6.35073	6.37668	6.28725
1450765_a_at	Pde6h	phosphodiesterase 6H, cGMP-specific, cone, gamma	0.0130165	0.486394	0.0212817	0.00573843	-1.29835	-1.03729	1.25167	13.5374	10.4266	13.0507	0.616204	0.833982	0.916864	chr. 6, 137.73 Mb	6	137726319	137735282	187, activation of MAPK activity, inferred from direct assay; 7600, sensory perception, inferred from electronic annotation; 7601, visual perception, Unknown; 45742, positive regulation of epidermal growth factor receptor signaling pathway, inferred fr...	---	4114, 3',5'-cyclic-nucleotide phosphodiesterase activity, Unknown; 4116, cGMP-specific phosphodiesterase activity, inferred from electronic annotation; 16787, hydrolase activity, Unknown; 4114, 3',5'-cyclic-nucleotide phosphodiesterase activity, inferr...	Mm.290622	ENSMUSG00000064330	NP_076387.2	NM_023898	1450765_a_at (chr. 6, 137.73 Mb): Pde6h; phosphodiesterase 6H, cGMP-specific, cone, gamma	3.80697	3.78439	3.68224	3.28917	3.50674	3.34166	3.81101	3.68873	3.61138
1437152_at	Rkhd3	ring finger and KH domain containing 3	0.000194858	0.00798089	0.0212853	9.18312e-05	13.4924	4.50541	-2.99471	31.3349	422.782	141.176	7.30674	76.8491	47.4607	chr. 7, 76.73 Mb	7	76725720	76728100	6512, ubiquitin cycle, inferred from electronic annotation; 16567, protein ubiquitination, inferred from electronic annotation	151, ubiquitin ligase complex, inferred from electronic annotation	46872, metal ion binding, inferred from electronic annotation; 3676, nucleic acid binding, inferred from electronic annotation; 4842, ubiquitin-protein ligase activity, inferred from electronic annotation; 8270, zinc ion binding, inferred from electron...	Mm.306789	---	XP_620516.1	XM_620516	1437152_at (chr. 7, 76.73 Mb): Rkhd3; ring finger and KH domain containing 3	4.5536	5.02611	5.24551	8.95712	8.42438	8.74076	6.43553	7.36318	7.42906
1457024_x_at	Slc35a2	solute carrier family 35 (UDP-galactose transporter), member 2	0.00324876	0.000153821	0.0212919	6.27114e-06	5.15837	9.47848	1.8375	51.3785	265.029	486.99	10.1672	14.2224	89.5133	chr. X, 6.13 Mb	X	6133059	6133405	6810, transport, inferred from mutant phenotype; 8643, carbohydrate transport, inferred from direct assay; 15780, nucleotide-sugar transport, inferred from electronic annotation; 6810, transport, inferred from electronic annotation; 8643, carbohydrate ...	139, Golgi membrane, inferred from direct assay; 5795, Golgi stack, inferred from electronic annotation; 16021, integral to membrane, inferred from electronic annotation; 139, Golgi membrane, inferred from electronic annotation	5338, nucleotide-sugar transporter activity, inferred from electronic annotation; 5351, sugar porter activity, inferred from electronic annotation; 5459, UDP-galactose transporter activity, inferred from direct assay; 5459, UDP-galactose transporter ac...	Mm.214976	ENSMUSG00000031156	NP_511039.1	NM_078484	1457024_x_at (chr. X, 6.13 Mb): Slc35a2; solute carrier family 35 (UDP-galactose transporter), member 2	5.926	5.34347	5.72066	8.1366	7.99998	8.00937	8.69623	8.84247	9.19757
1441347_at	Hrbl	HIV-1 Rev binding protein-like (Hrbl), transcript variant 1, mRNA	0.0256793	0.880839	0.0213103	0.0112345	-1.2188	1.00673	1.227	48.3535	39.673	48.6789	3.12316	2.87024	2.28225	chr. 5, 136.63 Mb	5	136633448	136634630	43087, regulation of GTPase activity, inferred from electronic annotation	---	46872, metal ion binding, inferred from electronic annotation; 8270, zinc ion binding, inferred from electronic annotation	Mm.260869	---	NP_663541.1; NP_835456.1	NM_145566; NM_178162	1441347_at (chr. 5, 136.63 Mb): Hrbl; HIV-1 Rev binding protein-like (Hrbl), transcript variant 1, mRNA	5.50016	5.59382	5.68665	5.18495	5.37923	5.35831	5.68129	5.56606	5.56522
1423099_a_at	Mettl3	methyltransferase-like 3	0.00332331	0.00662957	0.0213329	4.02162e-05	-1.51194	-2.07799	-1.37438	779.537	515.587	375.14	9.47281	26.0382	41.1491	chr. 14, 47.4 Mb	14	47394773	47405189	1510, RNA methylation, inferred from sequence or structural similarity; 6139, nucleobase, nucleoside, nucleotide and nucleic acid metabolism, inferred from electronic annotation; 16556, mRNA modification, inferred from sequence or structural similarity	5634, nucleus, inferred from sequence or structural similarity; 5634, nucleus, inferred from electronic annotation	1734, mRNA (N6-adenosine)-methyltransferase activity, inferred from sequence or structural similarity; 3723, RNA binding, inferred from electronic annotation; 8168, methyltransferase activity, inferred from electronic annotation; 16422, mRNA (2'-O-meth...	Mm.271759	ENSMUSG00000022160	NP_062695.2	NM_019721	1423099_a_at (chr. 14, 47.4 Mb): Mettl3; methyltransferase-like 3	9.58741	9.62206	9.60974	9.08131	8.93549	9.00973	8.51965	8.40373	8.71339
1422328_at	Gja10	gap junction membrane channel protein alpha 10	0.156629	0.0782473	0.0213372	0.013347	-1.07082	1.10314	1.18127	15.7823	14.7385	17.4101	0.302675	0.83984	0.95482	chr. 4, 32.88 Mb	4	32879658	32881176	7154, cell communication, inferred from electronic annotation; 7267, cell-cell signaling, inferred from electronic annotation	5921, gap junction, inferred from electronic annotation; 5922, connexon complex, inferred from electronic annotation; 16021, integral to membrane, Unknown	5243, gap-junction forming channel activity, inferred from electronic annotation; 15285, connexon channel activity, inferred from electronic annotation	Mm.377084	ENSMUSG00000051056	NP_034419.1	NM_010289	1422328_at (chr. 4, 32.88 Mb): Gja10; gap junction membrane channel protein alpha 10	3.97772	4.00879	3.95367	3.97108	3.81498	3.85387	4.20113	4.04324	4.11686
1457349_at	Gm69	gene model 69, (NCBI)	0.0315183	0.868101	0.0213443	0.00309815	1.62014	-1.00891	-1.63457	14.6972	23.8115	14.5674	0.728678	3.99787	1.28662	chr. 12, 54.47 Mb	12	54468529	54469382	---	---	---	Mm.84118	---	XP_126988.4	XM_126988	1457349_at (chr. 12, 54.47 Mb): Gm69; gene model 69, (NCBI)	3.93557	3.89748	3.79575	4.31199	4.56773	4.79995	3.89338	3.71805	3.97108
1423413_at	Ndrg1	N-myc downstream regulated gene 1	0.0130334	0.330879	0.0213476	0.00313163	6.80279	1.59649	-4.26108	67.5607	459.601	107.86	9.4606	180.229	57.576	chr. 15, 66.97 Mb	15	66953526	66993845	45576, mast cell activation, inferred from direct assay; 30154, cell differentiation, inferred from electronic annotation	5634, nucleus, inferred from electronic annotation	---	Mm.30837	ENSMUSG00000005125	NP_035014.1	NM_010884	1423413_at (chr. 15, 66.97 Mb): Ndrg1; N-myc downstream regulated gene 1	5.85737	6.26475	6.08354	8.00992	9.01288	9.23947	5.9443	6.48656	7.42906
1421936_at	Dapp1	dual adaptor for phosphotyrosine and 3-phosphoinositides 1	0.0214418	0.0121224	0.0213507	0.000567127	1.17335	1.56644	1.33502	13.3987	15.7213	20.9882	0.361361	0.864578	2.09582	chr. 3, 136.85 Mb	3	136819934	136870475	7242, intracellular signaling cascade, Unknown; 7242, intracellular signaling cascade, inferred from electronic annotation	5942, phosphoinositide 3-kinase complex, inferred from electronic annotation	16303, phosphatidylinositol 3-kinase activity, inferred from electronic annotation	Mm.254835	ENSMUSG00000028159	NP_036062.1	NM_011932	1421936_at (chr. 3, 136.85 Mb): Dapp1; dual adaptor for phosphotyrosine and 3-phosphoinositides 1	3.72925	3.71428	3.78747	3.95741	4.05866	3.90355	4.39788	4.52582	4.2363
1441840_x_at	BC019206	Strawberry notch homolog (Drosophila), mRNA (cDNA clone IMAGE:3376209)	0.157581	0.0093762	0.0213511	0.000607771	1.08225	1.73859	1.60646	44.1474	47.7785	76.7545	2.89812	1.75966	10.3762	---				---	---	---	Mm.262102	---	NP_906271.1	NM_183426	1441840_x_at (---): BC019206; Strawberry notch homolog (Drosophila), mRNA (cDNA clone IMAGE:3376209)	5.55983	5.4554	5.37134	5.53395	5.63627	5.56272	6.04678	6.27268	6.44027
1422005_at	Eif2ak2	eukaryotic translation initiation factor 2-alpha kinase 2	0.972996	0.0454376	0.0213555	0.0279891	1.00112	-1.30374	-1.3052	86.6203	86.7175	66.4401	10.9338	8.39827	5.24196	chr. 17, 76.69 Mb	17	76676633	76704808	6468, protein amino acid phosphorylation, inferred from electronic annotation; 6955, immune response, inferred from electronic annotation	5622, intracellular, inferred from electronic annotation	166, nucleotide binding, inferred from electronic annotation; 3723, RNA binding, inferred from electronic annotation; 3725, double-stranded RNA binding, inferred from electronic annotation; 4672, protein kinase activity, inferred from electronic annota...	Mm.378990	ENSMUSG00000024079	NP_035293.1	NM_011163	1422005_at (chr. 17, 76.69 Mb): Eif2ak2; eukaryotic translation initiation factor 2-alpha kinase 2	6.62627	6.38285	6.27838	6.58884	6.38285	6.3299	5.9629	6.01321	6.17705
1421892_at	St3gal2	ST3 beta-galactoside alpha-2,3-sialyltransferase 2	0.0305994	0.00170748	0.0213704	0.000303007	1.84911	3.5509	1.92033	29.4879	54.5263	104.708	6.25199	3.06557	20.6046	chr. 8, 110.26 Mb	8	110254745	110270197	6486, protein amino acid glycosylation, inferred from electronic annotation	5794, Golgi apparatus, inferred from electronic annotation; 5795, Golgi stack, inferred from electronic annotation; 16020, membrane, inferred from electronic annotation; 16021, integral to membrane, inferred from electronic annotation; 30173, integral ...	8373, sialyltransferase activity, inferred from electronic annotation; 16740, transferase activity, inferred from electronic annotation; 16757, transferase activity, transferring glycosyl groups, inferred from electronic annotation	Mm.200388	ENSMUSG00000031749	NP_033205.1; NP_835149.1	NM_009179; NM_178048	1421892_at (chr. 8, 110.26 Mb): St3gal2; ST3 beta-galactoside alpha-2,3-sialyltransferase 2	4.89191	4.53214	5.15527	5.80232	5.67323	5.82644	6.63015	6.45155	6.99491
1456786_at	Ldb2	LIM domain binding 2	0.0234933	0.55155	0.0213851	0.00070724	3.35597	1.04946	-3.19782	7.52365	25.2491	7.89574	0.471336	8.79372	0.813307	chr. 5, 43.23 Mb	5	43229213	43229743	7275, development, Unknown; 7275, development, inferred from electronic annotation	5634, nucleus, inferred from electronic annotation	3712, transcription cofactor activity, Unknown; 3712, transcription cofactor activity, inferred from electronic annotation	Mm.25785	---	NP_034828.2	NM_010698	1456786_at (chr. 5, 43.23 Mb): Ldb2; LIM domain binding 2	2.966	2.80319	2.95931	5.12928	4.51271	4.16349	2.96614	3.12873	2.83312
1446438_at	Ubr1	ubiquitin protein ligase E3 component n-recognin 1	0.173846	0.0242541	0.0213863	0.00848812	-1.14773	1.22989	1.41159	23.3487	20.3433	28.7163	1.87175	2.49709	1.62476	chr. 2, 120.39 Mb	2	120388699	120389360	6412, protein biosynthesis, Unknown; 6511, ubiquitin-dependent protein catabolism, inferred from direct assay; 6511, ubiquitin-dependent protein catabolism, inferred from mutant phenotype; 6512, ubiquitin cycle, inferred from genetic interaction; 6512,...	151, ubiquitin ligase complex, inferred from genetic interaction; 5622, intracellular, Unknown; 5840, ribosome, Unknown	3735, structural constituent of ribosome, Unknown; 4840, ubiquitin conjugating enzyme activity, inferred from genetic interaction; 4842, ubiquitin-protein ligase activity, inferred from direct assay; 5515, protein binding, inferred from genetic interac...	Mm.330516	---	NP_033487.1	NM_009461	1446438_at (chr. 2, 120.39 Mb): Ubr1; ubiquitin protein ligase E3 component n-recognin 1	4.67287	4.48233	4.47159	4.2425	4.5377	4.23839	4.89533	4.74655	4.8848
1415915_at	Ddx1	DEAD (Asp-Glu-Ala-Asp) box polypeptide 1	0.000534335	0.0125033	0.0213916	0.000128629	-1.23707	-2.40725	-1.94593	2336.31	1888.59	970.531	56.3963	49.7894	166.379	chr. 12, 12.6 Mb	12	12580364	12609746	245, spliceosome assembly, Unknown; 6096, glycolysis, inferred from electronic annotation; 6446, regulation of translational initiation, Unknown; 7046, ribosome biogenesis, Unknown; 7283, spermatogenesis, Unknown; 50875, cellular physiological process,...	---	166, nucleotide binding, inferred from electronic annotation; 3676, nucleic acid binding, Unknown; 3723, RNA binding, Unknown; 3724, RNA helicase activity, Unknown; 4386, helicase activity, inferred from electronic annotation; 4618, phosphoglycerate ki...	Mm.251255	ENSMUSG00000037149	NP_598801.1	NM_134040	1415915_at (chr. 12, 12.6 Mb): Ddx1; DEAD (Asp-Glu-Ala-Asp) box polypeptide 1	11.216	11.15	11.2032	10.9049	10.8385	10.9049	10.0633	10.0542	9.60446
1436597_at	Ankhd1	ankyrin repeat and KH domain containing 1	0.186169	0.0290653	0.0214006	0.00346316	-1.09051	1.36863	1.4925	101.407	92.9911	138.789	7.55932	4.17126	17.5451	chr. 18, 36.88 Mb	18	36872342	36882677	6355, regulation of transcription, DNA-dependent, Unknown; 6417, regulation of protein biosynthesis, inferred from electronic annotation; 6445, regulation of translation, inferred from electronic annotation; 17148, negative regulation of protein biosyn...	---	3677, DNA binding, Unknown; 3700, transcription factor activity, Unknown; 4872, receptor activity, inferred from electronic annotation; 8190, eukaryotic initiation factor 4E binding, inferred from electronic annotation; 3676, nucleic acid binding, infe...	Mm.24790	ENSMUSG00000033980	---	---	1436597_at (chr. 18, 36.88 Mb): Ankhd1; ankyrin repeat and KH domain containing 1	6.53431	6.72947	6.72001	6.61186	6.50256	6.49979	6.9535	7.06908	7.30515
1427421_at	Tcp10b	T-complex protein 10c (Tcp10c), mRNA	0.00433922	0.509017	0.0214014	0.000721351	-1.10717	1.01527	1.12408	11.7806	10.6403	11.9606	0.172175	0.041641	0.374105	---				---	---	---	Mm.264651	---	NP_035683.2	NM_011553	1427421_at (---): Tcp10b; T-complex protein 10c (Tcp10c), mRNA	3.54612	3.58249	3.54612	3.40496	3.41422	3.41522	3.54612	3.63059	3.56253
1431310_s_at	Ttll10	tubulin tyrosine ligase-like family, member 10	0.304061	0.03721	0.0214091	0.014539	-1.05095	1.13793	1.19591	7.89953	7.51657	8.98915	0.270159	0.474968	0.497434	chr. 4, 154.54 Mb	4	154534248	154551707	---	---	---	Mm.210465	---	XP_620149.1	XM_620149	1431310_s_at (chr. 4, 154.54 Mb): Ttll10; tubulin tyrosine ligase-like family, member 10	2.92368	3.01175	3.00816	2.88327	2.83312	3.00816	3.07293	3.21449	3.21261
1418499_a_at	Kcne3	potassium voltage-gated channel, Isk-related subfamily, gene 3	0.0193617	0.139702	0.0214113	0.000251342	6.00874	1.07143	-5.60814	9.01051	54.1419	9.65416	0.447581	22.5448	0.385491	chr. 7, 94.29 Mb	7	94285370	94291541	6810, transport, inferred from electronic annotation; 6811, ion transport, inferred from electronic annotation; 6813, potassium ion transport, Unknown; 6813, potassium ion transport, inferred from electronic annotation	8076, voltage-gated potassium channel complex, inferred from sequence or structural similarity; 16020, membrane, Unknown; 16021, integral to membrane, Unknown; 16020, membrane, inferred from electronic annotation; 16021, integral to membrane, inferred ...	5216, ion channel activity, inferred from electronic annotation; 5244, voltage-gated ion channel activity, inferred from electronic annotation; 5249, voltage-gated potassium channel activity, Unknown; 5267, potassium channel activity, inferred from seq...	Mm.282386	ENSMUSG00000035165	NP_065599.1	NM_020574	1418499_a_at (chr. 7, 94.29 Mb): Kcne3; potassium voltage-gated channel, Isk-related subfamily, gene 3	3.08664	3.21751	3.20705	5.01869	6.27474	5.71651	3.32025	3.28417	3.20671
1428070_at	Syvn1	synovial apoptosis inhibitor 1, synoviolin	0.599045	0.0298079	0.0214149	0.00782552	-1.0324	1.33251	1.37568	212.891	206.211	283.68	14.2034	15.0305	32.4817	chr. 19, 5.84 Mb	19	5835396	5842509	1701, embryonic development (sensu Mammalia), inferred from mutant phenotype; 6512, ubiquitin cycle, inferred from electronic annotation; 6916, anti-apoptosis, inferred from mutant phenotype; 6986, response to unfolded protein, inferred from sequence o...	151, ubiquitin ligase complex, inferred from sequence or structural similarity; 5783, endoplasmic reticulum, inferred from sequence or structural similarity; 16021, integral to membrane, Unknown; 151, ubiquitin ligase complex, inferred from electronic ...	4842, ubiquitin-protein ligase activity, inferred from sequence or structural similarity; 46872, metal ion binding, inferred from electronic annotation; 4842, ubiquitin-protein ligase activity, inferred from electronic annotation; 8270, zinc ion bindin...	Mm.149870	ENSMUSG00000024807	NP_083045.3	NM_028769	1428070_at (chr. 19, 5.84 Mb): Syvn1; synovial apoptosis inhibitor 1, synoviolin	7.83614	7.64931	7.71014	7.65452	7.60074	7.80114	8.13002	7.98363	8.31191
1421885_at	Sos1	Son of sevenless homolog 1 (Drosophila)	0.343034	0.0080133	0.0214203	0.00632076	-1.09166	-1.44907	-1.32739	44.8835	41.1148	30.9741	4.41177	4.29308	2.23081	chr. 17, 78.27 Mb	17	78223531	78311171	7242, intracellular signaling cascade, inferred from electronic annotation; 7264, small GTPase mediated signal transduction, inferred from electronic annotation	---	3677, DNA binding, inferred from electronic annotation; 5085, guanyl-nucleotide exchange factor activity, inferred from electronic annotation; 5515, protein binding, inferred from physical interaction	Mm.60975	ENSMUSG00000024241	NP_033257.1	NM_009231	1421885_at (chr. 17, 78.27 Mb): Sos1; Son of sevenless homolog 1 (Drosophila)	5.62522	5.34119	5.48396	5.24455	5.52334	5.3016	4.95702	4.84304	5.05138
1455662_x_at	Rps17	ribosomal protein S17	0.093637	0.00355781	0.0214226	0.000261895	-1.09278	-1.4854	-1.35928	11155.4	10208.3	7510.06	555.13	28.1655	587.656	---				6412, protein biosynthesis, inferred from sequence or structural similarity; 6412, protein biosynthesis, inferred from electronic annotation	5622, intracellular, inferred from electronic annotation; 5840, ribosome, inferred from electronic annotation; 5843, cytosolic small ribosomal subunit (sensu Eukaryota), inferred from sequence or structural similarity; 30529, ribonucleoprotein complex,...	3735, structural constituent of ribosome, inferred from sequence or structural similarity; 3735, structural constituent of ribosome, inferred from electronic annotation	Mm.371577	ENSMUSG00000061787	NP_033118.1	NM_009092	1455662_x_at (---): Rps17; ribosomal protein S17	13.4668	13.3631	13.5029	13.322	13.3151	13.3151	12.7413	12.9598	12.9137
1429379_at	Xlkd1	extra cellular link domain-containing 1	0.0179807	0.05734	0.0214256	0.000305179	5.57117	1.17063	-4.75911	8.41934	46.9055	9.85595	0.562363	16.8364	0.736629	chr. 7, 104.71 Mb	7	104703436	104716177	6027, glycosaminoglycan catabolism, inferred from direct assay; 7155, cell adhesion, Unknown; 7155, cell adhesion, inferred from electronic annotation	5886, plasma membrane, inferred from direct assay	4872, receptor activity, inferred from electronic annotation; 4888, transmembrane receptor activity, inferred from direct assay; 5540, hyaluronic acid binding, inferred from direct assay; 5540, hyaluronic acid binding, inferred from electronic annotation	Mm.272632	ENSMUSG00000030787	NP_444477.2	NM_053247	1429379_at (chr. 7, 104.71 Mb): Xlkd1; extra cellular link domain-containing 1	2.95852	3.13731	3.11868	5.86693	5.77561	4.78527	3.36048	3.1708	3.36339
1460577_at	Jmy	Junction-mediating and regulatory protein, mRNA (cDNA clone IMAGE:3991085)	0.196307	0.0094795	0.021429	0.00157895	1.10114	1.72483	1.56641	245.113	269.904	422.779	21.6747	16.6917	61.1993	chr. 13, 89.61 Mb	13	89614530	89615176	6357, regulation of transcription from RNA polymerase II promoter, inferred from direct assay; 6917, induction of apoptosis, inferred from direct assay; 7155, cell adhesion, inferred from electronic annotation	15629, actin cytoskeleton, inferred from electronic annotation	166, nucleotide binding, inferred from electronic annotation; 3713, transcription coactivator activity, inferred from direct assay; 5515, protein binding, inferred from physical interaction; 5198, structural molecule activity, inferred from electronic ...	Mm.100273	---	NP_067285.2	NM_021310	1460577_at (chr. 13, 89.61 Mb): Jmy; Junction-mediating and regulatory protein, mRNA (cDNA clone IMAGE:3991085)	7.83323	7.8935	8.07415	7.97795	8.15596	8.08942	8.72776	8.91702	8.49586
1424056_at	Usp48	ubiquitin specific peptidase 48	0.000216393	0.0010715	0.0214416	7.09384e-07	-4.31908	-8.25217	-1.91063	1816.4	420.553	220.112	90.732	4.60767	36.2971	chr. 4, 136.54 Mb	4	136537641	136539793	6511, ubiquitin-dependent protein catabolism, inferred from electronic annotation; 6464, protein modification, inferred from electronic annotation	---	8233, peptidase activity, inferred from electronic annotation; 4197, cysteine-type endopeptidase activity, inferred from electronic annotation; 4221, ubiquitin thiolesterase activity, inferred from electronic annotation	Mm.218478	ENSMUSG00000043411	XP_485461.2; XP_488519.1	XM_485461; XM_488519	1424056_at (chr. 4, 136.54 Mb): Usp48; ubiquitin specific peptidase 48	10.7604	10.8142	10.9024	8.73428	8.70657	8.70742	7.83219	7.49631	7.97665
1427261_at	BC037006	cDNA sequence BC037006	0.000948645	0.0063564	0.0214448	1.76899e-05	-2.87028	-7.96843	-2.77618	494.647	172.334	62.0758	2.4464	10.149	19.1722	chr. 11, 35.7 Mb	11	35632430	35774550	---	---	---	Mm.31267	ENSMUSG00000018849	XP_109956.5	XM_109956	1427261_at (chr. 11, 35.7 Mb): BC037006; cDNA sequence BC037006	8.9581	8.9442	8.94843	7.41078	7.51879	7.35266	5.75023	5.59722	6.39218
1422651_at	Adipoq	adiponectin, C1Q and collagen domain containing	0.578174	0.207518	0.0214474	0.092011	-1.04262	1.10351	1.15054	10.7459	10.3066	11.8582	1.03352	0.527623	0.366389	chr. 16, 21.94 Mb	16	21938385	21941199	6006, glucose metabolism, inferred from direct assay; 6006, glucose metabolism, inferred from mutant phenotype; 6635, fatty acid beta-oxidation, inferred from mutant phenotype; 6817, phosphate transport, inferred from electronic annotation; 9749, respo...	5615, extracellular space, inferred from direct assay; 5737, cytoplasm, inferred from electronic annotation; 5783, endoplasmic reticulum, inferred from direct assay; 5615, extracellular space, inferred from electronic annotation	5102, receptor binding, inferred from direct assay; 5179, hormone activity, inferred from direct assay; 5179, hormone activity, traceable author statement; 5515, protein binding, inferred from physical interaction; 5179, hormone activity, inferred from...	Mm.3969	ENSMUSG00000022878	NP_033735.2	NM_009605	1422651_at (chr. 16, 21.94 Mb): Adipoq; adiponectin, C1Q and collagen domain containing	3.44795	3.54669	3.2689	3.44795	3.33002	3.31482	3.55251	3.53242	3.61716
1443304_at	Mtl5	metallothionein-like 5, testis-specific (tesmin)	0.0843447	0.0723782	0.0214615	0.00864758	-1.11932	1.1864	1.32795	13.4346	12.0026	15.9388	0.89183	0.52392	1.54491	chr. 19, 3.18 Mb	19	3179640	3180020	7275, development, inferred from electronic annotation; 7283, spermatogenesis, inferred from electronic annotation; 30154, cell differentiation, inferred from electronic annotation	5625, soluble fraction, inferred from direct assay; 5634, nucleus, inferred from direct assay; 5737, cytoplasm, inferred from direct assay	---	Mm.209941	---	NP_034971.1	NM_010841	1443304_at (chr. 19, 3.18 Mb): Mtl5; metallothionein-like 5, testis-specific (tesmin)	3.63633	3.77825	3.82258	3.60621	3.63415	3.51266	4.14409	3.88106	3.94506
1416558_at	Melk	maternal embryonic leucine zipper kinase	0.00621724	0.0139069	0.0214632	0.000156703	-2.07736	-14.7704	-7.11015	930.847	448.09	63.0212	37.83	59.639	39.0304	chr. 4, 44.25 Mb	4	44216825	44280625	6468, protein amino acid phosphorylation, inferred from electronic annotation	5737, cytoplasm, inferred from direct assay	166, nucleotide binding, inferred from electronic annotation; 4672, protein kinase activity, inferred from direct assay; 4674, protein serine/threonine kinase activity, inferred from sequence or structural similarity; 4713, protein-tyrosine kinase acti...	Mm.268668	ENSMUSG00000035683	NP_034920.2	NM_010790	1416558_at (chr. 4, 44.25 Mb): Melk; maternal embryonic leucine zipper kinase	9.81731	9.84015	9.92738	9.00856	8.74334	8.64626	5.10869	5.55633	6.74824
1458108_at	Ptcd2	Pentatricopeptide repeat domain 2, mRNA (cDNA clone MGC:36809 IMAGE:3987809)	0.0057046	0.343101	0.021473	0.00564808	-1.36242	-1.06976	1.27358	24.8816	18.2628	23.2592	1.69206	1.31217	2.04124	---				---	---	---	Mm.276502	---	NP_081149.1	NM_026873	1458108_at (---): Ptcd2; Pentatricopeptide repeat domain 2, mRNA (cDNA clone MGC:36809 IMAGE:3987809)	4.63202	4.73417	4.53818	4.0822	4.19284	4.28999	4.453	4.47695	4.67845
1423794_at	D2Ertd391e	DNA segment, Chr 2, ERATO Doi 391, expressed	0.00854222	0.013647	0.0214763	0.000124542	-2.49959	-1.65956	1.50618	105.817	42.3337	63.7623	0.82053	6.05661	6.82841	chr. 2, 91.4 Mb	2	91379367	91415343	---	---	---	Mm.28492	ENSMUSG00000027244	NP_663503.1	NM_145528	1423794_at (chr. 2, 91.4 Mb): D2Ertd391e; DNA segment, Chr 2, ERATO Doi 391, expressed	6.73431	6.72907	6.71282	5.52971	5.50625	5.14378	5.85269	5.96101	6.15392
1438701_at	Bicd1	bicaudal D homolog 1 (Drosophila)	0.700053	0.00475262	0.0214771	0.00565213	1.0262	1.29773	1.2646	47.5541	48.8001	61.7126	2.44203	4.27467	3.59135	---				---	5795, Golgi stack, inferred from electronic annotation	---	Mm.177181	---	NP_033883.1	NM_009753	1438701_at (---): Bicd1; bicaudal D homolog 1 (Drosophila)	5.56511	5.49901	5.64658	5.74719	5.54723	5.52127	5.97464	5.85004	6.01282
1437700_at	Schip1	Schwannomin interacting protein 1 (Schip1), mRNA	0.00263202	0.956814	0.0214812	0.00395307	-1.78518	1.00249	1.78962	32.5259	18.2199	32.6067	3.12832	1.97745	6.19552	chr. 3, 68.27 Mb	3	68269690	68270274	---	---	5515, protein binding, inferred from physical interaction	Mm.331064	---	NP_038956.1	NM_013928	1437700_at (chr. 3, 68.27 Mb): Schip1; Schwannomin interacting protein 1 (Schip1), mRNA	4.90934	4.97658	5.17161	3.99524	4.28892	4.26039	5.20588	5.14593	4.67274
1437949_x_at	Zfp313	zinc finger protein 313	0.0243304	0.0889185	0.0214828	0.0050653	-1.22081	1.3132	1.60316	34.1562	27.9784	44.8539	1.87442	2.16323	7.23459	chr. 2, 166.97 Mb	2	166972734	166972903	7275, development, inferred from electronic annotation; 7283, spermatogenesis, inferred from electronic annotation; 16567, protein ubiquitination, inferred from electronic annotation; 30154, cell differentiation, inferred from electronic annotation	151, ubiquitin ligase complex, inferred from electronic annotation; 5634, nucleus, inferred from electronic annotation	4842, ubiquitin-protein ligase activity, inferred from electronic annotation; 8270, zinc ion binding, inferred from electronic annotation; 46872, metal ion binding, inferred from electronic annotation; 3676, nucleic acid binding, inferred from electron...	Mm.22225	ENSMUSG00000006418	NP_109668.2	NM_030743	1437949_x_at (chr. 2, 166.97 Mb): Zfp313; zinc finger protein 313	5.08067	5.02059	5.17666	4.75258	4.72874	4.929	5.43513	5.26851	5.72112
1418396_at	Gpsm3	G-protein signalling modulator 3 (AGS3-like, C. elegans)	0.028793	0.00719684	0.0214912	0.000399792	-1.25472	-1.63077	-1.29971	37.8261	30.1471	23.1953	3.33215	2.33664	0.531171	chr. 17, 32.29 Mb	17	32288830	32290993	7165, signal transduction, Unknown; 7165, signal transduction, inferred from electronic annotation	---	5096, GTPase activator activity, Unknown; 5096, GTPase activator activity, inferred from electronic annotation	Mm.26584	ENSMUSG00000034786	NP_598877.1	NM_134116	1418396_at (chr. 17, 32.29 Mb): Gpsm3; G-protein signalling modulator 3 (AGS3-like, C. elegans)	5.37615	5.20435	5.13245	4.79331	4.92221	5.01758	4.5515	4.55774	4.49728
1449328_at	Ly75	lymphocyte antigen 75	0.000318825	6.63542e-07	0.0215067	1.48423e-08	-21.2412	-33.2726	-1.56642	526.474	24.7855	15.823	22.1946	3.71879	0.968241	chr. 2, 60.19 Mb	2	60147503	60238659	6897, endocytosis, inferred from electronic annotation; 6952, defense response, inferred from electronic annotation	5886, plasma membrane, inferred from electronic annotation; 16021, integral to membrane, inferred from electronic annotation	4872, receptor activity, inferred from electronic annotation; 5529, sugar binding, Unknown; 5529, sugar binding, inferred from electronic annotation	Mm.2074	---	NP_038853.1	NM_013825	1449328_at (chr. 2, 60.19 Mb): Ly75; lymphocyte antigen 75	8.97774	9.09947	9.04088	4.85662	4.45071	4.55559	4.00101	4.06034	3.88504
1437331_a_at	Arf3	ADP-ribosylation factor 3	0.00850506	0.0111033	0.021507	0.000137084	1.59069	1.449	-1.09779	1153.22	1834.42	1671.01	104.788	45.4164	56.1481	chr. 15, 98.8 Mb	15	98795065	98796258	6810, transport, inferred from electronic annotation; 6886, intracellular protein transport, inferred from electronic annotation; 6888, ER to Golgi transport, inferred from electronic annotation; 7264, small GTPase mediated signal transduction, inferre...	5794, Golgi apparatus, inferred from direct assay; 5795, Golgi stack, inferred from electronic annotation	166, nucleotide binding, inferred from electronic annotation; 5525, GTP binding, traceable author statement; 5525, GTP binding, inferred from electronic annotation	Mm.221298	ENSMUSG00000051853	NP_031504.1	NM_007478	1437331_a_at (chr. 15, 98.8 Mb): Arf3; ADP-ribosylation factor 3	10.0427	10.1567	10.3031	10.8072	10.8782	10.837	10.7304	10.6496	10.7379
1447757_x_at	Inpp5f	inositol polyphosphate-5-phosphatase F	0.136575	0.074258	0.0215265	0.0134963	1.57963	-1.58019	-2.49613	43.7106	69.0468	27.6616	5.47928	23.7948	7.316	chr. 7, 122.75 Mb	7	122745469	122745731	---	---	---	Mm.58882	ENSMUSG00000042105	NP_848756.2	NM_178641	1447757_x_at (chr. 7, 122.75 Mb): Inpp5f; inositol polyphosphate-5-phosphatase F	5.38624	5.30101	5.64051	6.59248	5.81368	5.76534	4.35853	4.77271	5.13484
1424202_at	Seh1l	SEH1-like (S. cerevisiae	0.000870008	0.0116296	0.0215306	8.81958e-05	-1.8616	-10.8426	-5.82438	380.138	204.2	35.0595	17.6695	2.86689	15.3957	chr. 18, 68.02 Mb	18	68005696	68026242	---	---	---	Mm.307315	ENSMUSG00000024541	NP_082388.1	NM_028112	1424202_at (chr. 18, 68.02 Mb): Seh1l; SEH1-like (S. cerevisiae	8.58079	8.49687	8.63034	7.68549	7.65026	7.68549	4.29975	5.12918	5.65782
1450675_at	Smap1l	stromal membrane-associated protein 1-like	0.000881964	0.668401	0.0215316	0.000477427	1.97226	-1.04619	-2.06335	73.9621	145.872	70.6968	0.290802	5.38784	13.4448	chr. 4, 120.02 Mb	4	119990761	120039695	43087, regulation of GTPase activity, inferred from electronic annotation	---	---	Mm.271819	ENSMUSG00000032870	NP_598477.2	NM_133716	1450675_at (chr. 4, 120.02 Mb): Smap1l; stromal membrane-associated protein 1-like	6.21199	6.21199	6.20215	7.23944	7.13283	7.19144	6.29995	6.28768	5.78599
1425336_x_at	H2-K1	histocompatibility 2, K1, K region	0.00332425	0.00973306	0.0215352	7.81916e-05	2.57642	1.41796	-1.81699	277.823	715.79	393.943	20.3423	107	7.60606	chr. 17, 32.97 Mb	17	32967247	32971632	6952, defense response, traceable author statement; 6955, immune response, Unknown; 19882, antigen presentation, inferred from electronic annotation; 19883, antigen presentation, endogenous antigen, Unknown; 19885, antigen processing, endogenous antige...	9897, external side of plasma membrane, inferred from direct assay; 16020, membrane, Unknown; 16021, integral to membrane, Unknown; 42612, MHC class I protein complex, inferred from electronic annotation; 16021, integral to membrane, inferred from elec...	30106, MHC class I receptor activity, Unknown; 30106, MHC class I receptor activity, inferred from electronic annotation; 5515, protein binding, inferred from physical interaction	Mm.16771	ENSMUSG00000061232	NP_001001892.1	NM_001001892	1425336_x_at (chr. 17, 32.97 Mb): H2-K1; histocompatibility 2, K1, K region	8.07321	8.0395	8.23379	9.21027	9.5948	9.61062	8.63784	8.63784	8.58931
1432284_at	Mipol1	mirror-image polydactyly gene 1 homolog (human)	0.265334	0.076533	0.0215365	0.0192523	1.09658	-1.17	-1.283	12.6673	13.8907	10.8267	1.15678	1.21483	0.461709	chr. 12, 54.01 Mb	12	53962124	54063937	9116, nucleoside metabolism, inferred from electronic annotation; 9156, ribonucleoside monophosphate biosynthesis, inferred from electronic annotation; 9165, nucleotide biosynthesis, inferred from electronic annotation	---	4749, ribose phosphate diphosphokinase activity, inferred from electronic annotation; 16301, kinase activity, inferred from electronic annotation; 16978, lipoate-protein ligase B activity, inferred from electronic annotation	Mm.268180	ENSMUSG00000047022	XP_354672.2	XM_354672	1432284_at (chr. 12, 54.01 Mb): Mipol1; mirror-image polydactyly gene 1 homolog (human)	3.80697	3.57124	3.59922	3.73658	3.93401	3.70682	3.36407	3.46531	3.47754
1435278_at	2610206C24Rik	PREDICTED: hypothetical protein LOC67158 [Mus musculus], mRNA sequence	0.00364845	0.0833867	0.0215404	0.00105403	1.36814	-1.40581	-1.92334	86.631	118.523	61.6236	1.04703	5.07142	11.4539	chr. 18, 32.15 Mb	18	32149232	32149709	---	---	---	Mm.31537	---	XP_484715.1	XM_484715	1435278_at (chr. 18, 32.15 Mb): 2610206C24Rik; PREDICTED: hypothetical protein LOC67158 [Mus musculus], mRNA sequence	6.45681	6.42671	6.42671	6.95731	6.84131	6.86583	5.95182	5.64487	6.1886
1451260_at	Aldh1b1	aldehyde dehydrogenase 1 family, member B1	0.0210837	0.28083	0.0215419	0.00293874	-1.80822	-1.12943	1.601	117.193	64.8113	103.763	2.79684	9.99851	16.5698	chr. 4, 45.72 Mb	4	45715040	45720527	5975, carbohydrate metabolism, Unknown; 8152, metabolism, Unknown; 8152, metabolism, inferred from electronic annotation; 9231, riboflavin biosynthesis, inferred from electronic annotation	5615, extracellular space, Unknown; 5739, mitochondrion, Unknown	4028, aldehyde dehydrogenase activity, Unknown; 4029, aldehyde dehydrogenase (NAD) activity, Unknown; 16491, oxidoreductase activity, inferred from electronic annotation; 8531, riboflavin kinase activity, inferred from electronic annotation	Mm.331583	ENSMUSG00000035561	NP_082546.1	NM_028270	1451260_at (chr. 4, 45.72 Mb): Aldh1b1; aldehyde dehydrogenase 1 family, member B1	6.8943	6.89062	6.83249	6.08505	6.18807	5.74514	6.94003	6.53132	6.58502
1452222_at	Utrn	utrophin	0.000123867	0.00148353	0.0215619	8.98728e-06	-1.70482	-2.16928	-1.27244	2688.9	1577.23	1239.53	86.1058	68.8956	106.479	chr. 10, 12.51 Mb	10	12261569	12750832	6935, chemotaxis, Unknown; 6936, muscle contraction, Unknown; 7165, signal transduction, Unknown; 7517, muscle development, Unknown; 7527, adult somatic muscle development, traceable author statement	5624, membrane fraction, Unknown; 5856, cytoskeleton, Unknown; 5886, plasma membrane, Unknown; 16020, membrane, Unknown; 30054, cell junction, inferred from direct assay; 45202, synapse, inferred from direct assay; 5856, cytoskeleton, inferred from ele...	3779, actin binding, Unknown; 4888, transmembrane receptor activity, Unknown; 5198, structural molecule activity, Unknown; 5509, calcium ion binding, Unknown; 5515, protein binding, inferred from physical interaction; 46872, metal ion binding, inferred...	Mm.331784	---	NP_035812.2	NM_011682	1452222_at (chr. 10, 12.51 Mb): Utrn; utrophin	11.35	11.3856	11.4413	10.563	10.6157	10.6881	10.1742	10.2335	10.4086
1428382_at	Smarcc2	SWI/SNF related, matrix associated, actin dependent regulator of chromatin, subfamily c, member 2	0.0173079	0.0012191	0.0215646	7.97488e-05	1.90215	4.59832	2.41743	52.0274	98.9641	239.238	7.85641	2.37834	52.6311	chr. 10, 128.21 Mb	10	128198101	128227202	6333, chromatin assembly or disassembly, inferred from electronic annotation; 6350, transcription, inferred from electronic annotation; 6355, regulation of transcription, DNA-dependent, inferred from electronic annotation; 16568, chromatin modification...	785, chromatin, inferred from electronic annotation; 5634, nucleus, inferred from electronic annotation	3677, DNA binding, inferred from electronic annotation; 3682, chromatin binding, inferred from electronic annotation	Mm.24449	ENSMUSG00000025369	NP_937803.1	NM_198160	1428382_at (chr. 10, 128.21 Mb): Smarcc2; SWI/SNF related, matrix associated, actin dependent regulator of chromatin, subfamily c, member 2	5.8502	5.79015	5.4282	6.64227	6.58889	6.65449	8.16937	7.94517	7.51863
1450852_s_at	F2r	coagulation factor II (thrombin) receptor	7.75742e-05	0.942043	0.0215707	0.000483592	2.41084	1.00963	-2.38784	1016.18	2449.86	1025.97	32.5368	128.615	272.837	chr. 13, 91.8 Mb	13	91791971	91808659	7165, signal transduction, inferred from electronic annotation; 7186, G-protein coupled receptor protein signaling pathway, inferred from electronic annotation; 7596, blood coagulation, inferred from electronic annotation	5615, extracellular space, Unknown; 16021, integral to membrane, Unknown; 16021, integral to membrane, inferred from electronic annotation	1584, rhodopsin-like receptor activity, inferred from electronic annotation; 4871, signal transducer activity, inferred from electronic annotation; 4872, receptor activity, inferred from electronic annotation; 4930, G-protein coupled receptor activity,...	Mm.24816	ENSMUSG00000048376	NP_034299.2	NM_010169	1450852_s_at (chr. 13, 91.8 Mb): F2r; coagulation factor II (thrombin) receptor	9.95154	9.97399	10.0398	11.3248	11.1744	11.2723	9.74958	9.77511	10.389
1432129_a_at	Prrx1	paired related homeobox 1	0.259485	0.802145	0.021572	0.177716	1.1923	-1.05041	-1.2524	11.948	14.2456	11.3747	2.49001	0.997924	0.878401	chr. 1, 163.17 Mb	1	163162797	163177184	6355, regulation of transcription, DNA-dependent, inferred from electronic annotation; 7275, development, Unknown; 45449, regulation of transcription, inferred from electronic annotation; 7275, development, inferred from electronic annotation	5634, nucleus, inferred from electronic annotation; 5667, transcription factor complex, inferred from electronic annotation	3677, DNA binding, inferred from direct assay; 3700, transcription factor activity, inferred from electronic annotation; 3677, DNA binding, inferred from electronic annotation	Mm.288642	ENSMUSG00000026586	NP_001020741.1; NP_035257.1; NP_783617.2	NM_001025570; NM_011127; NM_175686	1432129_a_at (chr. 1, 163.17 Mb): Prrx1; paired related homeobox 1	3.84953	3.58411	3.23816	3.89985	3.8787	3.71151	3.37928	3.59913	3.53607
1417971_at	Nrm	nurim (nuclear envelope membrane protein)	0.00551117	0.00423923	0.0215755	0.000341573	-1.49643	-2.31355	-1.54605	184.899	123.56	79.9199	14.0645	12.0222	12.0585	chr. 17, 33.58 Mb	17	33579292	33583377	---	5637, nuclear inner membrane, traceable author statement; 5652, nuclear lamina, traceable author statement	---	Mm.359982	ENSMUSG00000059791	NP_598883.1	NM_134122	1417971_at (chr. 17, 33.58 Mb): Nrm; nurim (nuclear envelope membrane protein)	7.53118	7.41614	7.63609	6.81458	7.09165	6.92747	6.45822	6.42262	6.04551
1437414_at	Zfp217	zinc finger protein 217	0.00468402	0.00567479	0.0215779	4.96268e-05	-1.38952	-2.43409	-1.75175	786.889	566.301	323.278	33.4394	3.47589	45.6186	chr. 2, 169.62 Mb	2	169617376	169619047	7569, cell aging, inferred from sequence or structural similarity	5634, nucleus, inferred from electronic annotation	3676, nucleic acid binding, inferred from electronic annotation; 8270, zinc ion binding, inferred from electronic annotation	Mm.22858	---	NP_001028471.1	NM_001033299	1437414_at (chr. 2, 169.62 Mb): Zfp217; zinc finger protein 217	9.57848	9.59017	9.68883	9.15179	9.14916	9.13528	8.47607	8.42025	8.08313
1417487_at	Fosl1	fos-like antigen 1	0.701942	0.00940808	0.0215796	0.00215244	1.02975	1.68407	1.63542	18.1526	18.6926	30.5703	2.48793	0.472954	4.15409	chr. 19, 5.24 Mb	19	5236488	5244738	6355, regulation of transcription, DNA-dependent, inferred from electronic annotation	5634, nucleus, inferred from electronic annotation	3677, DNA binding, inferred from electronic annotation	Mm.6215	ENSMUSG00000024912	NP_034365.1	NM_010235	1417487_at (chr. 19, 5.24 Mb): Fosl1; fos-like antigen 1	4.17931	4.36862	3.97108	4.21607	4.19241	4.26379	4.90248	4.74345	5.12993
1425872_at	Krtap6-1	keratin associated protein 6-1	0.0671129	0.0871782	0.0215959	0.00904758	-1.08292	1.1071	1.1989	15.4321	14.2505	17.0849	0.679706	0.409822	1.03092	chr. 16, 88.17 Mb	16	88172718	88173279	---	5882, intermediate filament, inferred from electronic annotation	---	Mm.6973	ENSMUSG00000068075	NP_034802.1	NM_010672	1425872_at (chr. 16, 88.17 Mb): Krtap6-1; keratin associated protein 6-1	4.01942	3.91209	3.90932	3.80226	3.87946	3.81592	4.12378	3.99321	4.1616
1440220_at	AI503564	expressed sequence AI503564	0.0186217	0.321866	0.0215989	0.0109188	1.44151	-1.15148	-1.65987	37.0823	53.4546	32.204	4.54113	5.3996	6.11211	chr. 13, 96.65 Mb	13	96648735	96649491	---	---	---	---	---	---	---	1440220_at (chr. 13, 96.65 Mb): AI503564; expressed sequence AI503564	5.36067	5.00671	5.24826	5.56272	5.83802	5.80465	4.89991	4.78737	5.29065
1451323_at	Zfp7	zinc finger protein 7	7.52352e-05	0.00370356	0.0216026	1.69717e-05	-4.31674	-15.9038	-3.68422	319.486	74.011	20.0887	31.7381	5.20288	8.01796	chr. X, 36.65 Mb	X	36648977	36651659	6355, regulation of transcription, DNA-dependent, inferred from electronic annotation; 6350, transcription, inferred from electronic annotation	5634, nucleus, inferred from electronic annotation; 5622, intracellular, inferred from electronic annotation	3676, nucleic acid binding, inferred from electronic annotation; 8270, zinc ion binding, inferred from electronic annotation; 46872, metal ion binding, inferred from electronic annotation	Mm.38948	ENSMUSG00000033669	NP_666021.1	NM_145916	1451323_at (chr. X, 36.65 Mb): Zfp7; zinc finger protein 7	8.15231	8.43647	8.35541	6.26707	6.08753	6.26707	4.06019	3.84166	4.87024
1440561_at	C87259	expressed sequence C87259	0.622987	0.0452289	0.021615	0.00786099	-1.02036	1.1947	1.21902	12.2362	11.992	14.6185	0.047811	0.761319	1.0056	chr. 11, 35.09 Mb	11	35089342	35090048	---	---	---	---	---	---	---	1440561_at (chr. 11, 35.09 Mb): C87259; expressed sequence C87259	3.614	3.60703	3.6182	3.63593	3.63593	3.47416	3.82275	3.80038	3.97937
1444869_at	Gphn	MKIAA1385 protein	0.705295	0.021201	0.0216255	0.0070779	1.03996	1.45992	1.40383	10.279	10.6897	15.0065	1.27652	1.25425	0.786503	chr. 12, 75.31 Mb	12	75308195	75309178	6605, protein targeting, Unknown; 6777, Mo-molybdopterin cofactor biosynthesis, Unknown; 7529, establishment of synaptic specificity at neuromuscular junction, inferred from mutant phenotype; 6777, Mo-molybdopterin cofactor biosynthesis, inferred from ...	5856, cytoskeleton, Unknown; 19897, extrinsic to plasma membrane, traceable author statement	3824, catalytic activity, Unknown; 8092, cytoskeletal protein binding, traceable author statement	Mm.341742	---	NP_766540.1	NM_172952	1444869_at (chr. 12, 75.31 Mb): Gphn; MKIAA1385 protein	3.17122	3.36007	3.5312	3.26979	3.59464	3.37062	3.84743	3.88084	3.99037
1418557_s_at	Tssk3	testis-specific serine kinase 3	0.25625	0.0500836	0.0216258	0.0165973	-1.06972	1.16651	1.24784	14.995	14.0177	17.4919	0.70337	1.0469	1.32342	chr. 4, 128.52 Mb	4	128516127	128517884	6468, protein amino acid phosphorylation, inferred from electronic annotation; 7275, development, inferred from electronic annotation; 7283, spermatogenesis, inferred from electronic annotation; 30154, cell differentiation, inferred from electronic ann...	---	166, nucleotide binding, inferred from electronic annotation; 4672, protein kinase activity, inferred from electronic annotation; 4674, protein serine/threonine kinase activity, inferred from electronic annotation; 5524, ATP binding, inferred from elec...	Mm.143802	ENSMUSG00000000411	NP_536690.1	NM_080442	1418557_s_at (chr. 4, 128.52 Mb): Tssk3; testis-specific serine kinase 3	3.83547	3.90963	3.97095	3.7578	3.73402	3.92788	4.10392	4.03052	4.24325
1424085_at	Ndufa4	NADH dehydrogenase (ubiquinone) 1 alpha subcomplex, 4	0.377522	0.0232902	0.0216261	0.00040395	1.03057	2.25582	2.18891	1619.43	1668.93	3653.14	21.2078	74.5198	757.471	chr. 6, 11.89 Mb	6	11883786	11891114	---	5739, mitochondrion, inferred from direct assay; 5743, mitochondrial inner membrane, inferred from direct assay; 5739, mitochondrion, inferred from electronic annotation	3954, NADH dehydrogenase activity, Unknown; 8137, NADH dehydrogenase (ubiquinone) activity, inferred from electronic annotation; 16491, oxidoreductase activity, inferred from electronic annotation; 3954, NADH dehydrogenase activity, inferred from elect...	Mm.41926	ENSMUSG00000029632	NP_035016.1	NM_010886	1424085_at (chr. 6, 11.89 Mb): Ndufa4; NADH dehydrogenase (ubiquinone) 1 alpha subcomplex, 4	10.6393	10.6709	10.6733	10.7422	10.7407	10.6283	12.0816	11.8871	11.4704
1424097_at	Elovl7	ELOVL family member 7, elongation of long chain fatty acids (yeast)	1.23351e-05	0.00332011	0.0216279	7.52981e-06	-2.94805	-6.58076	-2.23224	257.817	87.4535	39.1774	12.6179	3.3385	8.4024	chr. 13, 104.5 Mb	13	104483993	104511689	---	16021, integral to membrane, Unknown; 16021, integral to membrane, inferred from electronic annotation	---	Mm.286127	ENSMUSG00000021696	NP_083277.2	NM_029001	1424097_at (chr. 13, 104.5 Mb): Elovl7; ELOVL family member 7, elongation of long chain fatty acids (yeast)	7.93271	8.07329	8.02113	6.38593	6.47492	6.48836	4.911	5.35014	5.54401
1450083_at	Cnot4	CCR4-NOT transcription complex, subunit 4	0.0353367	0.0201572	0.0216313	0.000880431	-1.32329	1.13719	1.50483	201.641	152.379	229.303	8.1867	17.3531	3.50261	chr. 6, 35.18 Mb	6	35138495	35227751	6350, transcription, inferred from electronic annotation; 6355, regulation of transcription, DNA-dependent, inferred from electronic annotation; 6512, ubiquitin cycle, inferred from electronic annotation; 16567, protein ubiquitination, inferred from el...	151, ubiquitin ligase complex, inferred from electronic annotation; 5634, nucleus, inferred from electronic annotation	166, nucleotide binding, inferred from electronic annotation; 3676, nucleic acid binding, Unknown; 3723, RNA binding, inferred from electronic annotation; 4842, ubiquitin-protein ligase activity, inferred from electronic annotation; 8270, zinc ion bind...	Mm.214525	ENSMUSG00000038784	NP_058573.2	NM_016877	1450083_at (chr. 6, 35.18 Mb): Cnot4; CCR4-NOT transcription complex, subunit 4	7.62381	7.72169	7.61909	7.42741	7.18374	7.12529	7.83219	7.86599	7.82482
1429444_at	Rasl11a	RAS-like, family 11, member A	0.245315	0.0495025	0.021633	0.0177519	1.11883	1.31519	1.17551	23.8466	26.6802	31.3628	2.90789	1.585	1.28322	chr. 5, 145.74 Mb	5	145736811	145739420	7264, small GTPase mediated signal transduction, inferred from electronic annotation	---	166, nucleotide binding, inferred from electronic annotation; 5525, GTP binding, inferred from electronic annotation	Mm.266978	ENSMUSG00000029641	XP_485698.2	XM_485698	1429444_at (chr. 5, 145.74 Mb): Rasl11a; RAS-like, family 11, member A	4.37092	4.72344	4.61064	4.72344	4.6578	4.82681	5.03183	4.96413	4.91458
1436580_at	D8Ertd354e	DNA segment, Chr 8, ERATO Doi 354, expressed, mRNA (cDNA clone MGC:37875 IMAGE:5101064)	0.18315	0.0114541	0.0216339	0.00530309	-1.13077	-1.43994	-1.27342	82.0157	72.5312	56.9577	8.5213	3.75622	4.94317	chr. 8, 24.67 Mb	8	24667289	24667981	---	16021, integral to membrane, Unknown	---	Mm.28326	---	NP_598731.1	NM_133970	1436580_at (chr. 8, 24.67 Mb): D8Ertd354e; DNA segment, Chr 8, ERATO Doi 354, expressed, mRNA (cDNA clone MGC:37875 IMAGE:5101064)	6.17386	6.43251	6.45084	6.13674	6.26432	6.13674	5.70009	5.95124	5.83321
1453962_at	Pfn3	profilin 3	0.0134222	0.295996	0.0216388	0.00459029	-1.28159	-1.06597	1.20227	22.1607	17.2915	20.7892	1.70343	1.01655	0.455397	chr. 13, 54.02 Mb	13	54024183	54024711	7010, cytoskeleton organization and biogenesis, inferred from electronic annotation; 30036, actin cytoskeleton organization and biogenesis, inferred from electronic annotation	5856, cytoskeleton, inferred from electronic annotation; 15629, actin cytoskeleton, inferred from electronic annotation	3779, actin binding, traceable author statement; 5471, ATP:ADP antiporter activity, traceable author statement; 3779, actin binding, inferred from electronic annotation	Mm.348015	---	NP_083579.1	NM_029303	1453962_at (chr. 13, 54.02 Mb): Pfn3; profilin 3	4.57601	4.35368	4.47154	4.02291	4.19284	4.11523	4.41316	4.35368	4.36576
1420534_at	Gucy1a3	guanylate cyclase 1, soluble, alpha 3	0.00352443	0.0235644	0.0216446	0.000137369	2.62371	1.72497	-1.52101	16.3559	42.9132	28.2135	0.419947	4.85633	4.49973	chr. 3, 81.85 Mb	3	81822864	81874913	6182, cGMP biosynthesis, Unknown; 7242, intracellular signaling cascade, Unknown; 9190, cyclic nucleotide biosynthesis, inferred from electronic annotation; 6182, cGMP biosynthesis, inferred from electronic annotation; 7242, intracellular signaling cas...	---	4383, guanylate cyclase activity, Unknown; 4872, receptor activity, Unknown; 16829, lyase activity, inferred from electronic annotation; 16849, phosphorus-oxygen lyase activity, inferred from electronic annotation; 4383, guanylate cyclase activity, inf...	Mm.143831	ENSMUSG00000033910	NP_068696.2	NM_021896	1420534_at (chr. 3, 81.85 Mb): Gucy1a3; guanylate cyclase 1, soluble, alpha 3	4.00417	4.0733	4.01682	5.48137	5.54359	5.22581	4.67034	4.68768	5.06205
1418311_at	Fn3k	fructosamine 3 kinase	0.771973	0.0135746	0.0216476	0.000456397	-1.03689	4.11748	4.26938	22.7673	21.9573	93.7439	3.47848	0.788189	30.6211	chr. 11, 121.26 Mb	11	121256006	121271585	30389, fructosamine metabolism, inferred from direct assay	5625, soluble fraction, inferred from sequence or structural similarity; 5829, cytosol, inferred from sequence or structural similarity	166, nucleotide binding, inferred from electronic annotation; 16301, kinase activity, inferred from electronic annotation; 16740, transferase activity, inferred from electronic annotation; 30387, fructosamine-3-kinase activity, inferred from direct assay	Mm.266448	ENSMUSG00000025175	NP_071297.1	NM_022014	1418311_at (chr. 11, 121.26 Mb): Fn3k; fructosamine 3 kinase	4.73351	4.45168	4.30866	4.40477	4.45496	4.50829	6.82925	6.76858	5.8701
1457111_at	AA415038	expressed sequence AA415038	0.0196556	0.754251	0.0216524	0.00572857	-1.61747	1.04615	1.69211	86.7377	53.6254	90.7402	13.3814	3.34006	15.6888	chr. 11, 104.24 Mb	11	104240459	104241135	---	---	---	---	---	---	---	1457111_at (chr. 11, 104.24 Mb): AA415038; expressed sequence AA415038	6.25086	6.36246	6.6693	5.64996	5.83002	5.74894	6.35269	6.35121	6.76628
1418457_at	Cxcl14	chemokine (C-X-C motif) ligand 14	0.0178891	0.925232	0.0216543	0.0146794	1.3185	-1.00721	-1.32801	11.9574	15.7658	11.8718	1.08454	1.29307	1.2583	chr. 13, 54.91 Mb	13	54906451	54914450	6955, immune response, inferred from electronic annotation	5576, extracellular region, inferred from electronic annotation; 5615, extracellular space, Unknown; 5615, extracellular space, inferred from electronic annotation	5125, cytokine activity, inferred from electronic annotation; 8009, chemokine activity, inferred from electronic annotation	Mm.30211	ENSMUSG00000021508	NP_062514.1	NM_019568	1418457_at (chr. 13, 54.91 Mb): Cxcl14; chemokine (C-X-C motif) ligand 14	3.60971	3.42889	3.68873	3.88887	4.10752	3.93032	3.47989	3.47685	3.73603
1420707_a_at	Traip	TRAF-interacting protein	1.68617e-05	0.00340411	0.0216594	4.67963e-06	-3.0208	-5.94898	-1.96934	186.672	61.7956	31.3789	5.44032	2.78305	5.88879	chr. 9, 108.03 Mb	9	108019003	108039939	7165, signal transduction, inferred from direct assay; 7165, signal transduction, inferred from physical interaction; 16567, protein ubiquitination, inferred from electronic annotation	151, ubiquitin ligase complex, inferred from electronic annotation	4842, ubiquitin-protein ligase activity, inferred from electronic annotation; 5057, receptor signaling protein activity, inferred from physical interaction; 5515, protein binding, inferred from physical interaction; 8270, zinc ion binding, inferred fro...	Mm.297870	ENSMUSG00000032586	NP_035764.2	NM_011634	1420707_a_at (chr. 9, 108.03 Mb): Traip; TRAF-interacting protein	7.55195	7.49831	7.5816	5.99972	5.87441	5.9712	5.04861	4.63356	5.17862
1424586_at	Ehbp1	EH domain binding protein 1	0.00589438	0.113166	0.0216659	0.000679892	1.98981	1.24656	-1.59623	157.915	314.22	196.851	19.367	12.4792	28.057	chr. 11, 22.04 Mb	11	21900621	22180632	---	---	5515, protein binding, inferred from physical interaction	Mm.281732	ENSMUSG00000042302	NP_694718.1	NM_153078	1424586_at (chr. 11, 22.04 Mb): Ehbp1; EH domain binding protein 1	7.12944	7.2785	7.47957	8.28513	8.35615	8.24335	7.58301	7.82726	7.42375
1458351_s_at	Klhl2	kelch-like 2, Mayven (Drosophila)	0.0369384	0.0547919	0.0216711	0.00366498	1.55506	-2.11392	-3.28726	125.487	195.139	59.3622	22.8285	29.7008	25.1076	chr. 8, 63.81 Mb	8	63808850	63809066	---	1725, stress fiber, inferred from sequence or structural similarity; 5856, cytoskeleton, inferred from electronic annotation	3779, actin binding, inferred from sequence or structural similarity; 5515, protein binding, Unknown; 42803, protein homodimerization activity, inferred from sequence or structural similarity; 3779, actin binding, inferred from electronic annotation; 5...	Mm.350347	---	NP_848748.1	NM_178633	1458351_s_at (chr. 8, 63.81 Mb): Klhl2; kelch-like 2, Mayven (Drosophila)	6.63242	7.09597	7.13387	7.84187	7.48158	7.46981	5.57432	5.40099	6.46248
1417372_a_at	Peli1	pellino 1	0.00582539	0.0668109	0.0216763	0.00299385	2.15426	1.40358	-1.53483	235.411	507.135	330.419	46.0298	72.3685	43.9416	chr. 11, 21.04 Mb	11	21030565	21045121	---	---	---	Mm.28957	ENSMUSG00000020134	NP_075813.1; NP_084291.1	NM_023324; NM_030015	1417372_a_at (chr. 11, 21.04 Mb): Peli1; pellino 1	7.67115	7.74274	8.17104	9.08876	8.72697	9.11164	8.15629	8.37892	8.5433
1419716_a_at	Pou2f1	POU domain, class 2, transcription factor 1	0.00160835	0.000122837	0.021679	4.96099e-06	-1.7693	-2.21131	-1.24982	436.558	246.74	197.42	26.749	5.12158	13.5293	chr. 1, 165.86 Mb	1	165797234	165924436	6350, transcription, inferred from electronic annotation; 6355, regulation of transcription, DNA-dependent, inferred from electronic annotation; 16481, negative regulation of transcription, inferred from sequence or structural similarity; 45449, regula...	5634, nucleus, inferred from direct assay; 5634, nucleus, inferred from sequence or structural similarity; 5634, nucleus, inferred from electronic annotation	3677, DNA binding, inferred from direct assay; 3700, transcription factor activity, inferred from electronic annotation; 30528, transcription regulator activity, inferred from sequence or structural similarity; 5515, protein binding, inferred from phys...	Mm.245261	ENSMUSG00000026565	NP_035267.1; NP_945150.1; NP_945151.1; NP_945152.1	NM_011137; NM_198932; NM_198933; NM_198934	1419716_a_at (chr. 1, 165.86 Mb): Pou2f1; POU domain, class 2, transcription factor 1	8.73245	8.70477	8.86756	7.91247	7.95821	7.96924	7.53204	7.72717	7.60945
1435151_a_at	Rps3	ribosomal protein S3	0.384383	0.0241713	0.02168	0.000505692	1.00977	-1.25117	-1.26339	13140.2	13268.5	10502.3	151.932	169.376	690.086	---				6412, protein biosynthesis, Unknown; 6412, protein biosynthesis, inferred from electronic annotation	5622, intracellular, Unknown; 5737, cytoplasm, inferred from direct assay; 5840, ribosome, Unknown; 15935, small ribosomal subunit, inferred from electronic annotation; 30529, ribonucleoprotein complex, inferred from electronic annotation; 5622, intrac...	3676, nucleic acid binding, Unknown; 3735, structural constituent of ribosome, Unknown; 3676, nucleic acid binding, inferred from electronic annotation; 3735, structural constituent of ribosome, inferred from electronic annotation	Mm.236868	ENSMUSG00000030744	NP_036182.1	NM_012052	1435151_a_at (---): Rps3; ribosomal protein S3	13.6885	13.6938	13.6626	13.684	13.6861	13.7168	13.3518	13.4531	13.264
1449315_at	Odz3	odd Oz/ten-m homolog 3 (Drosophila)	0.0011072	0.844882	0.021684	0.0013714	2.12024	-1.01842	-2.15929	250.215	530.515	245.69	27.5465	39.2852	55.0963	chr. 8, 47.42 Mb	8	47191598	47639377	---	5887, integral to plasma membrane, inferred from sequence or structural similarity	---	Mm.42191	ENSMUSG00000031561	NP_035987.2	NM_011857	1449315_at (chr. 8, 47.42 Mb): Odz3; odd Oz/ten-m homolog 3 (Drosophila)	7.81404	7.9423	8.12743	9.16575	9.01894	8.96129	7.52745	8.02908	8.18666
1436137_at	Slc6a17	solute carrier family 6 (neurotransmitter transporter), member 17	0.0663697	0.0282647	0.0216855	0.00423675	-1.14451	1.09278	1.2507	93.5948	81.7775	102.279	3.24016	6.06106	3.04833	chr. 3, 107.26 Mb	3	107263377	107264039	6810, transport, Unknown; 6836, neurotransmitter transport, Unknown; 6810, transport, inferred from electronic annotation; 6836, neurotransmitter transport, inferred from electronic annotation	5887, integral to plasma membrane, Unknown; 16020, membrane, Unknown; 16021, integral to membrane, Unknown; 5887, integral to plasma membrane, inferred from electronic annotation; 16020, membrane, inferred from electronic annotation; 16021, integral to...	5328, neurotransmitter:sodium symporter activity, Unknown; 15293, symporter activity, inferred from electronic annotation; 5328, neurotransmitter:sodium symporter activity, inferred from electronic annotation	Mm.212867	ENSMUSG00000027894	NP_758475.1	NM_172271	1436137_at (chr. 3, 107.26 Mb): Slc6a17; solute carrier family 6 (neurotransmitter transporter), member 17	6.6049	6.51923	6.51923	6.25522	6.46495	6.33288	6.64388	6.7244	6.65954
1430724_at	Abhd9	abhydrolase domain containing 9	0.0077679	0.296185	0.021687	0.00232158	-1.22348	-1.04246	1.17365	25.028	20.4564	24.0086	1.25213	0.993421	0.36399	chr. 17, 30 Mb	17	29993504	29998316	6725, aromatic compound metabolism, Unknown; 6725, aromatic compound metabolism, inferred from electronic annotation	---	3824, catalytic activity, Unknown; 16787, hydrolase activity, Unknown; 3824, catalytic activity, inferred from electronic annotation; 16787, hydrolase activity, inferred from electronic annotation	Mm.176240	ENSMUSG00000037577	XP_128553.1	XM_128553	1430724_at (chr. 17, 30 Mb): Abhd9; abhydrolase domain containing 9	4.69719	4.67478	4.56076	4.27564	4.41383	4.37053	4.5967	4.59936	4.56005
1456219_at	Zic5	Opr	0.052772	0.00142604	0.0216878	8.26171e-05	-2.19556	-10.768	-4.90445	394.364	179.619	36.6237	74.1544	77.4541	1.24812	chr. 14, 117.03 Mb	14	117026323	117027023	1843, neural tube closure, inferred from mutant phenotype; 30154, cell differentiation, inferred from mutant phenotype; 30900, forebrain development, inferred from mutant phenotype	5634, nucleus, inferred from direct assay; 5634, nucleus, inferred from electronic annotation	3677, DNA binding, inferred from direct assay; 46872, metal ion binding, inferred from electronic annotation; 3676, nucleic acid binding, inferred from electronic annotation; 8270, zinc ion binding, inferred from electronic annotation	Mm.138346	---	NP_075363.1	NM_022987	1456219_at (chr. 14, 117.03 Mb): Zic5; Opr	8.4158	8.50162	8.90428	8.06789	6.97092	7.18067	5.14933	5.24645	5.18668
1444162_at	Frs2	fibroblast growth factor receptor substrate 2	0.0858564	0.111681	0.02169	0.0150539	-1.11368	1.07553	1.1978	15.6399	14.0435	16.8212	0.665559	0.935654	0.761707	chr. 10, 116.81 Mb	10	116773744	116837983	187, activation of MAPK activity, inferred from mutant phenotype; 1759, induction of an organ, inferred from mutant phenotype; 7169, transmembrane receptor protein tyrosine kinase signaling pathway, inferred from direct assay; 8543, fibroblast growth f...	5737, cytoplasm, inferred from direct assay; 5886, plasma membrane, inferred from direct assay; 16020, membrane, inferred from electronic annotation; 5887, integral to plasma membrane, inferred from sequence or structural similarity	4872, receptor activity, inferred from electronic annotation; 5069, transmembrane receptor protein tyrosine kinase docking protein activity, inferred from direct assay; 5158, insulin receptor binding, inferred from electronic annotation; 5515, protein ...	Mm.135965	---	NP_808466.1	NM_177798	1444162_at (chr. 10, 116.81 Mb): Frs2; fibroblast growth factor receptor substrate 2	3.90247	3.97108	4.02531	3.72676	3.78876	3.91365	4.0492	4.02044	4.14407
1456607_at	Vcpip1	valosin containing protein (p97)/p47 complex interacting protein 1	0.361515	0.0368053	0.0217052	0.00872102	1.17814	-2.07101	-2.43993	108.709	128.074	52.4909	21.1585	24.1455	15.3702	chr. 1, 9.83 Mb	1	9824604	9826388	160, two-component signal transduction system (phosphorelay), inferred from electronic annotation; 6512, ubiquitin cycle, inferred from electronic annotation; 6512, ubiquitin cycle, inferred from sequence or structural similarity	5783, endoplasmic reticulum, inferred from electronic annotation; 5795, Golgi stack, inferred from electronic annotation	155, two-component sensor molecule activity, inferred from electronic annotation; 8233, peptidase activity, inferred from electronic annotation; 8234, cysteine-type peptidase activity, inferred from electronic annotation; 16787, hydrolase activity, inf...	Mm.274493	---	NP_775619.2	NM_173443	1456607_at (chr. 1, 9.83 Mb): Vcpip1; valosin containing protein (p97)/p47 complex interacting protein 1	6.41205	6.8437	6.97856	7.26046	6.71717	6.97365	5.8871	5.98598	5.12554
1449461_at	Rbp7	retinol binding protein 7, cellular	0.203769	0.0135048	0.0217098	0.000279866	1.04607	1.83534	1.75451	12.7951	13.3846	23.4835	0.549611	0.172818	3.30793	chr. 4, 147.94 Mb	4	147942025	147947331	6810, transport, inferred from electronic annotation	---	5488, binding, inferred from electronic annotation; 5501, retinoid binding, inferred from direct assay; 8289, lipid binding, inferred from electronic annotation; 16918, retinal binding, inferred from electronic annotation; 19841, retinol binding, infer...	Mm.46023	ENSMUSG00000028996	NP_071303.1	NM_022020	1449461_at (chr. 4, 147.94 Mb): Rbp7; retinol binding protein 7, cellular	3.60657	3.69637	3.72693	3.75322	3.75322	3.72084	4.62216	4.30418	4.70421
1418500_at	Nap1l3	nucleosome assembly protein 1-like 3	0.119938	0.00615815	0.0217141	0.00240541	1.40955	3.10482	2.2027	15.6907	22.1169	48.7168	3.70495	2.96517	12.2077	chr. X, 116.75 Mb	X	116744826	116747654	6334, nucleosome assembly, Unknown; 6334, nucleosome assembly, inferred from electronic annotation	5634, nucleus, Unknown; 5634, nucleus, inferred from electronic annotation	3677, DNA binding, Unknown	Mm.71004	---	NP_620081.1	NM_138742	1418500_at (chr. X, 116.75 Mb): Nap1l3; nucleosome assembly protein 1-like 3	4.09772	3.52152	4.20688	4.65169	4.2637	4.4598	5.69219	5.8864	5.14131
1441424_at	Mfn2	Fzo	0.0662722	0.0718799	0.0217341	0.00316025	-1.07462	1.1711	1.25849	16.7646	15.6004	19.633	0	0.531782	1.52206	---				1825, blastocyst formation, inferred from mutant phenotype; 7275, development, inferred from electronic annotation; 8053, mitochondrial fusion, inferred from mutant phenotype; 48595, eye morphogenesis (sensu Mammalia), inferred from mutant phenotype; 6...	5739, mitochondrion, inferred from electronic annotation; 5741, mitochondrial outer membrane, inferred from electronic annotation; 15630, microtubule cytoskeleton, inferred from direct assay; 16020, membrane, inferred from electronic annotation; 16021,...	166, nucleotide binding, inferred from electronic annotation; 3924, GTPase activity, inferred from electronic annotation; 5515, protein binding, inferred from physical interaction; 5525, GTP binding, inferred from electronic annotation; 16787, hydrolas...	Mm.154312	---	NP_573464.1	NM_133201	1441424_at (---): Mfn2; Fzo	4.06735	4.06735	4.06735	3.91769	4.01501	3.95617	4.19695	4.4135	4.26663
1416781_at	Praf2	PRA1 domain family 2	0.00883486	0.228993	0.0217344	0.00325328	1.45575	1.08482	-1.34192	142.727	207.775	154.834	11.4918	20.7946	8.57615	---				---	16021, integral to membrane, Unknown; 16021, integral to membrane, inferred from electronic annotation	---	Mm.28850	ENSMUSG00000031149	NP_613068.1	NM_138602	1416781_at (---): Praf2; PRA1 domain family 2	7.18194	7.2553	7.02457	7.52761	7.81102	7.74308	7.36375	7.22131	7.23434
1448333_at	Adprh	ADP-ribosylarginine hydrolase	0.000105545	0.00133215	0.0217358	1.12716e-06	-2.31147	-3.46206	-1.49777	2168.91	938.323	626.479	65.1958	10.0863	67.8978	chr. 16, 37.27 Mb	16	37262673	37270998	6471, protein amino acid ADP-ribosylation, inferred from electronic annotation	---	287, magnesium ion binding, inferred from electronic annotation; 3875, ADP-ribosylarginine hydrolase activity, inferred from electronic annotation; 16787, hydrolase activity, inferred from electronic annotation	Mm.20047	ENSMUSG00000002844	NP_031440.1	NM_007414	1448333_at (chr. 16, 37.27 Mb): Adprh; ADP-ribosylarginine hydrolase	11.1143	11.0325	11.1002	9.85592	9.88287	9.88287	9.44521	9.27767	9.13359
1450519_a_at	Prkaca	protein kinase, cAMP dependent, catalytic, alpha	0.128317	0.0055943	0.0217425	0.00167246	1.28556	2.57709	2.00465	125.16	160.901	322.55	23.8678	14.4434	69.8556	chr. 8, 83.24 Mb	8	83233173	83256576	1707, mesoderm formation, inferred from genetic interaction; 6468, protein amino acid phosphorylation, inferred from direct assay; 6468, protein amino acid phosphorylation, inferred from electronic annotation	5634, nucleus, inferred from electronic annotation; 5737, cytoplasm, inferred from direct assay; 5739, mitochondrion, inferred from direct assay	166, nucleotide binding, inferred from electronic annotation; 4672, protein kinase activity, inferred from direct assay; 4674, protein serine/threonine kinase activity, inferred from electronic annotation; 4691, cAMP-dependent protein kinase activity, ...	Mm.19111	ENSMUSG00000005469	NP_032880.1	NM_008854	1450519_a_at (chr. 8, 83.24 Mb): Prkaca; protein kinase, cAMP dependent, catalytic, alpha	7.22424	6.95576	6.66991	7.17216	7.40293	7.40293	8.60185	8.36527	7.96214
1443120_at	Pdzk4	PDZ domain containing 4	0.0207504	0.0461901	0.0217524	0.00114686	-1.35464	-1.25461	1.07974	15.1131	11.1565	12.0461	1.36655	0.28685	0.131208	chr. X, 68.46 Mb	X	68458430	68459109	---	16020, membrane, inferred from electronic annotation	5515, protein binding, inferred from electronic annotation	Mm.103782	---	NP_001025039.1	NM_001029868	1443120_at (chr. X, 68.46 Mb): Pdzk4; PDZ domain containing 4	4.06042	3.85334	3.82797	3.46531	3.45183	3.52135	3.60023	3.57225	3.59882
1428234_at	Cpsf6	cleavage and polyadenylation specific factor 6	0.0140353	0.000162788	0.0217642	1.7168e-05	-2.60204	-6.82766	-2.62396	142.143	54.6273	20.8187	12.6102	14.6839	0.688392	chr. 10, 117.05 Mb	10	117034119	117066391	6355, regulation of transcription, DNA-dependent, Unknown	5634, nucleus, Unknown	3677, DNA binding, Unknown	---	ENSMUSG00000055531	NP_001013409.1	NM_001013391	1428234_at (chr. 10, 117.05 Mb): Cpsf6; cleavage and polyadenylation specific factor 6	7.03466	7.12336	7.28438	6.16124	5.54751	5.50919	4.38502	4.424	4.32881
1432555_at	Whrn	whirlin	0.131628	0.281866	0.0217666	0.0386862	-1.15661	1.08884	1.25937	93.8401	81.1339	102.177	9.58862	6.7304	6.32066	chr. 4, 62.52 Mb	4	62516903	62523194	7605, sensory perception of sound, inferred from mutant phenotype; 7605, sensory perception of sound, inferred from electronic annotation	5884, actin filament, inferred from direct assay; 5929, cilium, inferred from direct assay	5515, protein binding, inferred from electronic annotation	Mm.300397	---	NP_001008791.1; NP_001008792.1; NP_001008793.1; NP_001008794.1; NP_001008795.1; NP_001008796.1; NP_001008797.1; NP_001008798.1; NP_082916.1	NM_001008791; NM_001008792; NM_001008793; NM_001008794; NM_001008795; NM_001008796; NM_001008797; NM_001008798; NM_028640	1432555_at (chr. 4, 62.52 Mb): Whrn; whirlin	6.51137	6.70687	6.42341	6.43928	6.20331	6.37394	6.65051	6.59829	6.77054
1420363_at	Biklk	Bcl2-interacting killer-like	0.441067	0.0242176	0.021768	0.000892578	-1.07116	3.2112	3.43971	47.0802	43.9525	151.184	4.58725	4.27607	47.4408	chr. 15, 83.58 Mb	15	83575510	83593235	6917, induction of apoptosis, inferred from direct assay	5740, mitochondrial membrane, inferred from direct assay	5515, protein binding, inferred from physical interaction	Mm.267006	ENSMUSG00000016758	NP_031572.1	NM_007546	1420363_at (chr. 15, 83.58 Mb): Biklk; Bcl2-interacting killer-like	5.636	5.636	5.38485	5.42126	5.33395	5.60501	7.51658	7.44103	6.595
1435824_at	Yy1	YY1 transcription factor	0.00134892	0.0626501	0.0217724	0.00111942	-1.27646	1.46639	1.87178	827.542	648.31	1213.5	26.3631	25.3436	202.047	chr. 12, 104.29 Mb	12	104287490	104291142	6350, transcription, inferred from electronic annotation; 6355, regulation of transcription, DNA-dependent, inferred from direct assay; 6355, regulation of transcription, DNA-dependent, inferred from electronic annotation	5634, nucleus, inferred from electronic annotation; 5667, transcription factor complex, inferred from direct assay	3676, nucleic acid binding, inferred from electronic annotation; 3677, DNA binding, inferred from direct assay; 3700, transcription factor activity, inferred from direct assay; 8270, zinc ion binding, inferred from electronic annotation; 46872, metal i...	Mm.3868	ENSMUSG00000021264	NP_033563.2	NM_009537	1435824_at (chr. 12, 104.29 Mb): Yy1; YY1 transcription factor	9.64538	9.69388	9.73735	9.38811	9.27722	9.35407	9.93731	10.3668	10.3876
1445375_at	Itsn2	intersectin 2	0.104345	0.106439	0.0217759	0.0117784	-1.23365	1.33023	1.64103	68.398	55.4438	90.9852	3.25486	7.4364	16.4287	chr. 12, 3.8 Mb	12	3804565	3805198	6897, endocytosis, inferred from electronic annotation	---	5509, calcium ion binding, inferred from electronic annotation	Mm.341204	ENSMUSG00000020640	NP_035495.2	NM_011365	1445375_at (chr. 12, 3.8 Mb): Itsn2; intersectin 2	6.14354	6.0151	6.12568	5.5507	5.9114	5.88924	6.25872	6.45141	6.7665
1440653_at	Phip	Ndrp mRNA for neuronal differentiaion related protein	0.0718586	0.175733	0.0217798	0.00803954	-1.29474	1.11448	1.44297	43.092	33.2824	48.0253	1.15762	4.31117	4.34667	chr. 9, 83.23 Mb	9	83226932	83227443	8286, insulin receptor signaling pathway, inferred from direct assay	---	5515, protein binding, inferred from direct assay	Mm.221688	---	XP_358384.2	XM_358384	1440653_at (chr. 9, 83.23 Mb): Phip; Ndrp mRNA for neuronal differentiaion related protein	5.40153	5.41249	5.473	4.82523	5.13635	5.18293	5.44068	5.602	5.70249
1420442_at	Cacna1s; LOC545361	calcium channel, voltage-dependent, L type, alpha 1S subunit; similar to Voltage-dependent L-type calcium channel alpha-1S subunit (Voltage-gated calcium channel alpha subunit Cav1.1) (Calcium channel, L type, alpha-1 polypeptide, isoform 3, skeletal m...	0.263952	0.965332	0.0217817	0.224303	-1.20145	-1.01803	1.18018	14.931	12.4274	14.6666	3.03708	0.723899	0.744089	chr. 1, 135.93 Mb	1	135899678	135966717	6810, transport, inferred from electronic annotation; 6811, ion transport, inferred from electronic annotation; 6812, cation transport, inferred from electronic annotation; 6816, calcium ion transport, Unknown; 6816, calcium ion transport, inferred fro...	5891, voltage-gated calcium channel complex, Unknown; 16020, membrane, inferred from electronic annotation; 16021, integral to membrane, inferred from electronic annotation; 5891, voltage-gated calcium channel complex, inferred from electronic annotation	5216, ion channel activity, inferred from electronic annotation; 5244, voltage-gated ion channel activity, inferred from electronic annotation; 5245, voltage-gated calcium channel activity, Unknown; 5261, cation channel activity, inferred from electron...	Mm.4418	ENSMUSG00000026407	XP_358335.3; XP_484912.1	XM_358335; XM_484912	1420442_at (chr. 1, 135.93 Mb): Cacna1s; LOC545361; calcium channel, voltage-dependent, L type, alpha 1S subunit; similar to Voltage-dependent L-type calcium channel alpha-1S subunit (Voltage-gated calcium channel alpha subunit Cav1.1) (Calcium channel, L type, alpha-1 polypeptide, isoform 3, skeletal m...	3.67096	4.20142	3.77173	3.68986	3.53537	3.67613	3.84267	3.95579	3.82127
1422832_at	Rgr	retinal G protein coupled receptor	0.399018	0.153969	0.0217871	0.0593924	-1.07173	1.13592	1.21739	15.1083	14.0972	17.1618	1.57292	0.887626	1.19696	chr. 14, 35.17 Mb	14	35167256	35178723	7165, signal transduction, inferred from electronic annotation; 7186, G-protein coupled receptor protein signaling pathway, inferred from electronic annotation; 7600, sensory perception, inferred from electronic annotation; 7601, visual perception, inf...	5615, extracellular space, Unknown; 5887, integral to plasma membrane, inferred from direct assay; 16021, integral to membrane, Unknown; 16021, integral to membrane, inferred from electronic annotation	1584, rhodopsin-like receptor activity, inferred from electronic annotation; 4871, signal transducer activity, inferred from electronic annotation; 4872, receptor activity, inferred from electronic annotation; 4930, G-protein coupled receptor activity,...	Mm.20460	ENSMUSG00000021804	NP_067315.1	NM_021340	1422832_at (chr. 14, 35.17 Mb): Rgr; retinal G protein coupled receptor	4.07384	3.78331	3.87932	3.91324	3.7359	3.79719	4.06082	4.21124	4.02444
1451826_at	Cabp5	calcium binding protein 5	0.191015	0.077539	0.0217951	0.0183669	-1.1095	1.21237	1.34512	31.983	28.8266	38.7751	2.75622	1.97631	4.1655	chr. 7, 11.4 Mb	7	11392158	11402915	---	---	5509, calcium ion binding, inferred from electronic annotation	Mm.103669	ENSMUSG00000005649	NP_038905.1	NM_013877	1451826_at (chr. 7, 11.4 Mb): Cabp5; calcium binding protein 5	5.0557	4.84899	5.08191	4.74585	4.85123	4.94409	5.4317	5.25885	5.12408
1433670_at	Emp2	epithelial membrane protein 2	0.00444942	0.00015774	0.0217961	5.69799e-06	2.88084	5.14573	1.78619	164.988	475.305	848.985	19.6725	2.06386	127.748	chr. 16, 9.95 Mb	16	9952838	9954709	---	16020, membrane, inferred from electronic annotation; 16021, integral to membrane, Unknown; 16021, integral to membrane, inferred from electronic annotation	---	Mm.246009	ENSMUSG00000022505	NP_031955.1	NM_007929	1433670_at (chr. 16, 9.95 Mb): Emp2; epithelial membrane protein 2	7.44588	7.47758	7.15363	8.88546	8.89632	8.89632	9.51614	9.69575	9.94462
1460651_at	Lat	linker for activation of T cells	0.00159379	0.0158369	0.0217973	0.000698948	-1.51249	-1.23162	1.22805	110.58	73.111	89.7844	6.01898	5.15753	6.02036	chr. 7, 120.42 Mb	7	120413540	120419272	6968, cellular defense response, traceable author statement; 7165, signal transduction, inferred from electronic annotation; 7169, transmembrane receptor protein tyrosine kinase signaling pathway, traceable author statement; 7229, integrin-mediated sig...	1772, immunological synapse, inferred from direct assay; 5887, integral to plasma membrane, traceable author statement; 16020, membrane, inferred from electronic annotation; 16021, integral to membrane, inferred from electronic annotation	5057, receptor signaling protein activity, traceable author statement; 5070, SH3/SH2 adaptor activity, inferred from sequence or structural similarity; 5515, protein binding, inferred from sequence or structural similarity	Mm.10280	ENSMUSG00000030742	NP_034819.1	NM_010689	1460651_at (chr. 7, 120.42 Mb): Lat; linker for activation of T cells	6.8096	6.69939	6.85351	6.10261	6.29993	6.16643	6.37561	6.5637	6.51924
1430391_a_at	St8sia4	ST8 alpha-N-acetyl-neuraminide alpha-2,8-sialyltransferase 4	0.0254042	0.734477	0.0218099	0.00618923	1.34	-1.0192	-1.36573	17.3099	23.1952	16.9838	1.10886	2.6274	1.05919	chr. 1, 95.42 Mb	1	95398892	95439195	6486, protein amino acid glycosylation, inferred from electronic annotation	5794, Golgi apparatus, inferred from electronic annotation; 5795, Golgi stack, inferred from electronic annotation; 16020, membrane, inferred from electronic annotation; 16021, integral to membrane, inferred from electronic annotation; 30173, integral ...	3828, alpha-N-acetylneuraminate alpha-2,8-sialyltransferase activity, inferred from direct assay; 8373, sialyltransferase activity, inferred from electronic annotation; 16740, transferase activity, inferred from electronic annotation; 16757, transferas...	Mm.306228	ENSMUSG00000040710	NP_033209.1	NM_009183	1430391_a_at (chr. 1, 95.42 Mb): St8sia4; ST8 alpha-N-acetyl-neuraminide alpha-2,8-sialyltransferase 4	4.15188	4.17867	4.00396	4.44833	4.71282	4.4283	4.17867	4.0734	4.00061
1449881_a_at	Casr	calcium-sensing receptor	0.494084	0.0391599	0.0218122	0.0168771	-1.03437	1.17237	1.21266	27.7931	26.8695	32.5837	1.52841	1.44997	2.24347	chr. 16, 35.35 Mb	16	35311106	35379560	7165, signal transduction, inferred from electronic annotation; 7186, G-protein coupled receptor protein signaling pathway, inferred from electronic annotation	5615, extracellular space, Unknown; 16020, membrane, inferred from electronic annotation; 16021, integral to membrane, Unknown; 16021, integral to membrane, inferred from electronic annotation	4871, signal transducer activity, inferred from electronic annotation; 4872, receptor activity, inferred from electronic annotation; 4930, G-protein coupled receptor activity, inferred from electronic annotation; 8067, metabotropic glutamate, GABA-B-li...	Mm.103619	ENSMUSG00000051980	NP_038831.1	NM_013803	1449881_a_at (chr. 16, 35.35 Mb): Casr; calcium-sensing receptor	4.87118	4.80207	4.71232	4.79507	4.65515	4.78918	5.04374	4.91488	5.11267
1443494_at	Polr3b	polymerase (RNA) III (DNA directed) polypeptide B	0.061742	0.245397	0.0218139	0.0119235	-1.18786	1.08725	1.2915	44.0456	37.0797	47.8885	0.928484	3.14218	4.24453	chr. 10, 84.54 Mb	10	84527152	84547400	6350, transcription, Unknown; 6350, transcription, inferred from electronic annotation; 6118, electron transport, inferred from electronic annotation	5634, nucleus, inferred from electronic annotation	3677, DNA binding, Unknown; 3899, DNA-directed RNA polymerase activity, Unknown; 16740, transferase activity, inferred from electronic annotation; 16779, nucleotidyltransferase activity, inferred from electronic annotation; 46872, metal ion binding, in...	Mm.335007	ENSMUSG00000034453	NP_081699.1	NM_027423	1443494_at (chr. 10, 84.54 Mb): Polr3b; polymerase (RNA) III (DNA directed) polypeptide B	5.48902	5.46465	5.42846	5.1906	5.33858	5.09825	5.54742	5.71647	5.4698
1422319_at	Fv4	Friend virus susceptibility 4	0.246445	0.0964364	0.0218193	0.029728	-1.11487	1.20471	1.3431	19.2084	17.2293	23.1406	2.07389	1.45551	2.36901	---				---	16021, integral to membrane, Unknown; 19028, viral capsid, inferred from electronic annotation	5198, structural molecule activity, inferred from electronic annotation	---	---	NP_034375.1	NM_010245	1422319_at (---): Fv4; Friend virus susceptibility 4	4.15005	4.43183	4.19285	3.95949	4.18673	4.16349	4.35174	4.6281	4.60145
1418099_at	Tnfrsf1b	tumor necrosis factor receptor superfamily, member 1b	0.605173	0.0232912	0.0218551	0.00090273	1.03757	-2.45089	-2.54297	97.7726	101.446	39.8927	8.11974	8.0818	10.7939	chr. 4, 144.15 Mb	4	144128756	144162137	6954, inflammatory response, inferred from mutant phenotype; 7166, cell surface receptor linked signal transduction, inferred from mutant phenotype; 8219, cell death, inferred from mutant phenotype; 8283, cell proliferation, traceable author statement;...	5615, extracellular space, Unknown; 16021, integral to membrane, Unknown; 16021, integral to membrane, inferred from electronic annotation	4872, receptor activity, inferred from electronic annotation; 5031, tumor necrosis factor receptor activity, inferred from electronic annotation	Mm.235328	---	NP_035740.2	NM_011610	1418099_at (chr. 4, 144.15 Mb): Tnfrsf1b; tumor necrosis factor receptor superfamily, member 1b	6.60456	6.49013	6.72945	6.64537	6.78286	6.55641	4.83371	5.36359	5.64357
1451809_s_at	Rwdd3	RWD domain containing 3	0.26507	0.0123854	0.0218709	0.00313958	-1.14267	-2.06055	-1.80328	49.8863	43.6578	24.2102	6.21061	5.734	5.33419	chr. 3, 119.95 Mb	3	119937108	119953365	---	---	---	Mm.263163	ENSMUSG00000028133	NP_082732.1	NM_028456	1451809_s_at (chr. 3, 119.95 Mb): Rwdd3; RWD domain containing 3	5.64261	5.4476	5.80893	5.64998	5.3642	5.30638	4.51971	4.91002	4.29474
1438451_at	MGI:2450166	Rho GTPase-activating protein	0.000243846	0.000119294	0.0218732	4.29803e-06	-2.87535	-2.17414	1.32253	277.177	96.3976	127.489	17.0215	9.3613	5.52223	chr. 9, 32.18 Mb	9	32181355	32183560	7266, Rho protein signal transduction, inferred from sequence or structural similarity	5938, cell cortex, inferred from direct assay; 15629, actin cytoskeleton, inferred from direct assay	5096, GTPase activator activity, inferred from sequence or structural similarity	Mm.46683	ENSMUSG00000041444	NP_796353.1	NM_177379	1438451_at (chr. 9, 32.18 Mb): MGI:2450166; Rho GTPase-activating protein	8.11722	8.0219	8.19942	6.55463	6.73774	6.46706	7.02986	7.02986	6.9202
1456064_at	AI504432	expressed sequence AI504432	0.0206308	0.379558	0.0218757	0.0101403	1.23003	1.04845	-1.17319	9.54192	11.7369	10.0042	0.721042	0.656147	0.32672	chr. 3, 106.83 Mb	3	106834112	106835392	---	---	---	Mm.347584	ENSMUSG00000056145	NP_776148.1	NM_173787	1456064_at (chr. 3, 106.83 Mb): AI504432; expressed sequence AI504432	3.37412	3.17652	3.20417	3.5974	3.6002	3.45672	3.30855	3.28343	3.37412
1422446_x_at	Ins2	insulin II	0.303077	0.0706839	0.0219114	0.0285372	-1.09891	1.19587	1.31415	76.3894	69.5141	91.3517	7.36008	6.73708	7.19042	chr. 7, 137.09 Mb	7	137091677	137092569	187, activation of MAPK activity, inferred from direct assay; 5975, carbohydrate metabolism, inferred from electronic annotation; 6006, glucose metabolism, inferred from mutant phenotype; 6983, ER overload response, inferred from mutant phenotype; 7257...	5576, extracellular region, inferred from electronic annotation; 5615, extracellular space, Unknown; 5634, nucleus, inferred from direct assay; 5732, small nucleolar ribonucleoprotein complex, inferred from direct assay	5179, hormone activity, traceable author statement; 5179, hormone activity, inferred from electronic annotation	Mm.4946	ENSMUSG00000000215	NP_032413.1	NM_008387	1422446_x_at (chr. 7, 137.09 Mb): Ins2; insulin II	6.38642	6.25872	6.10728	5.95587	6.23261	6.15528	6.55399	6.37887	6.59802
1456110_at	Ankrd11	ankyrin repeat domain 11	0.127655	0.146398	0.0219179	0.0233761	-1.20614	1.2225	1.4745	1064	882.152	1300.73	147.186	75.6913	187.057	chr. 8, 122.28 Mb	8	122274234	122281079	---	---	3677, DNA binding, inferred from electronic annotation	Mm.31567	ENSMUSG00000035424	XP_134514.3	XM_134514	1456110_at (chr. 8, 122.28 Mb): Ankrd11; ankyrin repeat domain 11	10.2682	9.95533	9.91584	9.74638	9.91698	9.68089	10.2031	10.5662	10.2376
1444008_at	H2afy3	H2A histone family, member Y3 (H2afy3), mRNA	0.0097907	0.000402888	0.0219291	2.50986e-05	1.45833	1.98485	1.36105	111.282	162.285	220.878	7.22644	0	17.9645	chr. 10, 61.75 Mb	10	61750451	61751087	6334, nucleosome assembly, inferred from electronic annotation; 7001, chromosome organization and biogenesis (sensu Eukaryota), inferred from electronic annotation	786, nucleosome, inferred from electronic annotation; 5634, nucleus, inferred from electronic annotation; 5694, chromosome, inferred from electronic annotation	3677, DNA binding, inferred from electronic annotation	Mm.272870	---	NP_996883.1	NM_207000	1444008_at (chr. 10, 61.75 Mb): H2afy3; H2A histone family, member Y3 (H2afy3), mRNA	6.69614	6.8836	6.80833	7.34238	7.34238	7.34238	7.69816	7.91489	7.73895
1456797_at	Cltb	clathrin, light polypeptide (Lcb)	0.0662723	0.0300465	0.0219293	0.00144611	-1.28706	1.61075	2.07313	20.4995	15.9274	33.0196	2.50657	0.28107	6.16797	chr. 13, 53.21 Mb	13	53206401	53207464	6886, intracellular protein transport, inferred from electronic annotation	5905, coated pit, Unknown; 30125, clathrin vesicle coat, inferred from electronic annotation; 5905, coated pit, inferred from electronic annotation	5509, calcium ion binding, Unknown; 5509, calcium ion binding, inferred from electronic annotation	Mm.290026	---	NP_083146.1	NM_028870	1456797_at (chr. 13, 53.21 Mb): Cltb; clathrin, light polypeptide (Lcb)	4.54531	4.28628	4.22011	4.02097	3.97108	3.98781	5.28739	5.05653	4.74017
1444410_at	Acp6	Acid phosphatase 6, lysophosphatidic (Acp6), mRNA	0.433862	0.0978908	0.0219369	0.0375582	-1.03611	1.09866	1.13833	9.79803	9.4566	10.7647	0.570498	0.317894	0.509547	chr. 3, 96.66 Mb	3	96661832	96662182	---	5615, extracellular space, Unknown	3993, acid phosphatase activity, Unknown; 16787, hydrolase activity, inferred from electronic annotation; 3993, acid phosphatase activity, inferred from electronic annotation	Mm.101368	---	NP_062774.2	NM_019800	1444410_at (chr. 3, 96.66 Mb): Acp6; Acid phosphatase 6, lysophosphatidic (Acp6), mRNA	3.20404	3.37233	3.29619	3.21555	3.21061	3.29619	3.42239	3.36153	3.49756
1458802_at	Hivep3	human immunodeficiency virus type I enhancer binding protein 3	0.00178087	0.0656479	0.021945	0.000343972	4.18962	1.87759	-2.23138	10.5997	44.4089	19.902	0.613996	7.02425	6.13055	chr. 4, 119.16 Mb	4	119159627	119160487	---	5634, nucleus, inferred from direct assay; 5634, nucleus, inferred from electronic annotation	3677, DNA binding, inferred from direct assay; 46872, metal ion binding, inferred from electronic annotation; 3676, nucleic acid binding, inferred from electronic annotation; 8270, zinc ion binding, inferred from electronic annotation	Mm.378956	---	NP_034787.1	NM_010657	1458802_at (chr. 4, 119.16 Mb): Hivep3; human immunodeficiency virus type I enhancer binding protein 3	3.46845	3.30814	3.43635	5.66974	5.50357	5.20769	4.12855	3.93954	4.748
1451413_at	Cast	calpastatin	0.00340965	0.0140684	0.0219702	0.000208962	1.18673	2.2504	1.89631	84.0415	99.7342	189.127	2.50566	3.5363	32.6476	chr. 13, 70.81 Mb	13	70750646	70866021	30163, protein catabolism, inferred from sequence or structural similarity	---	4866, endopeptidase inhibitor activity, inferred from electronic annotation; 4869, cysteine protease inhibitor activity, inferred from electronic annotation; 30161, calpain inhibitor activity, inferred from sequence or structural similarity; 30161, cal...	Mm.29163	ENSMUSG00000021585	NP_033947.1	NM_009817	1451413_at (chr. 13, 70.81 Mb): Cast; calpastatin	6.36827	6.3677	6.44186	6.68764	6.58549	6.64509	7.59661	7.77699	7.27138
1440748_at	Scarf1	scavenger receptor class F, member 1	0.00707009	0.158903	0.0219747	0.00258399	-1.14251	1.09691	1.25323	11.3648	9.9472	12.4661	0.119069	0.269166	0.916716	chr. 11, 75.25 Mb	11	75250355	75250746	16358, dendrite morphogenesis, inferred from direct assay	---	4872, receptor activity, inferred from electronic annotation; 5515, protein binding, inferred from physical interaction; 5198, structural molecule activity, inferred from electronic annotation	Mm.10486	---	NP_001004157.1	NM_001004157	1440748_at (chr. 11, 75.25 Mb): Scarf1; scavenger receptor class F, member 1	3.49125	3.5066	3.52148	3.26979	3.34504	3.32697	3.75646	3.593	3.56274
1451354_at	BC024806	cDNA sequence BC024806	0.00100476	0.0806129	0.0219799	0.00130546	-1.57161	1.72141	2.70539	237.094	150.861	408.138	13.3677	10.0542	106.79	chr. 9, 35.12 Mb	9	35118440	35125043	6118, electron transport, inferred from electronic annotation	---	16491, oxidoreductase activity, inferred from electronic annotation	Mm.138512	ENSMUSG00000039048	NP_758495.1	NM_172291	1451354_at (chr. 9, 35.12 Mb): BC024806; cDNA sequence BC024806	7.98031	7.84157	7.84157	7.25626	7.12877	7.31969	8.96	8.76929	8.1803
1455575_at	Eif4ebp2	eukaryotic translation initiation factor 4E binding protein 2	0.0261076	0.872129	0.0219804	0.0139539	-1.31704	1.01152	1.33222	28.6012	21.7163	28.9308	2.53384	2.22412	2.31356	chr. 10, 61.4 Mb	10	61395904	61397699	6417, regulation of protein biosynthesis, inferred from electronic annotation; 6445, regulation of translation, inferred from electronic annotation; 6446, regulation of translational initiation, traceable author statement; 8286, insulin receptor signal...	---	3743, translation initiation factor activity, inferred from electronic annotation; 5515, protein binding, inferred from physical interaction; 8190, eukaryotic initiation factor 4E binding, inferred from electronic annotation	Mm.259516	---	NP_034254.1	NM_010124	1455575_at (chr. 10, 61.4 Mb): Eif4ebp2; eukaryotic translation initiation factor 4E binding protein 2	4.81215	4.72027	4.97042	4.26669	4.48113	4.55868	4.94697	4.72027	4.88691
1452196_a_at	Nckap1	NCK-associated protein 1	0.21141	0.0489003	0.0219873	0.00701919	1.0617	-1.14221	-1.21268	2866.47	3043.32	2509.59	168.409	45.0555	145.602	chr. 2, 80.24 Mb	2	80198268	80278946	30032, lamellipodium biogenesis, inferred from direct assay	16021, integral to membrane, inferred from electronic annotation; 30027, lamellipodium, inferred from direct assay; 16020, membrane, inferred from electronic annotation	---	Mm.25203	ENSMUSG00000027002	NP_058661.1	NM_016965	1452196_a_at (chr. 2, 80.24 Mb): Nckap1; NCK-associated protein 1	11.3925	11.4959	11.5618	11.5765	11.5478	11.5897	11.2457	11.3868	11.2425
1441686_at	Gnl3l	Guanine nucleotide binding protein-like 3 (nucleolar)-like, mRNA (cDNA clone MGC:90757 IMAGE:6843880)	0.15207	0.966612	0.021988	0.0925435	-1.0755	-1.00252	1.0728	9.31353	8.65973	9.29012	0.537227	0.142193	0.238483	chr. X, 144.54 Mb	X	144540574	144541144	---	---	5525, GTP binding, inferred from electronic annotation	Mm.45987	---	NP_932778.1	NM_198110	1441686_at (chr. X, 144.54 Mb): Gnl3l; Guanine nucleotide binding protein-like 3 (nucleolar)-like, mRNA (cDNA clone MGC:90757 IMAGE:6843880)	3.18358	3.15832	3.31138	3.12672	3.08674	3.12911	3.20676	3.18358	3.25581
1450938_at	Pnn	pinin	0.299759	0.0063155	0.0219921	0.000869254	-1.13366	-2.36745	-2.08832	267.46	235.925	112.974	38.3087	11.13	24.1093	chr. 12, 55.8 Mb	12	55800014	55807043	6350, transcription, inferred from electronic annotation; 6355, regulation of transcription, DNA-dependent, inferred from electronic annotation	5634, nucleus, inferred from electronic annotation	3677, DNA binding, inferred from electronic annotation	Mm.22347	ENSMUSG00000020994	NP_032917.1	NM_008891	1450938_at (chr. 12, 55.8 Mb): Pnn; pinin	7.8081	8.13688	8.21327	7.85503	7.83078	7.95758	6.79561	7.1082	6.48961
1418289_at	Nes	nestin	0.000312148	0.00341529	0.0220052	0.000112897	2.39998	1.75005	-1.37137	84.9516	203.882	148.67	7.9303	17.5446	17.5322	chr. 3, 87.72 Mb	3	87714799	87724179	7399, nervous system development, inferred from direct assay	5737, cytoplasm, inferred from direct assay; 5882, intermediate filament, inferred from electronic annotation	5198, structural molecule activity, inferred from electronic annotation	Mm.331129	ENSMUSG00000004891	NP_057910.3	NM_016701	1418289_at (chr. 3, 87.72 Mb): Nes; nestin	6.51391	6.44917	6.24967	7.79613	7.65869	7.54932	7.17554	7.06131	7.39138
1458996_at	Itga5	integrin alpha 5 (fibronectin receptor alpha)	0.598526	0.00850494	0.0220089	0.00856765	1.04631	1.38901	1.32753	18.5078	19.3649	25.7074	1.60704	1.95203	2.13392	chr. 15, 103.42 Mb	15	103415934	103416394	7044, cell-substrate junction assembly, inferred from direct assay; 7155, cell adhesion, inferred from electronic annotation; 7160, cell-matrix adhesion, inferred from electronic annotation; 7229, integrin-mediated signaling pathway, inferred from elec...	5615, extracellular space, Unknown; 8305, integrin complex, inferred from electronic annotation; 16021, integral to membrane, Unknown; 19717, synaptosome, inferred from direct assay; 16021, integral to membrane, inferred from electronic annotation	4872, receptor activity, inferred from electronic annotation; 5509, calcium ion binding, inferred from electronic annotation; 5515, protein binding, inferred from physical interaction; 5515, protein binding, inferred from electronic annotation	Mm.16234	ENSMUSG00000000555	NP_034707.2	NM_010577	1458996_at (chr. 15, 103.42 Mb): Itga5; integrin alpha 5 (fibronectin receptor alpha)	4.14918	4.12317	4.34727	4.10345	4.31772	4.38981	4.64878	4.81164	4.58217
1447912_x_at	Akap9	A kinase (PRKA) anchor protein (yotiao) 9	0.382357	0.0351305	0.0220152	0.00159855	-1.06578	2.18546	2.32922	114.277	107.223	249.746	5.49556	11.1041	69.8798	chr. 5, 3.96 Mb	5	3963629	3963807	6004, fucose metabolism, inferred from electronic annotation	242, pericentriolar material, inferred from direct assay; 5737, cytoplasm, inferred from direct assay; 5737, cytoplasm, inferred from electronic annotation	5515, protein binding, inferred from physical interaction; 16301, kinase activity, inferred from electronic annotation; 8736, L-fucose isomerase activity, inferred from electronic annotation	Mm.46044	ENSMUSG00000040407	NP_919444.1	NM_194462	1447912_x_at (chr. 5, 3.96 Mb): Akap9; A kinase (PRKA) anchor protein (yotiao) 9	6.90157	6.8415	6.76274	6.90743	6.65713	6.65394	7.63645	7.78671	8.36389
1424232_a_at	BC025546	cDNA sequence BC025546	0.0829255	0.0764238	0.0220155	0.00655779	1.25973	-1.34642	-1.69612	14.1261	17.795	10.4916	1.87294	0.958292	1.74805	chr. 8, 109.52 Mb	8	109513024	109521661	---	---	---	Mm.275341	ENSMUSG00000046441	NP_666327.2	NM_146215	1424232_a_at (chr. 8, 109.52 Mb): BC025546; cDNA sequence BC025546	3.58055	3.92748	3.92592	4.20949	4.18432	4.06212	3.14003	3.62101	3.37235
1427424_at	Galnt6	UDP-N-acetyl-alpha-D-galactosamine:polypeptide N-acetylgalactosaminyltransferase 6	0.0633727	0.272602	0.0220165	0.0112346	-1.09942	1.03758	1.14074	29.2158	26.5737	30.3136	0.296802	1.21626	1.26937	chr. 15, 100.76 Mb	15	100750405	100777775	---	5795, Golgi stack, inferred from electronic annotation; 16021, integral to membrane, inferred from electronic annotation	4653, polypeptide N-acetylgalactosaminyltransferase activity, inferred from direct assay; 5509, calcium ion binding, inferred from electronic annotation; 5529, sugar binding, inferred from electronic annotation; 16740, transferase activity, inferred fr...	Mm.384000	ENSMUSG00000037280	NP_766039.1	NM_172451	1427424_at (chr. 15, 100.76 Mb): Galnt6; UDP-N-acetyl-alpha-D-galactosamine:polypeptide N-acetylgalactosaminyltransferase 6	4.88096	4.85238	4.87253	4.74198	4.65965	4.7911	4.85238	4.9417	4.96904
1458616_at	B4galt1	UDP-Gal:betaGlcNAc beta 1,4- galactosyltransferase, polypeptide 1 (B4galt1), mRNA	0.217746	0.00762501	0.0220168	0.00243951	1.20955	2.47688	2.04777	53.3436	64.5217	132.126	10.5549	6.3885	28.7736	chr. 4, 40.95 Mb	4	40951031	40951491	5975, carbohydrate metabolism, inferred from electronic annotation; 6012, galactose metabolism, inferred from direct assay; 9312, oligosaccharide biosynthesis, inferred from direct assay; 30198, extracellular matrix organization and biogenesis, inferre...	5794, Golgi apparatus, inferred from direct assay; 5795, Golgi stack, inferred from electronic annotation; 5886, plasma membrane, inferred from direct assay; 16021, integral to membrane, Unknown; 16021, integral to membrane, inferred from electronic an...	3831, beta-N-acetylglucosaminylglycopeptide beta-1,4-galactosyltransferase activity, inferred from direct assay; 3831, beta-N-acetylglucosaminylglycopeptide beta-1,4-galactosyltransferase activity, inferred from mutant phenotype; 3945, N-acetyllactosam...	Mm.15622	---	NP_071641.1	NM_022305	1458616_at (chr. 4, 40.95 Mb): B4galt1; UDP-Gal:betaGlcNAc beta 1,4- galactosyltransferase, polypeptide 1 (B4galt1), mRNA	5.43829	6.00875	5.70822	5.84014	6.06373	6.11661	7.23496	7.19733	6.62901
1444285_at	Lpp	Mortality factor 4 like 1, mRNA (cDNA clone MGC:27701 IMAGE:4923923)	0.000671208	0.00573256	0.0220171	9.79357e-05	1.51686	2.62974	1.73367	13.3793	20.2945	35.1839	0.718038	1.06649	5.61752	chr. 16, 23.45 Mb	16	23452154	23453132	7155, cell adhesion, inferred from electronic annotation; 8283, cell proliferation, inferred from mutant phenotype; 1558, regulation of cell growth, inferred from electronic annotation; 6350, transcription, inferred from electronic annotation; 6355, re...	5634, nucleus, inferred from electronic annotation; 16585, chromatin remodeling complex, traceable author statement; 785, chromatin, inferred from electronic annotation	46872, metal ion binding, inferred from electronic annotation; 5515, protein binding, inferred from electronic annotation; 8270, zinc ion binding, inferred from electronic annotation; 5515, protein binding, inferred from physical interaction; 3682, chr...	Mm.209385	---	NP_848780.2	NM_178665	1444285_at (chr. 16, 23.45 Mb): Lpp; Mortality factor 4 like 1, mRNA (cDNA clone MGC:27701 IMAGE:4923923)	3.80697	3.65433	3.76027	4.2671	4.33943	4.41855	5.20954	5.30987	4.85212
1420890_at	Hccs	holocytochrome c synthetase	0.94721	0.0200447	0.0220174	0.000567056	1.00313	2.64644	2.63818	298.054	298.988	788.782	21.7422	17.2035	194.556	chr. X, 162.92 Mb	X	162910871	162919726	---	5739, mitochondrion, inferred from sequence or structural similarity; 5739, mitochondrion, inferred from electronic annotation	4408, holocytochrome-c synthase activity, inferred from electronic annotation; 5506, iron ion binding, inferred from electronic annotation; 16829, lyase activity, inferred from electronic annotation; 46872, metal ion binding, inferred from electronic a...	Mm.284033	ENSMUSG00000031352	NP_032248.2	NM_008222	1420890_at (chr. X, 162.92 Mb): Hccs; holocytochrome c synthetase	8.1864	8.13178	8.33257	8.2267	8.30331	8.13702	9.79604	9.83415	9.14095
1415945_at	Mcm5	minichromosome maintenance deficient 5, cell division cycle 46 (S. cerevisiae)	0.000119578	0.00913924	0.0220189	5.2382e-05	-3.14129	-19.4367	-6.18748	1264.87	402.659	65.0764	54.4393	30.7091	28.5153	chr. 8, 74.28 Mb	8	74273686	74292164	6260, DNA replication, inferred from electronic annotation; 6270, DNA replication initiation, inferred from electronic annotation; 6350, transcription, inferred from electronic annotation; 6355, regulation of transcription, DNA-dependent, inferred from...	5634, nucleus, inferred from electronic annotation	166, nucleotide binding, inferred from electronic annotation; 3677, DNA binding, inferred from electronic annotation; 5524, ATP binding, inferred from electronic annotation; 8094, DNA-dependent ATPase activity, inferred from electronic annotation	Mm.5048	ENSMUSG00000005410	NP_032592.1	NM_008566	1415945_at (chr. 8, 74.28 Mb): Mcm5; minichromosome maintenance deficient 5, cell division cycle 46 (S. cerevisiae)	10.3626	10.2385	10.3106	8.7718	8.61755	8.56267	6.19746	6.46782	5.05871
1427996_at	BC028528	cDNA sequence BC028528	0.583882	0.0425113	0.0220215	0.0078218	1.04926	-1.42556	-1.49578	357.011	374.597	250.436	14.9319	44.331	35.2662	chr. 3, 95.38 Mb	3	95372013	95379794	---	---	---	Mm.89556	ENSMUSG00000038543	NP_705733.1	NM_153513	1427996_at (chr. 3, 95.38 Mb): BC028528; cDNA sequence BC028528	8.53139	8.41235	8.49319	8.42955	8.73315	8.46543	8.06224	8.09864	7.71359
1419538_at	Flt3	FMS-like tyrosine kinase 3	0.0328651	0.121531	0.0220274	0.004882	-1.19739	1.22027	1.46114	37.8362	31.5989	46.1703	0.661099	2.02601	6.21601	chr. 5, 146.26 Mb	5	146222229	146291931	6468, protein amino acid phosphorylation, inferred from electronic annotation; 7169, transmembrane receptor protein tyrosine kinase signaling pathway, inferred from electronic annotation; 30098, lymphocyte differentiation, inferred from direct assay	5615, extracellular space, Unknown; 16020, membrane, inferred from electronic annotation; 16021, integral to membrane, Unknown; 16021, integral to membrane, inferred from electronic annotation	166, nucleotide binding, inferred from electronic annotation; 4672, protein kinase activity, inferred from electronic annotation; 4674, protein serine/threonine kinase activity, Unknown; 4713, protein-tyrosine kinase activity, inferred from electronic ...	Mm.194	---	NP_034359.1	NM_010229	1419538_at (chr. 5, 146.26 Mb): Flt3; FMS-like tyrosine kinase 3	5.25998	5.21267	5.25199	4.87585	5.00568	5.05784	5.43424	5.39103	5.73634
1421818_at	Bcl6	B-cell leukemia/lymphoma 6	0.68672	0.0101965	0.0220426	0.000819983	1.03216	2.4369	2.36098	115.872	119.598	282.368	15.3997	5.78388	64.5077	chr. 16, 22.76 Mb	16	22748869	22772575	122, negative regulation of transcription from RNA polymerase II promoter, inferred from direct assay; 6350, transcription, inferred from electronic annotation; 6355, regulation of transcription, DNA-dependent, inferred from electronic annotation; 7283...	5634, nucleus, inferred from direct assay; 5634, nucleus, inferred from electronic annotation	3676, nucleic acid binding, inferred from electronic annotation; 3677, DNA binding, inferred from electronic annotation; 5515, protein binding, inferred from physical interaction; 8270, zinc ion binding, inferred from electronic annotation; 16564, tran...	Mm.347398	ENSMUSG00000022508	NP_033874.1	NM_009744	1421818_at (chr. 16, 22.76 Mb): Bcl6; B-cell leukemia/lymphoma 6	6.66986	7.04804	6.82607	6.96708	6.90814	6.82753	7.74222	8.18323	8.41922
1428167_a_at	Mpzl1	myelin protein zero-like 1	0.00554276	0.741055	0.0220436	0.00462132	1.91036	1.06514	-1.79353	692.16	1322.28	737.25	63.0343	196.366	166.199	chr. 1, 165.54 Mb	1	165514099	165556453	---	16020, membrane, inferred from electronic annotation	---	Mm.46438	ENSMUSG00000026566	NP_001001880.1	NM_001001880	1428167_a_at (chr. 1, 165.54 Mb): Mpzl1; myelin protein zero-like 1	9.32857	9.3887	9.57594	10.5825	10.1611	10.3315	9.25185	9.40281	9.85361
1449974_at	Gapdhs	glyceraldehyde-3-phosphate dehydrogenase, spermatogenic	0.0320149	0.686103	0.0220448	0.00584275	-1.28932	1.01982	1.31487	54.0523	41.9232	55.1238	2.32203	4.09164	3.3689	chr. 7, 26.14 Mb	7	26139011	26148570	6006, glucose metabolism, inferred from electronic annotation; 6096, glycolysis, inferred from electronic annotation; 30317, sperm motility, inferred from mutant phenotype; 30317, sperm motility, inferred from direct assay; 45821, positive regulation o...	9434, flagellum (sensu Eukaryota), inferred from direct assay	4365, glyceraldehyde-3-phosphate dehydrogenase (phosphorylating) activity, inferred from electronic annotation; 8943, glyceraldehyde-3-phosphate dehydrogenase activity, inferred from direct assay; 16491, oxidoreductase activity, inferred from electroni...	Mm.374789	ENSMUSG00000061099	NP_032111.1	NM_008085	1449974_at (chr. 7, 26.14 Mb): Gapdhs; glyceraldehyde-3-phosphate dehydrogenase, spermatogenic	5.75691	5.81666	5.69261	5.22209	5.43564	5.4971	5.86632	5.79227	5.68979
1431833_a_at	Hmgcs2	3-hydroxy-3-methylglutaryl-Coenzyme A synthase 2	0.00103079	0.00595165	0.0220479	0.00021108	1.47579	1.27022	-1.16183	18.8511	27.8202	23.9451	1.01793	1.00751	1.29709	chr. 3, 97.78 Mb	3	97766644	97796942	6084, acetyl-CoA metabolism, inferred from electronic annotation; 6694, steroid biosynthesis, inferred from electronic annotation; 6695, cholesterol biosynthesis, inferred from electronic annotation; 8610, lipid biosynthesis, inferred from electronic a...	5739, mitochondrion, inferred from direct assay; 5743, mitochondrial inner membrane, inferred from direct assay; 5739, mitochondrion, inferred from electronic annotation	4421, hydroxymethylglutaryl-CoA synthase activity, inferred from electronic annotation; 16740, transferase activity, inferred from electronic annotation	Mm.289131	ENSMUSG00000027875	NP_032282.2	NM_008256	1431833_a_at (chr. 3, 97.78 Mb): Hmgcs2; 3-hydroxy-3-methylglutaryl-Coenzyme A synthase 2	4.27224	4.2889	4.14428	4.8524	4.7911	4.7488	4.63595	4.48937	4.61533
1442177_at	Slc6a5	solute carrier family 6 (neurotransmitter transporter, glycine), member 5	0.00116551	0.0278157	0.0220505	0.000176284	-1.42281	-1.18063	1.20513	25.5509	17.958	21.6418	1.32999	0.955103	0.212852	chr. 7, 44.08 Mb	7	44076751	44077973	6810, transport, Unknown; 6836, neurotransmitter transport, Unknown; 6865, amino acid transport, inferred from electronic annotation; 7269, neurotransmitter secretion, inferred from electronic annotation; 8152, metabolism, Unknown; 6810, transport, inf...	5624, membrane fraction, inferred from electronic annotation; 5887, integral to plasma membrane, Unknown; 16020, membrane, Unknown; 16021, integral to membrane, Unknown; 5887, integral to plasma membrane, inferred from electronic annotation; 16020, mem...	5279, amino acid-polyamine transporter activity, inferred from electronic annotation; 5328, neurotransmitter:sodium symporter activity, Unknown; 15293, symporter activity, inferred from electronic annotation; 16855, racemase and epimerase activity, act...	Mm.207053	ENSMUSG00000039728	NP_683733.1	NM_148931	1442177_at (chr. 7, 44.08 Mb): Slc6a5; solute carrier family 6 (neurotransmitter transporter, glycine), member 5	4.60245	4.75182	4.66774	4.10967	4.25151	4.13448	4.44392	4.44392	4.41927
1429497_s_at	Snx6	sorting nexin 6	0.000640147	0.727134	0.0220508	0.000648692	2.07266	-1.03946	-2.15444	315.739	654.419	303.754	23.5056	24.9833	61.4991	---				6810, transport, Unknown; 6886, intracellular protein transport, Unknown; 15031, protein transport, Unknown; 7242, intracellular signaling cascade, inferred from electronic annotation	---	8565, protein transporter activity, Unknown	Mm.28240	---	NP_081274.2	NM_026998	1429497_s_at (---): Snx6; sorting nexin 6	8.19061	8.30328	8.40586	9.39519	9.37465	9.29025	8.41302	8.39934	7.86273
1422311_a_at	Polr2a	polymerase (RNA) II (DNA directed) polypeptide A	0.176705	0.263483	0.0220543	0.0257044	-1.24248	1.16339	1.44549	86.0909	69.2893	100.157	15.1913	6.76572	1.29927	chr. 11, 69.47 Mb	11	69460068	69483882	6350, transcription, inferred from electronic annotation; 6366, transcription from RNA polymerase II promoter, inferred from electronic annotation	5634, nucleus, inferred from sequence or structural similarity; 5665, DNA-directed RNA polymerase II, core complex, inferred from electronic annotation; 5634, nucleus, inferred from electronic annotation	3677, DNA binding, inferred from direct assay; 3899, DNA-directed RNA polymerase activity, inferred from electronic annotation; 16740, transferase activity, inferred from electronic annotation; 16779, nucleotidyltransferase activity, inferred from elec...	Mm.16533	ENSMUSG00000005198	NP_033115.1	NM_009089	1422311_a_at (chr. 11, 69.47 Mb): Polr2a; polymerase (RNA) II (DNA directed) polypeptide A	6.4716	6.64068	6.12406	5.94305	6.20758	6.17874	6.62552	6.66231	6.65028
1415933_a_at	Cox5a	cytochrome c oxidase, subunit Va	0.0221961	0.557597	0.0220857	0.00436719	-1.29245	1.02771	1.32826	6519.35	5044.18	6699.98	425.971	479.15	261.855	chr. 9, 57.64 Mb	9	57635166	57646357	6118, electron transport, inferred from electronic annotation	5739, mitochondrion, inferred from direct assay; 5743, mitochondrial inner membrane, inferred from direct assay; 16020, membrane, inferred from electronic annotation; 19866, inner membrane, inferred from electronic annotation; 5739, mitochondrion, infe...	4129, cytochrome-c oxidase activity, inferred from electronic annotation; 5506, iron ion binding, inferred from electronic annotation; 16491, oxidoreductase activity, inferred from electronic annotation; 46872, metal ion binding, inferred from electron...	Mm.273403	ENSMUSG00000000088	NP_031773.1	NM_007747	1415933_a_at (chr. 9, 57.64 Mb): Cox5a; cytochrome c oxidase, subunit Va	12.615	12.615	12.7754	12.4367	12.1639	12.2876	12.6993	12.6587	12.7696
1434561_at	Asxl1	additional sex combs like 1 (Drosophila)	0.000313109	0.00267458	0.0220924	1.59345e-06	-1.67126	-2.07384	-1.24088	1583.14	947.272	763.387	8.02326	20.4152	52.0494	---				6350, transcription, inferred from electronic annotation; 6355, regulation of transcription, DNA-dependent, inferred from electronic annotation	5634, nucleus, inferred from electronic annotation	5515, protein binding, inferred from electronic annotation; 8270, zinc ion binding, inferred from electronic annotation; 46872, metal ion binding, inferred from electronic annotation	Mm.330677	---	XP_149245.5	XM_149245	1434561_at (---): Asxl1; additional sex combs like 1 (Drosophila)	10.6342	10.6203	10.6312	9.92224	9.87691	9.86309	9.50025	9.68378	9.53822
1418908_at	Pam	peptidylglycine alpha-amidating monooxygenase	1.2632e-06	0.00215887	0.0220969	1.38165e-06	6.79449	18.351	2.70087	37.3507	253.779	685.423	1.75216	8.85272	171.934	chr. 1, 97.68 Mb	1	97600937	97757432	6518, peptide metabolism, traceable author statement; 6518, peptide metabolism, inferred from electronic annotation	5615, extracellular space, Unknown; 5829, cytosol, traceable author statement; 5887, integral to plasma membrane, traceable author statement; 16020, membrane, inferred from electronic annotation; 16021, integral to membrane, inferred from electronic an...	4497, monooxygenase activity, inferred from electronic annotation; 4504, peptidylglycine monooxygenase activity, traceable author statement; 4598, peptidylamidoglycolate lyase activity, inferred from electronic annotation; 5507, copper ion binding, inf...	Mm.5121	ENSMUSG00000026335	NP_038654.1	NM_013626	1418908_at (chr. 1, 97.68 Mb): Pam; peptidylglycine alpha-amidating monooxygenase	5.17226	5.19569	5.29811	7.92811	8.01619	8.01619	9.47085	9.72109	8.9735
1448561_at	Ncf2	neutrophil cytosolic factor 2	0.00194259	0.0762541	0.0221025	0.00085897	1.53041	-1.50916	-2.30963	82.9942	127.015	54.9938	4.88297	3.53281	13.4052	---				6742, NADP catabolism, inferred from sequence or structural similarity; 6801, superoxide metabolism, inferred from sequence or structural similarity	5829, cytosol, inferred from sequence or structural similarity	16175, superoxide-generating NADPH oxidase activity, inferred from sequence or structural similarity; 5488, binding, inferred from electronic annotation	Mm.270307	ENSMUSG00000026480	NP_035007.1	NM_010877	1448561_at (---): Ncf2; neutrophil cytosolic factor 2	6.27645	6.40209	6.44118	7.0111	6.94177	7.01258	5.55011	5.57475	6.13885
1429777_at	Dnajb6	DnaJ (Hsp40) homolog, subfamily B, member 6	0.0176247	0.912491	0.0221063	0.0108287	1.81849	-1.00886	-1.8346	40.846	74.2781	40.4874	5.38925	14.6865	8.11693	chr. 5, 28.2 Mb	5	28186478	28208453	6457, protein folding, inferred from electronic annotation	---	31072, heat shock protein binding, inferred from electronic annotation; 51082, unfolded protein binding, inferred from electronic annotation; 5515, protein binding, inferred from physical interaction	Mm.290110	ENSMUSG00000029131	NP_035977.1	NM_011847	1429777_at (chr. 5, 28.2 Mb): Dnajb6; DnaJ (Hsp40) homolog, subfamily B, member 6	5.38617	5.51352	5.13075	5.8977	6.2138	6.4756	4.98914	5.38858	5.57926
1437456_x_at	Ythdf1	YTH domain family 1	0.00590557	0.016434	0.0221181	0.000430045	-1.65067	-1.27676	1.29286	4348.54	2634.4	3405.92	150.383	252.972	250.954	---				---	---	---	Mm.30205	ENSMUSG00000038848	NP_776122.1	NM_173761	1437456_x_at (---): Ythdf1; YTH domain family 1	12.0418	12.0758	12.1396	11.515	11.2816	11.2804	11.612	11.7594	11.8221
1432538_a_at	Rfc3	replication factor C (activator 1) 3	0.00254966	0.00995064	0.0221244	0.000207681	-1.46247	-3.18281	-2.17633	202.934	138.761	63.7594	13.2359	10.1316	16.3398	---				6260, DNA replication, inferred from electronic annotation	5634, nucleus, inferred from electronic annotation; 43234, protein complex, inferred from electronic annotation	166, nucleotide binding, Unknown; 3677, DNA binding, inferred from electronic annotation; 166, nucleotide binding, inferred from electronic annotation; 17111, nucleoside-triphosphatase activity, inferred from electronic annotation	Mm.12553	ENSMUSG00000033970	XP_132528.4	XM_132528	1432538_a_at (---): Rfc3; replication factor C (activator 1) 3	7.76951	7.61409	7.605	7.09445	7.22669	7.02065	5.74045	5.78702	6.36806
1418750_at	Plxnb3	plexin B3	0.711185	0.0174061	0.022127	0.0122106	-1.01998	1.21188	1.23609	18.2856	17.9274	22.1599	0.885003	1.34919	1.45686	chr. X, 68.43 Mb	X	68417758	68433166	7275, development, Unknown	16020, membrane, Unknown	4872, receptor activity, Unknown	---	ENSMUSG00000031385	XP_621025.1; XP_621026.1; XP_621027.1; XP_622946.1	XM_621025; XM_621026; XM_621027; XM_622946	1418750_at (chr. X, 68.43 Mb): Plxnb3; plexin B3	4.13173	4.26747	4.17537	4.04308	4.2599	4.181	4.43839	4.39248	4.57264
1447475_at	Gm967	gene model 967, (NCBI)	0.768774	0.0248415	0.0221281	0.000943094	-1.019	2.46724	2.51413	13.6354	13.3812	33.6419	0.953872	1.10634	8.96913	chr. 19, 23.22 Mb	19	23217423	23217913	---	---	---	Mm.101265	---	XP_355152.3	XM_355152	1447475_at (chr. 19, 23.22 Mb): Gm967; gene model 967, (NCBI)	3.67337	3.75457	3.87292	3.65822	3.87292	3.68565	5.06782	5.41486	4.62785
1447275_at	Gm1805	gene model 1805, (NCBI)	0.324769	0.0261285	0.0221354	0.00269588	-1.06119	-1.50058	-1.41405	72.0695	67.9138	48.0278	2.01752	5.678	6.0077	chr. 3, 36.78 Mb	3	36784598	36785049	---	---	---	Mm.32171	---	NP_001008502.1	NM_001008502	1447275_at (chr. 3, 36.78 Mb): Gm1805; gene model 1805, (NCBI)	6.17771	6.20765	6.12745	6.21598	5.98998	6.04109	5.74148	5.61422	5.3785
1416902_a_at	Cox5b	cytochrome c oxidase, subunit Vb	0.0724163	0.017493	0.0221374	0.000819923	1.13447	1.96197	1.72941	2014.24	2285.09	3951.87	93.8499	159.327	714.82	---				6118, electron transport, inferred from electronic annotation	5615, extracellular space, Unknown; 5739, mitochondrion, inferred from direct assay; 5740, mitochondrial membrane, inferred from electronic annotation; 5743, mitochondrial inner membrane, inferred from direct assay; 16020, membrane, inferred from elect...	4129, cytochrome-c oxidase activity, inferred from electronic annotation; 16491, oxidoreductase activity, inferred from electronic annotation; 46872, metal ion binding, inferred from electronic annotation; 8270, zinc ion binding, inferred from electron...	Mm.180182	ENSMUSG00000061518	NP_034072.1	NM_009942	1416902_a_at (---): Cox5b; cytochrome c oxidase, subunit Vb	11.0255	11.0017	10.8976	11.0418	11.2391	11.1861	12.2108	11.8798	11.7084
1418704_at	S100a13	S100 calcium binding protein A13	0.00779753	0.000613446	0.0221421	1.84822e-05	2.17066	2.92256	1.34639	31.7061	68.8231	92.6629	4.26777	1.55327	8.03964	chr. 3, 90.33 Mb	3	90325216	90334998	---	---	5509, calcium ion binding, inferred from electronic annotation	Mm.6523	ENSMUSG00000042312	NP_033139.1	NM_009113	1418704_at (chr. 3, 90.33 Mb): S100a13; S100 calcium binding protein A13	4.90424	4.83798	5.19269	6.14194	6.0859	6.0859	6.65343	6.53506	6.40236
1425729_at	Vmd2l1	vitelliform macular dystrophy 2-like protein 1	0.0443602	0.0320447	0.0221433	0.00124414	-1.27025	2.41746	3.07078	43.0918	33.9238	104.173	4.71833	2.59249	34.6335	chr. 8, 84.28 Mb	8	84277694	84284063	6810, transport, inferred from electronic annotation; 6811, ion transport, inferred from electronic annotation	16021, integral to membrane, Unknown; 16021, integral to membrane, inferred from electronic annotation	5216, ion channel activity, inferred from electronic annotation; 5509, calcium ion binding, inferred from electronic annotation	Mm.215154	---	NP_663363.1	NM_145388	1425729_at (chr. 8, 84.28 Mb): Vmd2l1; vitelliform macular dystrophy 2-like protein 1	5.57255	5.44317	5.25473	4.97705	5.07137	5.19588	6.28113	6.51352	7.16376
1447036_at	Chl1	cell adhesion molecule with homology to L1CAM	0.778565	0.164318	0.0221533	0.0858754	-1.01152	1.06588	1.07815	11.9658	11.8296	12.7541	0.642275	0.325375	0.217804	chr. 6, 104.23 Mb	6	104229778	104230333	1764, neuron migration, inferred from mutant phenotype; 7155, cell adhesion, inferred from electronic annotation; 7156, homophilic cell adhesion, inferred from direct assay; 7411, axon guidance, inferred from mutant phenotype; 7610, behavior, inferred ...	16020, membrane, inferred from electronic annotation; 30425, dendrite, inferred from direct assay; 45177, apical part of cell, inferred from direct assay	5515, protein binding, inferred from electronic annotation	Mm.251288	ENSMUSG00000030077	NP_031723.1	NM_007697	1447036_at (chr. 6, 104.23 Mb): Chl1; cell adhesion molecule with homology to L1CAM	3.58479	3.65433	3.49925	3.55869	3.52729	3.60592	3.65838	3.65881	3.70106
[truncated: 24,591 more rows]
