# Supplementary material for: Global transcriptome analysis of murine embryonic stem cell-derived cardiomyocytes
Source: Genome Biol. 2007 Apr 11;8(4):R56. doi: 10.1186/gb-2007-8-4-r56 (PMC1896009; doi:10.1186/gb-2007-8-4-r56)
Supplement: Additional data file 14 — Provided is the raw data for the β-actin control experiments. [file gb-2007-8-4-r56-S14.zip]

Archive with 1 entries (1 files):
- bactin_raw.xls
