# Supplementary material for: Global transcriptome analysis of murine embryonic stem cell-derived cardiomyocytes
Source: Genome Biol. 2007 Apr 11;8(4):R56. doi: 10.1186/gb-2007-8-4-r56 (PMC1896009; doi:10.1186/gb-2007-8-4-r56)
Supplement: Additional data file 14 — Provided is the raw data for the β-actin control experiments. [file gb-2007-8-4-r56-S14.zip › bactin_raw.xls]

## Sheet: P-VALUES_AVERAGE_DESCRIPTION
Probesets	ttest_sc2_BAcontr15d_vs_sc2_BApurom15d	symbol	title	alavg_sc2_BAcontr15d	alavg_sc2_BApurom15d	alstdev_sc2_BAcontr15d	alstdev_sc2_BApurom15d	fc_BACcontr15dvsBApurom15d
1415670_at	0.163992	Copg	coatomer protein complex, subunit gamma	555.645	493.738	51.47	37.0128	-1.12538
1415671_at	0.0835949	Atp6v0d1	ATPase, H+ transporting, V0 subunit D isoform 1	1533.18	1486.05	28.1178	10.5993	-1.03171
1415672_at	0.196719	Golga7	golgi autoantigen, golgin subfamily a, 7	1526.55	1441.47	18.4943	76.2171	-1.05902
1415673_at	0.280998	Psph	phosphoserine phosphatase	232.839	248.714	16.4106	14.1631	1.06818
1415674_a_at	0.477724	Trappc4	trafficking protein particle complex 4	509.21	500.988	9.74436	15.1775	-1.01641
1415675_at	0.0215465	Dpm2	dolichol-phosphate (beta-D) mannosyltransferase 2	339.58	287.337	17.715	5.6057	-1.18182
1415676_a_at	0.067457	Psmb5	proteasome (prosome, macropain) subunit, beta type 5	1918.25	2164.83	116.888	123.298	1.12854
1415677_at	0.132434	Dhrs1	dehydrogenase/reductase (SDR family) member 1	126.155	116.461	6.58575	6.15934	-1.08323
1415678_at	0.649883	Ppm1a	protein phosphatase 1A, magnesium dependent, alpha isoform	789.506	797.112	13.3317	22.5446	1.00963
1415679_at	0.0342532	Psenen	presenilin enhancer 2 homolog (C. elegans)	1444.51	1294.11	66.1445	45.1755	-1.11622
1415680_at	0.226938	Anapc1	anaphase promoting complex subunit 1	355.031	338.515	2.79052	16.6985	-1.04879
1415681_at	0.187703	Mrpl43	mitochondrial ribosomal protein L43	782.266	745.378	30.7036	25.6342	-1.04949
1415682_at	0.0846211	Xpo7	exportin 7	181.438	209.963	15.2441	3.27141	1.15721
1415683_at	0.959879	Nmt1	N-myristoyltransferase 1	1893.17	1891.13	42.0187	88.9138	-1.00108
1415684_at	0.0250077	Atg5	autophagy-related 5 (yeast)	183.978	218.704	12.1417	8.06358	1.18875
1415685_at	0.0572764	Mtif2	mitochondrial translational initiation factor 2	282.224	343.613	23.3896	31.8503	1.21752
1415686_at	0.217754	Rab14	RAB14, member RAS oncogene family	504.286	477.552	16.6417	25.8943	-1.05598
1415687_a_at	0.0321515	Psap	prosaposin	1989.47	1588.5	149.082	145.299	-1.25242
1415688_at	0.191895	Ube2g1	ubiquitin-conjugating enzyme E2G 1 (UBC7 homolog, C. elegans)	771.46	846.773	38.6593	68.8038	1.09762
1415689_s_at	0.00226526	Zfp306	zinc finger protein 306	35.5834	45.7442	1.51885	1.203	1.28555
1415690_at	0.625332	Mrpl27	mitochondrial ribosomal protein L27	807.289	791.324	45.5466	8.33149	-1.02017
1415691_at	0.0936681	Dlgh1	discs, large homolog 1 (Drosophila)	521.787	558.348	21.0211	19.4607	1.07007
1415692_s_at	0.644784	Canx	calnexin	2158.41	2210.37	181.767	17.2617	1.02407
1415693_at	0.170809	Derl1	Der1-like domain family, member 1	152.766	143.448	7.14744	6.66397	-1.06496
1415694_at	0.315668	Wars	tryptophanyl-tRNA synthetase	149.841	163.26	13.8957	15.3937	1.08956
1415695_at	0.354287	Psma1	proteasome (prosome, macropain) subunit, alpha type 1	1851.23	1896.18	56.1649	48.186	1.02428
1415696_at	0.0121446	Sara1	SAR1a gene homolog 1 (S. cerevisiae)	306.231	338.876	3.5997	9.11552	1.1066
1415697_at	0.00306298	E430034L04Rik	RIKEN cDNA E430034L04 gene	821.579	1015.37	17.5615	2.2532	1.23587
1415698_at	0.0174679	Golph2	golgi phosphoprotein 2	777.798	710.578	22.9886	19.1495	-1.0946
1415699_a_at	0.0927351	Gps1	G protein pathway suppressor 1	825.216	807.403	4.32523	10.958	-1.02206
1415700_a_at	0.150138	Ssr3	signal sequence receptor, gamma	1387.16	1326.16	48.2516	8.4762	-1.046
1415701_x_at	0.0964232	Rpl23	ribosomal protein L23	15275.7	15785.3	166.105	330.706	1.03336
1415702_a_at	0.0151304	Ctbp1	C-terminal binding protein 1	280.795	309.131	8.25238	4.83046	1.10091
1415703_at	0.223361	Huwe1	HECT, UBA and WWE domain containing 1	468.089	497.572	24.6228	25.5898	1.06298
1415704_a_at	0.242706	Cdv3	carnitine deficiency-associated gene expressed in ventricle 3	2226.96	2064.92	174.435	96.4102	-1.07847
1415705_at	0.350483	---	---	115.109	125.471	10.6829	12.7262	1.09002
1415706_at	0.351722	Copa	coatomer protein complex subunit alpha	1608.75	1646.75	13.8221	54.1887	1.02362
1415707_at	0.73344	Anapc2	anaphase promoting complex subunit 2	451.115	457.144	25.5495	14.9245	1.01336
1415708_at	0.0927769	AI316828	expressed sequence AI316828	410.118	390.348	12.4391	9.17641	-1.05065
1415709_s_at	0.921458	Gbf1	golgi-specific brefeldin A-resistance factor 1	137.615	138.275	11.1927	7.5126	1.0048
1415710_at	0.609403	BC038311	cDNA sequence BC038311	625.598	609.486	38.2579	33.295	-1.02644
1415711_at	0.0022499	Arfgef1	ADP-ribosylation factor guanine nucleotide-exchange factor 1(brefeldin A-inhibited)	497.224	368.27	24.7465	19.9981	-1.35016
1415712_at	0.751564	Zranb1	zinc finger, RAN-binding domain containing 1	129.943	133.465	5.61974	13.934	1.02711
1415713_a_at	0.222667	Ddx24	DEAD (Asp-Glu-Ala-Asp) box polypeptide 24	315.252	345.631	29.7241	20.3086	1.09636
1415714_a_at	0.133244	2610209M04Rik	RIKEN cDNA 2610209M04 gene	1182.19	1277.36	68.4335	17.7234	1.0805
1415715_at	0.0326074	0610039G24Rik	RIKEN cDNA 0610039G24 gene	97.9104	79.3572	1.88151	5.97742	-1.23379
1415716_a_at	0.290406	Rps27	ribosomal protein S27	10374.9	10931.8	169.953	685.357	1.05368
1415717_at	0.026066	4931406I20Rik	RIKEN cDNA 4931406I20 gene	207.383	240.061	6.75458	13.5261	1.15757
1415718_at	0.174046	2310079P12Rik	RIKEN cDNA 2310079P12 gene	446.924	424.748	19.6506	10.1883	-1.05221
1415719_s_at	0.0143359	Armc1	armadillo repeat containing 1	153.397	192.792	11.1931	8.64111	1.25682
1415720_s_at	0.803034	Mad2l1bp	MAD2L1 binding protein	264.092	261.53	6.36749	16.4173	-1.0098
1415721_a_at	0.965833	1200013P24Rik	RIKEN cDNA 1200013P24 gene	79.3834	79.8533	4.89091	8.39229	1.00592
1415722_a_at	0.00245863	1110059P08Rik	RIKEN cDNA 1110059P08 gene	977.56	808.205	13.5846	23.4028	-1.20954
1415723_at	0.567906	Eif5	eukaryotic translation initiation factor 5	1365.81	1344.55	52.3177	16.8096	-1.01581
1415724_a_at	0.899233	Cdc42	cell division cycle 42 homolog (S. cerevisiae)	1217.96	1200.27	144.369	71.9781	-1.01474
1415725_at	0.0735175	Rrn3	RRN3 RNA polymerase I transcription factor homolog (yeast)	268.633	316.441	15.1862	29.164	1.17797
1415726_at	0.0100149	Ankrd17	ankyrin repeat domain 17	656.879	549.292	2.8992	17.9244	-1.19586
1415727_at	0.350829	Apoa1bp	apolipoprotein A-I binding protein	987.392	948.704	53.4779	27.8345	-1.04078
1415728_at	0.236334	Pabpn1	poly(A) binding protein, nuclear 1	243.033	286.032	42.253	28.6158	1.17693
1415729_at	0.00118768	Pdpk1	Phosphoinositide-dependent protein kinase-1 beta (Pdk1beta)	584.042	401.816	33.144	15.9845	-1.45351
1415730_at	0.00522927	5730453I16Rik	RIKEN cDNA 5730453I16 gene	239.895	295.078	10.8926	13.5967	1.23003
1415731_at	0.938834	Angel2	angel homolog 2 (Drosophila)	144.377	143.259	14.3717	7.40411	-1.0078
1415732_at	0.00415935	Bat5	HLA-B associated transcript 5	251.946	170.274	19.9814	7.81149	-1.47965
1415733_a_at	0.483664	1110019J04Rik	RIKEN cDNA 1110019J04 gene	917.625	958.205	82.7366	22.9398	1.04422
1415734_at	0.000593878	Rab7	RAB7, member RAS oncogene family	1037.31	1267.54	18.6941	31.9565	1.22194
1415735_at	0.0915924	Ddb1	damage specific DNA binding protein 1	2105.41	1902.25	21.2748	112.021	-1.1068
1415736_at	0.205554	Pfdn5	prefoldin 5	1361.66	1408.98	39.559	36.8497	1.03475
1415737_at	0.32865	Rfk	riboflavin kinase	432.186	407.26	32.209	20.1216	-1.0612
1415738_at	0.0319129	Txndc12	thioredoxin domain containing 12 (endoplasmic reticulum)	727.747	674.602	21.3749	8.26967	-1.07878
1415739_at	0.152824	3100004P22Rik	RIKEN cDNA 3100004P22 gene	475.914	508.867	12.3186	26.9556	1.06924
1415740_at	0.00126296	Psmc5	protease (prosome, macropain) 26S subunit, ATPase 5	1011.62	1273.57	35.5294	31.9809	1.25893
1415741_at	0.121197	Tparl	TPA regulated locus	1097.33	1150.39	33.3213	32.3093	1.04835
1415742_at	0.410606	Aup1	ancient ubiquitous protein	173.667	169.327	6.0328	5.49709	-1.02563
1415743_at	0.0209203	Hdac5	histone deacetylase 5	167.922	139.341	6.88175	9.47435	-1.20512
1415744_at	0.0157067	H2-Ke2	H2-K region expressed gene 2	1204.91	1451.57	61.2876	25.287	1.20471
1415745_a_at	0.930546	Dscr3	Down syndrome critical region gene 3	528.791	530.365	31.1849	18.4175	1.00298
1415746_at	0.0467861	Cic	capicua homolog (Drosophila)	174.024	199.581	9.16082	12.4775	1.14685
1415747_s_at	0.0223459	Riok3	RIO kinase 3 (yeast)	262.344	323.451	5.21097	21.101	1.23293
1415748_a_at	0.221872	Dctn5	dynactin 5	734.26	701.224	23.288	31.4275	-1.04711
1415749_a_at	0.0177138	Rragc	Ras-related GTP binding C	1067.63	847.411	84.9448	49.6138	-1.25988
1415750_at	0.0157308	Tbl3	transducin (beta)-like 3	175.645	227.406	13.9463	9.74143	1.29469
1415751_at	0.0037063	Hp1bp3	heterochromatin protein 1, binding protein 3	354.862	286.301	15.5194	11.9872	-1.23947
1415752_at	0.78077	BC031181	cDNA sequence BC031181	990.397	974.76	74.5878	33.3916	-1.01604
1415753_at	0.0894016	D10Bwg1364e	DNA segment, Chr 10, Brigham & Women's Genetics 1364 expressed	467.952	434.719	5.29041	18.7063	-1.07645
1415754_at	0.529525	Polr2f	polymerase (RNA) II (DNA directed) polypeptide F	1250.77	1276.56	21.285	56.3893	1.02062
1415755_a_at	0.674291	Ube2v1	ubiquitin-conjugating enzyme E2 variant 1	799.774	790.499	11.8861	33.4603	-1.01173
1415756_a_at	0.107674	Snapap	SNAP-associated protein	379.724	366.381	7.90322	7.8163	-1.03642
1415757_at	0.240143	Gbf1	golgi-specific brefeldin A-resistance factor 1	100.601	90.9334	3.09	9.96946	-1.10632
1415758_at	0.0124434	2510002A14Rik	RIKEN cDNA 2510002A14 gene	189.418	151.495	3.46023	8.28415	-1.25033
1415759_a_at	0.645635	Hbxip	hepatitis B virus x interacting protein	690.606	712.122	44.6827	58.8656	1.03116
1415760_s_at	0.00363747	Atox1	ATX1 (antioxidant protein 1) homolog 1 (yeast)	1679.82	1278.39	93.342	45.4995	-1.31401
1415761_at	0.727025	Mrpl52	mitochondrial ribosomal protein L52	264.385	268.507	12.9984	13.7347	1.01559
1415762_x_at	0.381459	Mrpl52	mitochondrial ribosomal protein L52	288.879	295.905	9.57737	7.73694	1.02432
1415763_a_at	0.196739	2510006D16Rik	RIKEN cDNA 2510006D16 gene	378.81	354.196	22.5764	15.6126	-1.06949
1415764_at	0.804801	Zc3h11a	zinc finger CCCH type containing 11A	1195.39	1184.92	49.8345	46.531	-1.00883
1415765_at	0.374323	Hnrpul2	heterogeneous nuclear ribonucleoprotein U-like 2	250.548	239.88	15.8563	4.99552	-1.04447
1415766_at	0.516559	4930564D15Rik	RIKEN cDNA 4930564D15 gene	218.033	206.199	19.8025	20.5089	-1.05739
1415767_at	0.00557889	Ythdf1	YTH domain family 1	382.319	448.402	13.948	9.81012	1.17285
1415768_a_at	0.00477564	Ube2r2	ubiquitin-conjugating enzyme E2R 2	184.13	160.422	5.59728	3.02371	-1.14779
1415769_at	0.280764	Itch	itchy	261.772	283.524	26.032	1.01576	1.08309
1415770_at	0.165644	Wdr6	WD repeat domain 6	187.724	207.558	14.4282	13.9401	1.10566
1415771_at	0.024129	Ncl	nucleolin	4968.82	5591.02	189.865	237.363	1.12522
1415772_at	0.111186	Ncl	nucleolin	128.089	143.955	10.5738	6.76614	1.12387
1415773_at	0.132143	Ncl	nucleolin	1777.41	2164.59	262.149	217.18	1.21783
1415774_at	0.0740984	Statip1	signal transducer and activator of transcription interacting protein 1	187.311	227.833	6.72865	23.4412	1.21633
1415775_at	0.136038	Rbbp7	retinoblastoma binding protein 7	7058.22	6793.58	199.789	129.551	-1.03895
1415776_at	0.0326372	Aldh3a2	aldehyde dehydrogenase family 3, subfamily A2	177.131	148.296	9.41082	11.0097	-1.19445
1415777_at	0.473945	Pnliprp1	pancreatic lipase related protein 1	6.93636	7.45309	0.749456	0.832203	1.0745
1415778_at	0.00170227	Morf4l2	mortality factor 4 like 2	5263.67	4736.76	48.515	75.7983	-1.11124
1415779_s_at	0.466225	Actg1	actin, gamma, cytoplasmic 1	11239.3	11020.7	406.833	195.062	-1.01984
1415780_a_at	0.0054877	Armcx2	armadillo repeat containing, X-linked 2	91.8367	136.542	3.34442	10.7407	1.48679
1415781_a_at	0.271961	Sumo2; LOC236622	SMT3 suppressor of mif two 3 homolog 2 (yeast); similar to SMT3 suppressor of mif two 3 homolog 2	7982.18	8220.09	266.461	170.298	1.0298
1415782_at	0.002459	Sumo2	SMT3 suppressor of mif two 3 homolog 2 (yeast)	4041.95	4866.34	115.949	172.385	1.20396
1415783_at	0.793059	Vps35	vacuolar protein sorting 35	1988.62	1966.85	92.9804	99.052	-1.01107
1415784_at	0.486993	Vps35	vacuolar protein sorting 35	253.758	298.243	80.1195	60.2887	1.1753
1415785_a_at	0.0147475	Cct8	chaperonin subunit 8 (theta)	2391.51	2876.69	95.3566	11.3502	1.20288
1415786_at	0.604658	Pgc	progastricsin (pepsinogen C)	18.6493	19.4463	2.59903	0.479706	1.04274
1415787_at	0.407095	Ganab	alpha glucosidase 2 alpha neutral subunit	268.995	277.849	13.4507	9.85939	1.03291
1415788_at	0.485923	Ublcp1	ubiquitin-like domain containing CTD phosphatase 1	472.692	478.786	10.0513	9.40369	1.01289
1415789_a_at	0.243248	Ublcp1	ubiquitin-like domain containing CTD phosphatase 1	292.133	266.534	21.2077	24.1038	-1.09604
1415790_at	0.193696	Ublcp1	ubiquitin-like domain containing CTD phosphatase 1	312.003	279.822	23.1404	25.6491	-1.115
1415791_at	0.0285149	Rnf34	ring finger protein 34	320.305	363.179	15.5773	8.82353	1.13385
1415792_at	0.38327	AL033326	expressed sequence AL033326	148.073	157.88	11.2681	13.4974	1.06623
1415793_at	0.000620732	Pnpo	pyridoxine 5'-phosphate oxidase	358.194	259.437	14.3238	7.37585	-1.38066
1415794_a_at	0.966351	Spin	spindlin	862.757	861.659	31.7288	40.5968	-1.00127
1415795_at	0.0104802	Spin	spindlin	249.731	206.733	10.1978	2.5707	-1.20799
1415796_at	0.0110494	Dazap2	DAZ associated protein 2	1299.83	1042.67	61.654	13.9077	-1.24664
1415797_at	0.00404747	Ddr1	discoidin domain receptor family, member 1	366.77	254.565	13.6387	17.6961	-1.44077
1415798_at	0.02098	Ddr1	discoidin domain receptor family, member 1	101.627	66.2125	12.7443	2.63707	-1.53486
1415799_at	0.181774	Wbp11	WW domain binding protein 11	537.635	571.7	22.3329	29.1189	1.06336
1415800_at	0.0298682	Gja1	gap junction membrane channel protein alpha 1	512.194	942.691	95.4211	15.428	1.84049
1415801_at	0.00151351	Gja1	gap junction membrane channel protein alpha 1	50.72	108.841	5.85102	7.73712	2.14591
1415802_at	0.000210838	Slc16a1	solute carrier family 16 (monocarboxylic acid transporters), member 1	2969.49	1894.64	125.908	81.4296	-1.56731
1415803_at	0.0200824	Cx3cl1	chemokine (C-X3-C motif) ligand 1	30.9343	23.3397	3.06191	1.33916	-1.32539
1415804_at	0.4437	Cx3cl1	chemokine (C-X3-C motif) ligand 1	31.6619	29.8219	1.12949	3.42411	-1.0617
1415805_at	0.409286	Clps	colipase, pancreatic	12.1601	10.7702	2.27935	0.299028	-1.12905
1415806_at	0.00190045	Plat	plasminogen activator, tissue	192.28	48.766	9.86011	7.71359	-3.94291
1415807_s_at	0.00237415	Sfrs2	splicing factor, arginine/serine-rich 2 (SC-35)	578.616	803.322	34.2791	46.0044	1.38835
1415808_at	5.18355e-05	Tpbpa	trophoblast specific protein alpha	310.655	11.1458	44.6886	2.43768	-27.872
1415809_at	0.00144405	Tpbpa	trophoblast specific protein alpha	8.4901	6.46219	0.372028	0.259121	-1.31381
1415810_at	0.00837845	Uhrf1; LOC434907	ubiquitin-like, containing PHD and RING finger domains, 1; similar to Ubiquitin-like, containing PHD and RING finger domains, 1	674.4	839.619	9.75208	37.6912	1.24499
1415811_at	0.0160796	Uhrf1	ubiquitin-like, containing PHD and RING finger domains, 1	146.069	194.797	12.9875	8.66654	1.3336
1415812_at	0.0136419	Gsn	gelsolin	1565.58	1130.3	142.387	43.2028	-1.3851
1415813_at	0.0246216	Api5; LOC329706	apoptosis inhibitor 5; similar to apoptosis inhibitor 5	567.817	620.164	5.65184	18.0833	1.09219
1415814_at	0.222109	Atp6v1b2	ATPase, H+ transporting, V1 subunit B, isoform 2	1225.6	1335.46	111.591	48.3288	1.08964
1415815_at	0.364217	Trim27	tripartite motif protein 27	9.57073	10.345	0.662099	1.09593	1.0809
1415816_at	0.0058395	Cct7	chaperonin subunit 7 (eta)	2738.45	3262.55	114.344	117.773	1.19139
1415817_s_at	0.0127824	Cct7	chaperonin subunit 7 (eta)	2670.38	3335.56	137.582	222.859	1.24909
1415818_at	0.0176161	Anxa6	annexin A6	177.524	233.926	1.20116	15.2756	1.31772
1415819_a_at	0.127891	Ppp2r1a	protein phosphatase 2 (formerly 2A), regulatory subunit A (PR 65), alpha isoform	1164.14	1270.3	75.8728	51.0806	1.09119
1415820_x_at	0.0311116	Nono; LOC434808	non-POU-domain-containing, octamer binding protein; similar to Non-POU-domain-containing, octamer binding protein	930.682	1115.3	69.1072	44.0262	1.19837
1415821_at	0.119118	Sdfr1	stromal cell derived factor receptor 1	707.997	670.79	23.2872	22.7635	-1.05547
1415822_at	0.0144566	Scd2	stearoyl-Coenzyme A desaturase 2	2144.51	1448.16	45.8404	134.553	-1.48085
1415823_at	0.00434476	Scd2	stearoyl-Coenzyme A desaturase 2	333.839	238.71	23.0438	17.6561	-1.39851
1415824_at	0.0156286	Scd2	stearoyl-Coenzyme A desaturase 2	35.274	20.7127	4.37802	3.77722	-1.70301
1415825_s_at	0.00926588	1810073N04Rik	RIKEN cDNA 1810073N04 gene	202.92	166.98	8.91269	8.90921	-1.21523
1415826_at	0.147391	Atp6v1h	ATPase, H+ transporting, lysosomal, V1 subunit H	724.726	792.494	49.1899	43.6181	1.09351
1415827_a_at	0.0596169	D3Ucla1	DNA segment, Chr 3, University of California at Los Angeles 1	467.695	540.442	20.1421	39.846	1.15554
1415828_a_at	0.864937	D3Ucla1	DNA segment, Chr 3, University of California at Los Angeles 1	816.611	812.066	32.3612	26.0281	-1.0056
1415829_at	4.22417e-05	Lbr	lamin B receptor	760.28	1049.67	15.6636	21.2169	1.38063
1415830_at	0.0223645	Orc5l	origin recognition complex, subunit 5-like (S. cerevisiae)	531.789	659.011	35.4867	48.8293	1.23923
1415831_at	0.440595	Psmd2	proteasome (prosome, macropain) 26S subunit, non-ATPase, 2	1167.55	1214.45	67.5257	66.5394	1.04017
1415832_at	0.250845	Agtr2	angiotensin II receptor, type 2	4.99252	5.40046	0.356199	0.380488	1.08171
1415833_x_at	0.855371	Rps29	ribosomal protein S29	13486.8	13512.8	207.636	107.354	1.00193
1415834_at	0.00485866	Dusp6	dual specificity phosphatase 6	132.347	227.156	11.4825	5.71925	1.71636
1415835_at	0.000492414	Csh2	chorionic somatomammotropin hormone 2	480.944	11.1658	50.0342	3.03131	-43.0729
1415836_at	0.201575	Aldh18a1	aldehyde dehydrogenase 18 family, member A1	59.8667	65.9258	3.44175	5.86659	1.10121
1415837_at	0.036736	Klk6	kallikrein 6	17.6015	26.1932	1.62375	4.2708	1.48813
1415838_at	0.985005	Tde2	tumor differentially expressed 2	508.168	507.246	72.1852	72.6656	-1.00182
1415839_a_at	0.197653	Npm1	nucleophosmin 1	7461.16	7830.28	335.88	200.999	1.04947
1415840_at	1.7538e-05	Elovl5	ELOVL family member 5, elongation of long chain fatty acids (yeast)	305.428	385.239	3.52392	4.63297	1.26131
1415841_at	0.670948	Dncic2	dynein, cytoplasmic, intermediate chain 2	679.038	666.735	38.6973	22.8071	-1.01845
1415842_at	0.0257868	MGI:1929514	G protein beta subunit-like	43.9568	53.3897	3.32364	3.08218	1.21459
1415843_at	0.00330944	MGI:1929514	G protein beta subunit-like	41.881	25.7371	4.215	2.28621	-1.62726
1415844_at	0.250473	Syt4	synaptotagmin IV	5.42211	5.92483	0.43458	0.461792	1.09272
1415845_at	0.586039	Syt4	synaptotagmin IV	8.6303	8.26392	0.929297	0.309523	-1.04433
1415846_a_at	0.965459	Ldh3	lactate dehydrogenase 3, C chain, sperm specific	11.2635	11.4349	1.05105	2.26814	1.01522
1415847_at	0.183503	Ldh3	lactate dehydrogenase 3, C chain, sperm specific	28.4419	23.3846	4.41931	2.74953	-1.21627
1415848_at	0.00460057	Csh1	chorionic somatomammotropin hormone 1	103.661	34.1855	14.3701	8.31982	-3.03232
1415849_s_at	0.0243124	Stmn1	stathmin 1	2789.21	3436.68	43.6858	219.399	1.23214
1415850_at	0.760136	Rasa3	RAS p21 protein activator 3	40.8656	40.1262	2.28493	3.60744	-1.01843
1415851_a_at	0.00629738	Impdh2	inosine 5'-phosphate dehydrogenase 2	1665.2	2096.96	90.5863	65.0864	1.25928
1415852_at	0.000142287	Impdh2	inosine 5'-phosphate dehydrogenase 2	2240.73	3070.91	62.9162	78.296	1.37049
1415853_at	0.169692	Def8	differentially expressed in FDCP 8	85.3985	100.823	11.9254	10.4131	1.18062
1415854_at	0.0424026	Kitl	kit ligand	18.2411	9.12459	4.96882	0.689355	-1.99912
1415855_at	0.00855953	Kitl	kit ligand	277.601	140.413	4.6939	16.9535	-1.97703
1415856_at	0.0265878	Emb	embigin	147.356	238.025	21.037	5.8692	1.6153
1415857_at	0.00070901	Emb	embigin	590.023	936.701	36.1999	40.8416	1.58757
1415858_at	0.190412	Eif3s8	eukaryotic translation initiation factor 3, subunit 8	3762.79	4067.44	152.963	285.061	1.08096
1415859_at	0.480686	Eif3s8	eukaryotic translation initiation factor 3, subunit 8	901.234	984.684	142.278	114.936	1.09259
1415860_at	0.0109839	Kpna2	karyopherin (importin) alpha 2	2492.57	3013.61	15.0252	111.031	1.20903
1415861_at	0.753738	Tyrp1	tyrosinase-related protein 1	5.37139	5.55263	0.697177	0.649739	1.03374
1415862_at	0.454309	Tyrp1	tyrosinase-related protein 1	7.18335	7.4742	0.509649	0.339647	1.04049
1415863_at	0.0951127	Eif4g2	eukaryotic translation initiation factor 4, gamma 2	1492.91	1659.07	103.177	68.1549	1.1113
1415864_at	0.524947	Bpgm	2,3-bisphosphoglycerate mutase	77.6236	85.2367	9.82259	14.9435	1.09808
1415865_s_at	0.913219	Bpgm	2,3-bisphosphoglycerate mutase	67.8003	67.188	6.22741	2.66654	-1.00911
1415866_at	0.381306	AW538196	expressed sequence AW538196	65.3093	62.4387	3.15756	3.88584	-1.04598
1415867_at	0.0161262	Cct4	chaperonin subunit 4 (delta)	4300.62	4950.55	59.0827	192.827	1.15112
1415868_at	0.075774	Cct4	chaperonin subunit 4 (delta)	9.89232	13.0821	1.15733	1.93615	1.32245
1415869_a_at	0.00281823	Trim28	tripartite motif protein 28	1321.58	1749.32	55.6234	97.9491	1.32366
1415870_at	0.112559	Calu	calumenin	1233.99	1117.78	75.5896	63.7029	-1.10397
1415871_at	0.802249	Tgfbi	transforming growth factor, beta induced	61.3959	60.2117	2.65445	9.99518	-1.01967
1415872_at	0.143566	Hnrph1	heterogeneous nuclear ribonucleoprotein H1	1430.68	1606.2	130.517	66.7056	1.12268
1415873_a_at	0.118433	Actr1a	ARP1 actin-related protein 1 homolog A (yeast)	399.028	362.812	23.4279	20.8907	-1.09982
1415874_at	0.00256802	Spry1	sprouty homolog 1 (Drosophila)	92.3668	139.938	6.10553	10.9032	1.51503
1415875_at	0.270004	3010003L21Rik	RIKEN cDNA 3010003L21 gene	17.2504	20.1271	2.20336	3.06138	1.16676
1415876_a_at	0.0732265	Rps26	ribosomal protein S26	10892.5	11452.5	261.395	305.315	1.05141
1415877_at	0.392185	Dpysl3	dihydropyrimidinase-like 3	20.6705	22.702	2.88245	2.50281	1.09828
1415878_at	0.00859979	Rrm1	ribonucleotide reductase M1	507.827	689.053	27.732	7.90129	1.35687
1415879_a_at	0.177106	Rplp2	ribosomal protein, large P2	11934.7	12201.3	206.48	190.895	1.02234
1415880_a_at	0.127715	Lamp1	lysosomal membrane glycoprotein 1	3395.1	3323.78	30.1651	51.7692	-1.02146
1415881_at	0.323029	Ghitm	growth hormone inducible transmembrane protein	412.111	436.084	31.475	11.5523	1.05817
1415882_at	0.0620998	Ghitm	growth hormone inducible transmembrane protein	821.814	781.804	21.9156	13.8245	-1.05118
1415883_a_at	0.53565	Ela3b	elastase 3B, pancreatic	13.0679	13.7501	1.70008	0.306947	1.0522
1415884_at	0.575484	Ela3b	elastase 3B, pancreatic	28.8422	30.7499	4.07241	3.72261	1.06614
1415885_at	0.0096543	Chgb	chromogranin B	16.8126	9.60051	1.25591	1.34914	-1.75122
1415886_at	0.124925	Sh2d3c	SH2 domain containing 3C	52.8283	60.3071	2.08537	5.52359	1.14157
1415887_at	0.00767815	Tfg	Trk-fused gene	887.016	1038.21	5.41769	28.6622	1.17046
1415888_at	0.0335596	Hdgf	hepatoma-derived growth factor	515.063	605.325	32.8117	17.4072	1.17525
1415889_a_at	0.935684	Tra1	tumor rejection antigen gp96	1887.32	1876.11	173.973	196.284	-1.00598
1415890_at	0.0791358	Papss1	3'-phosphoadenosine 5'-phosphosulfate synthase 1	445.773	366.895	44.1223	37.8875	-1.21499
1415891_at	0.195878	Suclg1	succinate-CoA ligase, GDP-forming, alpha subunit	1005.02	932.959	65.2156	43.0396	-1.07724
1415892_at	0.0462156	Sgpl1	sphingosine phosphate lyase 1	246.587	283.777	13.9895	17.8451	1.15082
1415893_at	0.235623	Sgpl1	sphingosine phosphate lyase 1	52.3033	70.7192	15.0294	15.3427	1.3521
1415894_at	0.0837956	Enpp2	ectonucleotide pyrophosphatase/phosphodiesterase 2	11.6522	15.0395	0.752926	2.31331	1.2907
1415895_at	0.0159998	Snrpn	small nuclear ribonucleoprotein N	1570.57	1857.9	86.6526	82.9953	1.18295
1415896_x_at	0.0531859	Snrpn	small nuclear ribonucleoprotein N	1519.59	1812.29	74.9582	161.637	1.19262
1415897_a_at	0.925694	Mgst1	microsomal glutathione S-transferase 1	82.9141	83.2098	5.2072	3.33992	1.00357
1415898_at	0.627927	Mgst1	microsomal glutathione S-transferase 1	7.12344	7.34388	0.502761	0.519092	1.03095
1415899_at	0.00933398	Junb	Jun-B oncogene	248.891	155.782	26.8	19.6359	-1.59768
1415900_a_at	0.11025	Kit	kit oncogene	36.6473	32.6179	2.86485	1.81567	-1.12353
1415901_at	0.0848528	Plod3	procollagen-lysine, 2-oxoglutarate 5-dioxygenase 3	237.187	216.819	11.7313	2.50582	-1.09394
1415902_at	0.0763382	Aldh7a1	aldehyde dehydrogenase family 7, member A1	6.85964	7.26871	0.16974	0.237563	1.05963
1415903_at	0.00798815	Slc38a1	solute carrier family 38, member 1	919.111	704.24	28.5341	45.5532	-1.30511
1415904_at	0.301518	Lpl	lipoprotein lipase	444.655	425.492	3.04829	23.9964	-1.04504
1415905_at	0.883811	Reg1	regenerating islet-derived 1	11.8407	12.0009	1.26628	1.29709	1.01353
1415906_at	1.76232e-05	Tmsb4x	thymosin, beta 4, X chromosome	9324.14	5922.69	218.746	119.05	-1.57431
1415907_at	0.00314587	Ccnd3	cyclin D3	712.849	871.276	25.2099	15.6325	1.22224
1415908_at	0.395118	Tspyl1	testis-specific protein, Y-encoded-like 1	321.602	340.97	17.2983	29.7562	1.06022
1415909_at	0.00302335	Stip1	stress-induced phosphoprotein 1	866.079	1060.44	28.0629	42.736	1.22442
1415910_s_at	0.0156326	Ciapin1	cytokine induced apoptosis inhibitor 1	498.859	591.762	19.5593	32.837	1.18623
1415911_at	0.0827493	Impact	imprinted and ancient	841.275	759.43	46.0934	41.7007	-1.10777
1415912_a_at	0.0620679	Rps13	ribosomal protein S13	5541.09	6136.44	43.6602	292.339	1.10744
1415913_at	0.233676	Rps13	ribosomal protein S13	40.5207	44.6124	4.27142	1.65848	1.10098
1415914_at	0.00765207	Hnrpab	heterogeneous nuclear ribonucleoprotein A/B	2925.8	3561.41	113.275	45.3332	1.21724
1415915_at	0.00156038	Ddx1	DEAD (Asp-Glu-Ala-Asp) box polypeptide 1	1066.49	1436.03	49.7104	41.445	1.3465
1415916_a_at	0.000124462	Mthfd1	methylenetetrahydrofolate dehydrogenase (NADP+ dependent), methenyltetrahydrofolate cyclohydrolase, formyltetrahydrofolate synthase	871.086	1238.84	26.0827	31.1905	1.42218
1415917_at	0.00159068	Mthfd1	methylenetetrahydrofolate dehydrogenase (NADP+ dependent), methenyltetrahydrofolate cyclohydrolase, formyltetrahydrofolate synthase	553.228	778.751	26.7344	19.8994	1.40765
1415918_a_at	0.0426582	Tpi1	triosephosphate isomerase 1	7054.64	6122.55	383.651	59.3395	-1.15224
1415919_at	0.459938	Npdc1	neural proliferation, differentiation and control gene 1	164.034	173.984	4.94173	17.9662	1.06066
1415920_at	1.23773e-05	Cstf2t	cleavage stimulation factor, 3' pre-RNA subunit 2, tau	475.997	526.813	2.29693	2.19215	1.10676
1415921_a_at	0.0727686	Tnfrsf19	tumor necrosis factor receptor superfamily, member 19	11.1063	14.6762	1.87122	1.43379	1.32143
1415922_s_at	0.103825	Marcksl1	MARCKS-like 1	1924.16	1653.19	69.3957	167.504	-1.16391
1415923_at	0.0387751	Ndn	necdin	239.889	222.178	3.4036	7.17648	-1.07971
1415924_at	0.804253	Tnp1	transition protein 1	9.60211	9.83129	0.344348	1.11719	1.02387
1415925_a_at	0.00800405	Nup62	nucleoporin 62	634.722	749.054	19.0518	5.25567	1.18013
1415926_at	0.00349806	Nup62	nucleoporin 62	300.557	359.795	11.1223	8.83686	1.19709
1415927_at	0.0760893	Actc1	actin, alpha, cardiac	17.2015	23.0683	2.68701	1.08144	1.34107
1415928_a_at	0.00134401	Map1lc3b	microtubule-associated protein 1 light chain 3 beta	662.34	780.33	16.9696	19.224	1.17814
1415929_at	0.00184382	Map1lc3b	microtubule-associated protein 1 light chain 3 beta	570.468	696.66	16.4011	24.6718	1.22121
1415930_a_at	0.0393156	Map1lc3b	microtubule-associated protein 1 light chain 3 beta	4678.81	4104.21	192.953	238.148	-1.14
1415931_at	0.0102143	Igf2	insulin-like growth factor 2	339.342	154.025	54.054	37.1887	-2.20316
1415932_x_at	0.356357	Atp9a	ATPase, class II, type 9A	134.495	125.592	7.1876	12.1647	-1.07089
1415933_a_at	0.363353	Cox5a	cytochrome c oxidase, subunit Va	5268.89	5394.49	158.739	139.999	1.02384
1415934_at	0.257486	Cops8	COP9 (constitutive photomorphogenic) homolog, subunit 8 (Arabidopsis thaliana)	485.299	469.704	10.6013	16.6869	-1.0332
1415935_at	0.3344	Smoc2	SPARC related modular calcium binding 2	9.55519	10.4056	0.573842	1.16483	1.089
1415936_at	0.0238617	Bcar3	breast cancer anti-estrogen resistance 3	267.147	236.339	9.48584	10.9788	-1.13035
1415937_s_at	0.0501887	Pdcd6ip	programmed cell death 6 interacting protein	64.4501	50.9097	7.08852	3.32153	-1.26597
1415938_at	0.00188826	Spink3	serine peptidase inhibitor, Kazal type 3	38.1225	23.564	2.39809	1.9841	-1.61782
1415939_at	0.260068	Fmod	fibromodulin	12.0127	13.2129	0.279545	1.36552	1.09992
1415940_at	0.00428116	Zfand2a	zinc finger, AN1-type domain 2A	728.111	462.856	50.9366	45.8603	-1.57308
1415941_s_at	0.00301729	Zfand2a	zinc finger, AN1-type domain 2A	351.151	190.355	30.05	23.2573	-1.84472
1415942_at	0.575992	Rpl10; LOC234703	ribosomal protein 10; similar to ribosomal protein L10	11087.8	11200.1	274.453	159.49	1.01013
1415943_at	0.00159787	Sdc1	syndecan 1	327.039	133.515	21.6479	0.955233	-2.44946
1415944_at	0.00667951	Sdc1	syndecan 1	54.8716	28.965	6.82993	4.85018	-1.89441
1415945_at	0.0145946	Mcm5	minichromosome maintenance deficient 5, cell division cycle 46 (S. cerevisiae)	444.493	656.191	44.7219	23.2429	1.47627
1415946_at	0.913398	Pigq	phosphatidylinositol glycan, class Q	125.134	124.053	10.9927	8.91963	-1.00872
1415947_at	0.00684774	Creg1	cellular repressor of E1A-stimulated genes 1	774.779	573.234	59.2439	29.7426	-1.35159
1415948_at	0.0370227	Creg1	cellular repressor of E1A-stimulated genes 1	156.759	144.765	4.62986	4.87704	-1.08285
1415949_at	0.0417522	Cpe	carboxypeptidase E	75.6356	49.2296	11.5878	9.86899	-1.53638
1415950_a_at	0.00135881	Pbp	phosphatidylethanolamine binding protein	1010.67	1210.08	28.7818	24.0023	1.1973
1415951_at	0.0191473	Fkbp10	FK506 binding protein 10	50.567	74.3811	6.73655	5.94247	1.47094
1415952_at	0.157564	Mark2	MAP/microtubule affinity-regulating kinase 2	111.148	97.9119	6.95646	10.5195	-1.13518
1415953_s_at	0.509244	Mark2	MAP/microtubule affinity-regulating kinase 2	63.7759	68.1591	9.11023	6.36925	1.06873
1415954_at	0.516084	Try4; Trygn16; 1810049H19Rik	trypsin 4; trypsinogen 16; RIKEN cDNA 1810049H19 gene	5.57444	5.74516	0.080168	0.362975	1.03063
1415955_x_at	0.587041	Prm1	protamine 1	59.6695	62.1702	1.99703	6.11829	1.04191
1415956_a_at	0.0453342	Pctk1	PCTAIRE-motif protein kinase 1	263.977	225.417	11.2456	17.1656	-1.17106
1415957_a_at	0.00643887	Nnp1	novel nuclear protein 1	346.938	431.793	17.9255	21.3544	1.24458
1415958_at	0.245796	Slc2a4	solute carrier family 2 (facilitated glucose transporter), member 4	38.9554	45.7572	6.06641	6.46024	1.17461
1415959_at	0.0148811	Slc2a4	solute carrier family 2 (facilitated glucose transporter), member 4	23.0821	30.2898	2.02647	1.50257	1.31226
1415960_at	0.269549	Mpo	myeloperoxidase	7.53955	8.62185	0.809425	1.16923	1.14355
1415961_at	0.199688	Itm2c	integral membrane protein 2C	379.006	390.083	9.91617	7.29099	1.02923
1415962_at	0.13549	Eif3s3	eukaryotic translation initiation factor 3, subunit 3 (gamma)	4191.33	4270.37	36.9361	59.5291	1.01886
1415963_at	0.0646204	Hnrph2	heterogeneous nuclear ribonucleoprotein H2	297.64	355.575	4.21302	30.2634	1.19465
1415964_at	0.00380601	Scd1	stearoyl-Coenzyme A desaturase 1	249.219	183.765	16.2494	10.9151	-1.35619
1415965_at	0.00278823	Scd1	stearoyl-Coenzyme A desaturase 1	138.959	72.2856	13.6639	3.33128	-1.92237
1415966_a_at	0.00633232	Ndufv1	NADH dehydrogenase (ubiquinone) flavoprotein 1	1089.15	1005.11	17.2254	20.1366	-1.08361
1415967_at	0.839591	Ndufv1	NADH dehydrogenase (ubiquinone) flavoprotein 1	1103.14	1112.43	17.9698	61.9637	1.00842
1415968_a_at	0.792461	Kap	kidney androgen regulated protein	27.0109	25.7958	5.46306	1.95916	-1.04711
1415969_s_at	0.939613	Kap	kidney androgen regulated protein	6.36341	6.30247	0.698779	0.199673	-1.00967
1415970_at	0.196706	Cox6c	cytochrome c oxidase, subunit VIc	3615.45	3925.08	262.679	205.566	1.08564
1415971_at	0.00929663	Marcks	myristoylated alanine rich protein kinase C substrate	1473.6	1290.28	47.2037	18.0395	-1.14207
1415972_at	0.0478521	Marcks	myristoylated alanine rich protein kinase C substrate	430.092	389.433	19.8337	9.11159	-1.10441
1415973_at	0.946264	Marcks	Myristoylated alanine rich protein kinase C substrate (Marcks), mRNA	281.226	281.888	4.37216	11.4937	1.00236
1415974_at	0.0987172	Map2k2	mitogen activated protein kinase kinase 2	290.29	269.461	2.75939	12.2988	-1.0773
1415975_at	0.0422454	Carhsp1	calcium regulated heat stable protein 1	456.76	398.532	7.20442	21.8884	-1.1461
1415976_a_at	0.0118038	Carhsp1	calcium regulated heat stable protein 1	672.036	567.582	31.1857	13.2831	-1.18403
1415977_at	0.029938	MGI:1919030	myo-inositol 1-phosphate synthase A1	183.893	235.026	15.3325	5.26089	1.27806
1415978_at	0.00048752	Tubb3	tubulin, beta 3	151.999	59.8743	17.327	6.22089	-2.53863
1415979_x_at	0.0546308	Rpl7	ribosomal protein L7	8934.41	9525.26	289.805	214.315	1.06613
1415980_at	0.00595029	Atp5g2	ATP synthase, H+ transporting, mitochondrial F0 complex, subunit c (subunit 9), isoform 2	3475.63	3988.59	115.485	118.295	1.14759
1415981_at	0.0476384	5031400M07Rik	RIKEN cDNA 5031400M07 gene	312.204	262.733	14.2484	21.8276	-1.18829
1415982_at	0.147225	5031400M07Rik	RIKEN cDNA 5031400M07 gene	172.044	160.808	8.88088	5.23435	-1.06988
1415983_at	0.000302299	Lcp1	lymphocyte cytosolic protein 1	955.911	444.696	25.1834	24.7343	-2.14958
1415984_at	0.000261062	Acadm	acetyl-Coenzyme A dehydrogenase, medium chain	1764.77	1398.85	27.026	31.3155	-1.26158
1415985_at	0.0121229	Sf3b3	splicing factor 3b, subunit 3	568.613	672.82	2.70035	22.892	1.18326
1415986_at	0.00157568	Clcn4-2	chloride channel 4-2	99.068	59.3316	3.93812	0.399358	-1.66973
1415987_at	0.00338538	Hdlbp	high density lipoprotein (HDL) binding protein	695.284	558.822	28.3625	25.2779	-1.2442
1415988_at	0.165145	Hdlbp	high density lipoprotein (HDL) binding protein	93.5939	74.0116	9.83412	14.2397	-1.26458
1415989_at	0.129279	Vcam1	vascular cell adhesion molecule 1	8.60441	9.77873	0.318266	0.890575	1.13648
1415990_at	0.165436	Vdac2	voltage-dependent anion channel 2	5022.68	4812.69	179.165	93.7702	-1.04363
1415991_a_at	0.038075	Klhdc3	kelch domain containing 3	1358.9	1474.02	44.6621	47.6054	1.08471
1415992_at	0.446901	Pigo	phosphatidylinositol glycan, class O	78.0462	72.9594	3.05162	9.28353	-1.06972
1415993_at	0.0151084	Sqle	squalene epoxidase	891.309	661.303	34.9774	58.1711	-1.34781
1415994_at	0.378748	Cyp2e1	cytochrome P450, family 2, subfamily e, polypeptide 1	8.9694	9.51768	0.385538	0.820685	1.06113
1415995_at	0.375567	Casp6	caspase 6	467.425	442.988	27.9977	31.6558	-1.05516
1415996_at	0.436449	Txnip	thioredoxin interacting protein	2507.23	2677.08	169.634	275.238	1.06774
1415997_at	0.0619415	Txnip	thioredoxin interacting protein	1182.57	1684.99	218.557	152.987	1.42486
1415998_at	0.944721	Vdac1	voltage-dependent anion channel 1	2181.21	2177.08	58.098	140.573	-1.0019
1415999_at	0.828612	Hey1	hairy/enhancer-of-split related with YRPW motif 1	63.9988	63.3374	2.37622	4.8874	-1.01044
1416000_a_at	0.00043269	Prdx1	peroxiredoxin 1	5978.56	7231.68	51.1846	121.195	1.2096
1416001_a_at	0.48693	Cotl1	coactosin-like 1 (Dictyostelium)	403.209	352.033	101.025	30.9748	-1.14537
1416002_x_at	0.12749	Cotl1	coactosin-like 1 (Dictyostelium)	193.914	109.484	76.2552	5.58147	-1.77116
1416003_at	0.400373	Cldn11	claudin 11	5.44726	5.76384	0.328548	0.462679	1.05812
1416004_at	0.0420473	Ywhah; LOC545556	tyrosine 3-monooxygenase/tryptophan 5-monooxygenase activation protein, eta polypeptide; similar to 14-3-3 protein eta	1170.81	1236.75	26.9621	9.55637	1.05632
1416005_at	0.0626837	Psmc1	protease (prosome, macropain) 26S subunit, ATPase 1	741.588	841.088	24.563	55.5584	1.13417
1416006_at	0.125403	Mdk	midkine	2145.77	2076.02	27.4502	50.5651	-1.0336
1416007_at	0.00883856	Satb1	special AT-rich sequence binding protein 1	64.7193	32.0969	3.09779	4.86878	-2.01637
1416008_at	0.00636957	Satb1	special AT-rich sequence binding protein 1	97.4133	51.1859	14.6248	5.19671	-1.90313
1416009_at	0.874909	Tspan3	tetraspanin 3	370.716	368.535	14.3242	19.1844	-1.00592
1416010_a_at	0.703436	Ehd1	EH-domain containing 1	1274.27	1308.83	89.2034	110.294	1.02712
1416011_x_at	0.332203	Ehd1	EH-domain containing 1	765.649	804.368	46.0877	40.5226	1.05057
1416012_at	0.182997	Ehd1	EH-domain containing 1	89.1717	99.674	8.99544	4.45921	1.11778
1416013_at	0.940788	Pld3	phospholipase D family, member 3	802.312	801.162	20.0643	7.92304	-1.00143
1416014_at	0.0280297	Abce1	ATP-binding cassette, sub-family E (OABP), member 1	381.626	432.389	5.09891	18.4682	1.13302
1416015_s_at	0.0716067	Abce1	ATP-binding cassette, sub-family E (OABP), member 1	671.717	744.528	26.2429	42.3278	1.1084
1416016_at	0.0266927	Tap1	transporter 1, ATP-binding cassette, sub-family B (MDR/TAP)	156.654	100.142	13.5904	17.5468	-1.56432
1416017_at	0.0349455	Copg	coatomer protein complex, subunit gamma	93.4498	112.616	3.49945	8.49718	1.2051
1416018_at	0.185726	Dr1	down-regulator of transcription 1	134.551	144.882	2.49442	9.28785	1.07678
1416019_at	0.179592	Dr1	down-regulator of transcription 1	47.6659	60.4383	9.10908	10.9446	1.26796
1416020_a_at	0.104109	Atp5g1	ATP synthase, H+ transporting, mitochondrial F0 complex, subunit c (subunit 9), isoform 1	1373.7	1509.56	55.7078	94.5743	1.0989
1416021_a_at	0.00111882	Fabp5	fatty acid binding protein 5, epidermal	2490.86	1757.51	124.456	59.4854	-1.41727
1416022_at	0.000678739	Fabp5	fatty acid binding protein 5, epidermal	986.413	691.42	27.9656	7.42224	-1.42665
1416023_at	0.2112	Fabp3	fatty acid binding protein 3, muscle and heart	8500.04	8828.18	314.488	131.633	1.03861
1416024_x_at	0.495867	Cct3	chaperonin subunit 3 (gamma)	3048.47	3143.48	27.7864	196.166	1.03116
1416025_at	0.0751552	Fgg	fibrinogen, gamma polypeptide	34.2959	24.0706	2.48487	5.05935	-1.42481
1416026_a_at	0.453493	Rpl12	ribosomal protein L12	9866.61	9984.58	131.02	201.513	1.01196
1416027_at	0.0946447	Pdcd6	programmed cell death 6	1083.18	973.01	72.1562	23.3551	-1.11322
1416028_a_at	0.0775868	Hn1	hematological and neurological expressed sequence 1	1029.11	918.065	36.1811	60.435	-1.12095
1416029_at	0.775346	Klf10	Kruppel-like factor 10	560.574	569.75	39.6751	35.3267	1.01637
1416030_a_at	0.00834256	Mcm7	minichromosome maintenance deficient 7 (S. cerevisiae)	1256.57	2136.08	124.839	58.0634	1.69993
1416031_s_at	0.00746129	Mcm7	minichromosome maintenance deficient 7 (S. cerevisiae)	743.001	1054.47	50.8696	25.1424	1.41921
1416032_at	0.00547706	1110006I15Rik	RIKEN cDNA 1110006I15 gene	126.711	103.396	5.29452	4.92195	-1.22549
1416033_at	0.874845	1110006I15Rik	RIKEN cDNA 1110006I15 gene	13.9621	13.6253	2.67033	2.915	-1.02472
1416034_at	0.0189512	Cd24a	CD24a antigen	235.34	305.546	20.2221	14.4198	1.29832
1416035_at	0.440915	---	---	84.6754	81.7714	2.43039	5.25529	-1.03551
1416036_at	0.715849	Fkbp1a	FK506 binding protein 1a	1450.99	1461.92	26.0577	39.629	1.00753
1416037_a_at	0.0119889	Cct2	chaperonin subunit 2 (beta)	6167.62	7231.59	270.916	148.141	1.17251
1416038_at	0.287833	AL033314	expressed sequence AL033314	266.379	279.31	14.9744	9.83749	1.04855
1416039_x_at	0.00241964	Cyr61	cysteine rich protein 61	341.807	466.781	7.6559	21.75	1.36563
1416040_at	0.71334	Lipf	lipase, gastric	6.94677	6.80489	0.292294	0.592523	-1.02085
1416041_at	0.138439	Sgk	serum/glucocorticoid regulated kinase	597.458	694.94	63.1656	65.4953	1.16316
1416042_s_at	0.0026328	Nasp	nuclear autoantigenic sperm protein (histone-binding)	1095.77	1532.1	69.8869	68.5594	1.39819
1416043_at	0.0289328	Nasp	nuclear autoantigenic sperm protein (histone-binding)	154.446	280.067	28.9184	12.9718	1.81337
1416044_at	0.00138593	Fliih	flightless I homolog (Drosophila)	659.129	542.684	16.3148	17.1561	-1.21457
1416045_a_at	0.389901	Smarcb1	SWI/SNF related, matrix associated, actin dependent regulator of chromatin, subfamily b, member 1	612.32	601.132	13.2727	15.075	-1.01861
1416046_a_at	0.0156379	Fuca2	fucosidase, alpha-L- 2, plasma	293.177	195.482	21.0948	24.1824	-1.49976
1416047_at	0.3384	Fuca2	fucosidase, alpha-L- 2, plasma	8.03207	7.82326	0.279796	0.145526	-1.02669
1416048_at	0.0363678	Phc2	polyhomeotic-like 2 (Drosophila)	200.658	169.878	11.4564	12.4173	-1.18119
1416049_at	0.0014782	Gldc	glycine decarboxylase	468.366	726.87	15.7091	4.31049	1.55193
1416050_a_at	0.0174563	Scarb1	scavenger receptor class B, member 1	539.919	436.127	31.1396	6.95222	-1.23799
1416051_at	0.0161991	C2	complement component 2 (within H-2S)	106.696	73.8244	9.94571	9.06325	-1.44527
1416052_at	0.00288033	Prps1	phosphoribosyl pyrophosphate synthetase 1	684.121	913.366	25.9465	11.1524	1.33509
1416053_at	0.118449	Lrrn1	leucine rich repeat protein 1, neuronal	7.73657	8.37575	0.158007	0.465138	1.08262
1416054_at	0.611125	Rps5	ribosomal protein S5	11349.5	11450	278.101	145.26	1.00886
1416055_at	0.982554	Amy2	amylase 2, pancreatic	5.96181	5.95443	0.455133	0.490501	-1.00124
1416056_a_at	0.0768597	Ndufb11	NADH dehydrogenase (ubiquinone) 1 beta subcomplex, 11	2061.24	2238	88.6811	15.4326	1.08576
1416057_at	0.34462	Ndufb11	NADH dehydrogenase (ubiquinone) 1 beta subcomplex, 11	1662.53	1753.87	127.141	54.3251	1.05494
1416058_s_at	0.0764055	Atp5c1	ATP synthase, H+ transporting, mitochondrial F1 complex, gamma polypeptide 1	4721.27	4931.57	98.9123	116.859	1.04454
1416059_at	0.265272	Sec23b	SEC23B (S. cerevisiae)	618.647	664.34	50.4005	33.362	1.07386
1416060_at	0.525364	Tbc1d15	TBC1 domain family, member 15	718.72	751.078	33.6466	66.8077	1.04502
1416061_at	0.272369	Tbc1d15	TBC1 domain family, member 15	779.972	839.572	31.2896	68.0584	1.07641
1416062_at	0.109182	Tbc1d15	TBC1 domain family, member 15	260.05	321.697	36.6439	28.0021	1.23706
1416063_x_at	0.71192	Ceacam11	CEA-related cell adhesion molecule 11	5.3754	5.19011	0.476962	0.695145	-1.0357
1416064_a_at	0.867754	Hspa5	heat shock 70kD protein 5 (glucose-regulated protein)	5378.08	5446.48	374.782	475.045	1.01272
1416065_a_at	0.0229854	Ankrd10	ankyrin repeat domain 10	189.93	231.421	9.1544	16.6543	1.21845
1416066_at	0.0179518	Cd9	CD9 antigen	5178.77	4168.06	238.33	308.517	-1.24249
1416067_at	0.692433	Ifrd1	interferon-related developmental regulator 1	1348.06	1325.16	38.8246	88.1736	-1.01729
1416068_at	0.00249081	Kars	lysyl-tRNA synthetase	1098.04	1483.8	58.2316	81.1757	1.35132
1416069_at	0.222582	Pfkp	phosphofructokinase, platelet	1148.62	1078.67	45.1974	65.9624	-1.06485
1416070_a_at	0.0700951	Ddx18	DEAD (Asp-Glu-Ala-Asp) box polypeptide 18	453.02	550.751	9.89368	52.2936	1.21573
1416071_at	0.0241497	Ddx18	DEAD (Asp-Glu-Ala-Asp) box polypeptide 18	432.917	585.558	38.4459	11.88	1.35259
1416072_at	0.0173618	Cd34	CD34 antigen	9.47086	8.16857	0.285641	0.409576	-1.15943
1416073_a_at	0.00641463	Pcnt1	pericentrin 1	262.207	314.304	7.37761	1.67484	1.19869
1416074_a_at	0.00119522	Rpl28	ribosomal protein L28	9497.21	10259.4	113.267	109.787	1.08026
1416075_at	0.430114	Sav1	salvador homolog 1 (Drosophila)	104.612	97.7691	11.3788	2.52043	-1.06999
1416076_at	0.000882495	Ccnb1-rs1; Ccnb1; LOC434175; Ccnb1-rs5	cyclin B1, related sequence 1; cyclin B1; similar to G2/mitotic-specific cyclin B1; cyclin B1, related sequence 5	927.008	1519.31	54.7814	47.877	1.63894
1416077_at	0.0823787	Adm	adrenomedullin	257.054	207.129	22.3493	26.5106	-1.24103
1416078_s_at	0.099203	Raf1	v-raf-1 leukemia viral oncogene 1	333.429	359.853	16.1263	13.5551	1.07925
1416079_a_at	0.101624	Arpc1a	actin related protein 2/3 complex, subunit 1A	741.484	688.019	36.3701	22.8465	-1.07771
1416080_at	0.320369	Adam15	a disintegrin and metallopeptidase domain 15 (metargidin)	26.7019	30.9915	5.56937	3.29644	1.16065
1416081_at	0.727131	Smad1	MAD homolog 1 (Drosophila)	95.1815	93.0178	6.79684	7.59685	-1.02326
1416082_at	0.0761411	Rab1	RAB1, member RAS oncogene family	4542.44	4248.96	175.591	108.612	-1.06907
1416083_at	0.0038562	Za20d2	zinc finger, A20 domain containing 2	935.808	783.08	34.9584	27.7807	-1.19504
1416084_at	0.0104273	Za20d2	zinc finger, A20 domain containing 2	458.655	362.965	21.0036	24.8977	-1.26364
1416085_s_at	0.00696706	Za20d2	zinc finger, A20 domain containing 2	2478.22	1900.79	161.539	118.035	-1.30379
1416086_at	0.000708832	Tpst2	protein-tyrosine sulfotransferase 2	299.272	214.385	12.6595	9.47201	-1.39596
1416087_at	0.00586285	Ap1s1	adaptor protein complex AP-1, sigma 1	449.05	349.357	18.8675	21.3347	-1.28536
1416088_a_at	0.605894	Rps15	ribosomal protein S15	11172.4	11353.2	40.512	495.016	1.01618
1416089_at	0.540664	Rps15	ribosomal protein S15	9984.2	9848.27	136.166	313.076	-1.0138
1416090_at	0.026928	Pdhb	pyruvate dehydrogenase (lipoamide) beta	2270.62	1943.93	58.8111	110.308	-1.16805
1416091_at	0.00208653	Mtap4	microtubule-associated protein 4	150.649	168.514	2.58871	3.43514	1.11859
1416092_a_at	0.365648	Mtap4	microtubule-associated protein 4	408.387	418.038	10.3723	12.4491	1.02363
1416093_a_at	0.806289	Mrpl20	mitochondrial ribosomal protein L20	598.801	591.122	40.7689	11.5395	-1.01299
1416094_at	0.859398	Adam9	a disintegrin and metallopeptidase domain 9 (meltrin gamma)	282.086	279.522	11.1999	26.1049	-1.00917
1416095_x_at	0.115048	1110005A23Rik	RIKEN cDNA 1110005A23 gene	1034.93	1128.45	32.8477	66.8375	1.09036
1416096_at	0.128859	AI413782	expressed sequence AI413782	171.72	179.285	5.27466	4.07905	1.04405
1416097_at	0.0527096	Lrrc4	leucine rich repeat containing 4	10.6339	11.4464	0.387109	0.197914	1.07641
1416098_at	0.0899047	Syngr3	synaptogyrin 3	26.2325	36.9693	2.57517	7.57541	1.40929
1416099_at	0.787898	Rpl27	ribosomal protein L27	7182.73	7131.15	178.029	265.577	-1.00723
1416100_at	0.0103421	Eif3s7	eukaryotic translation initiation factor 3, subunit 7 (zeta)	2868.94	3201.87	65.5847	100.315	1.11605
1416101_a_at	8.87978e-05	Hist1h1c	histone 1, H1c	460.633	181.55	30.5055	13.0997	-2.53722
1416102_at	0.381308	Ywhaz	tyrosine 3-monooxygenase/tryptophan 5-monooxygenase activation protein, zeta polypeptide	1434.88	1516.78	101.115	103.829	1.05707
1416103_at	0.28036	Ywhaz	tyrosine 3-monooxygenase/tryptophan 5-monooxygenase activation protein, zeta polypeptide	402.754	418.713	7.43408	19.1747	1.03963
1416104_at	0.0146611	Mpdu1	mannose-P-dolichol utilization defect 1	461.68	398.781	20.9837	9.8746	-1.15773
1416105_at	0.00587861	Nnt	nicotinamide nucleotide transhydrogenase	64.4785	103.045	5.45205	11.3885	1.59813
1416106_at	0.348581	Kti12	KTI12 homolog, chromatin associated (S. cerevisiae)	193.596	202.044	5.10144	11.6979	1.04364
1416107_at	0.226043	Nsg2	neuron specific gene family member 2	13.8996	15.1628	1.20087	0.928865	1.09088
1416108_a_at	0.0177613	Tmed3	transmembrane emp24 domain containing 3	415.659	334.882	29.929	20.7751	-1.24121
1416109_at	0.0470381	Fuca1	fucosidase, alpha-L- 1, tissue	613.868	521.205	7.34767	34.5629	-1.17779
1416110_at	0.44672	Slc35a4	solute carrier family 35, member A4	127.661	134.168	11.6008	7.07357	1.05097
1416111_at	0.0045829	Cd83	CD83 antigen	54.2326	17.6733	4.43606	3.48259	-3.06862
1416112_at	0.111891	Cox8a	cytochrome c oxidase, subunit VIIIa	2002.67	2176.72	114.644	89.6489	1.08691
1416113_at	0.37962	Fkbp8	FK506 binding protein 8	263.655	275.257	9.10244	17.2592	1.044
1416114_at	0.105886	Sparcl1	SPARC-like 1 (mast9, hevin)	7.69619	8.98562	0.265956	0.881621	1.16754
1416115_at	0.0109135	Orc3l	origin recognition complex, subunit 3-like (S. cerevisiae)	472.276	582.919	19.7435	4.71916	1.23428
1416116_at	0.0428215	Orc3l	origin recognition complex, subunit 3-like (S. cerevisiae)	31.8367	24.7289	2.14406	2.87927	-1.28743
1416117_at	0.778807	Orc3l	origin recognition complex, subunit 3-like (S. cerevisiae)	11.1088	11.3527	1.32199	0.845702	1.02195
1416118_at	0.000239802	---	---	396.681	533.952	12.1097	14.1434	1.34605
1416119_at	0.0970711	Txn1	thioredoxin 1	5352.91	5743.61	241.312	95.0115	1.07299
1416120_at	0.00546333	Rrm2	ribonucleotide reductase M2	727.41	975.498	43.9608	27.421	1.34106
1416121_at	0.0311445	Lox	lysyl oxidase	15.0973	19.3411	1.1099	1.89962	1.2811
1416122_at	7.68582e-05	Ccnd2	cyclin D2	84.473	53.3714	2.9735	1.68035	-1.58274
1416123_at	0.93624	Ccnd2	cyclin D2	10.3149	10.5053	1.26941	2.06489	1.01846
1416124_at	0.190449	Ccnd2	cyclin D2	5.75333	5.17072	0.504226	0.398561	-1.11267
1416125_at	0.00346744	Fkbp5	FK506 binding protein 5	290.371	348.48	10.0253	12.8909	1.20012
1416126_at	0.00431251	Rpo1-2	RNA polymerase 1-2	94.8185	125.738	6.0521	6.4877	1.32609
1416127_a_at	0.0723871	Dnpep	aspartyl aminopeptidase	1668.39	1363.22	173.443	41.2393	-1.22386
1416128_at	0.485546	Tuba6	tubulin, alpha 6	111.379	106.219	2.52195	11.2731	-1.04858
1416129_at	0.00365899	Errfi1	ERBB receptor feedback inhibitor 1	1160.66	797.813	25.5597	46.2469	-1.45481
1416130_at	0.96652	Prnp	prion protein	307.444	307.864	33.1931	22.9832	1.00137
1416131_s_at	0.757553	C920006C10Rik	RIKEN cDNA C920006C10 gene	115.834	113.858	5.57028	9.25742	-1.01735
1416132_at	0.525563	C920006C10Rik	RIKEN cDNA C920006C10 gene	82.1839	86.8745	1.40442	10.2727	1.05707
1416133_at	0.00673355	C920006C10Rik	RIKEN cDNA C920006C10 gene	357.952	396.694	8.62561	5.33771	1.10823
1416134_at	0.978449	Aplp1	amyloid beta (A4) precursor-like protein 1	68.956	68.6651	6.31796	1.12981	-1.00424
1416135_at	0.000295468	Apex1	apurinic/apyrimidinic endonuclease 1	738.279	1028.15	24.3773	36.4571	1.39263
1416136_at	0.0122853	Mmp2	matrix metallopeptidase 2	52.7896	76.3275	4.72902	8.65829	1.44588
1416137_at	0.468151	Anxa7	annexin A7	157.079	148.939	14.5455	9.35357	-1.05465
1416138_at	0.00359924	Anxa7	annexin A7	2257.39	1766.76	72.2655	14.4977	-1.2777
1416139_at	0.128113	Reg2	regenerating islet-derived 2	26.804	29.3107	0.978108	1.89516	1.09352
1416140_a_at	0.0740442	Dhx30	DEAH (Asp-Glu-Ala-His) box polypeptide 30	353.155	388.677	16.1424	19.6239	1.10059
1416141_a_at	0.0604781	Rps6	ribosomal protein S6	16140.9	16745.3	265.392	302.9	1.03745
1416142_at	0.0681465	Rps6; LOC214738; LOC216036; LOC236932; LOC434404; LOC545640	ribosomal protein S6; similar to 40S ribosomal protein S6; similar to 40S ribosomal protein S6; similar to 40S ribosomal protein S6; similar to 40S ribosomal protein S6; similar to 40S ribosomal protein S6	74.0287	90.5431	2.11146	8.95945	1.22308
1416143_at	0.300239	Atp5j	ATP synthase, H+ transporting, mitochondrial F0 complex, subunit F	1770.15	1870.04	122.668	63.1738	1.05643
1416144_a_at	0.0586443	Dhx15	DEAH (Asp-Glu-Ala-His) box polypeptide 15	1179.46	1479.48	133.768	83.5168	1.25437
1416145_at	0.00946674	Dhx15	DEAH (Asp-Glu-Ala-His) box polypeptide 15	1881.26	2323.35	103.572	126.726	1.235
1416146_at	0.00757534	Hspa4	heat shock protein 4	2282.5	2812.63	119.092	138.765	1.23226
1416147_at	0.139043	Hspa4	heat shock protein 4	54.4945	64.0391	6.97843	2.40817	1.17515
1416148_at	0.00453282	Laptm4b	lysosomal-associated protein transmembrane 4B	681.295	985.265	9.78879	53.5269	1.44617
1416149_at	0.308503	Olig1	oligodendrocyte transcription factor 1	8.97945	7.55091	1.88105	0.955446	-1.18919
1416150_a_at	0.0199422	Sfrs3	splicing factor, arginine/serine-rich 3 (SRp20)	2008.4	2297.65	88.7766	48.8193	1.14402
1416151_at	0.155528	Sfrs3	splicing factor, arginine/serine-rich 3 (SRp20)	221.995	279.145	26.4218	50.1522	1.25744
1416152_a_at	0.0191521	Sfrs3	splicing factor, arginine/serine-rich 3 (SRp20)	492.86	665.613	45.2319	67.4101	1.35051
1416153_at	0.00578149	Srp54	signal recognition particle 54	1591.34	1737.58	33.6943	25.7297	1.0919
1416154_at	0.660641	Srp54	signal recognition particle 54	11.5121	12.2209	1.13207	2.01961	1.06157
1416155_at	0.00170752	Hmgb3	high mobility group box 3	441.139	547.839	16.2867	15.6387	1.24187
1416156_at	0.0556478	Vcl	vinculin	680.965	595.104	46.2751	25.6691	-1.14428
1416157_at	0.645483	Vcl	vinculin	48.2791	52.235	8.15026	9.94579	1.08194
1416158_at	0.28224	Nr2f2	nuclear receptor subfamily 2, group F, member 2	11.496	10.3358	1.07435	1.24593	-1.11225
1416159_at	0.130658	Nr2f2	nuclear receptor subfamily 2, group F, member 2	50.1543	42.0198	4.62416	5.45766	-1.19359
1416160_at	0.494433	Nr2f2	nuclear receptor subfamily 2, group F, member 2	8.98347	9.19989	0.451375	0.187656	1.02409
1416161_at	0.0018468	Rad21	RAD21 homolog (S. pombe)	1907.49	1511.33	69.6577	32.1326	-1.26213
1416162_at	0.491892	Rad21	RAD21 homolog (S. pombe)	360.65	337.651	38.4071	35.8567	-1.06812
1416163_at	0.0301932	Cops4	COP9 (constitutive photomorphogenic) homolog, subunit 4 (Arabidopsis thaliana)	462.099	500.886	15.075	12.9966	1.08394
1416164_at	0.0160626	Fbln5	fibulin 5	10.0637	13.7207	0.998426	1.0966	1.36339
1416165_at	0.0128392	Rab31	RAB31, member RAS oncogene family	261.2	197.942	3.50727	12.4119	-1.31958
1416166_a_at	0.0124342	Prdx4	peroxiredoxin 4	329.777	254.858	9.87234	17.8263	-1.29397
1416167_at	0.00120887	Prdx4	peroxiredoxin 4	1520.23	1219.59	44.9546	20.022	-1.24651
1416168_at	0.377576	Serpinf1	serine (or cysteine) peptidase inhibitor, clade F, member 1	25.399	30.1719	5.01631	6.95496	1.18792
1416169_at	0.00463495	Tpbpb	trophoblast specific protein beta	25.5193	6.24186	5.61902	0.370281	-4.08841
1416170_at	0.00406007	Trap1	TNF receptor-associated protein 1	641.237	774.284	11.921	27.8624	1.20748
1416171_at	0.00460562	2310037I24Rik	RIKEN cDNA 2310037I24 gene	485.156	626.277	13.3928	32.1129	1.29088
1416172_at	0.169017	Pes1	pescadillo homolog 1, containing BRCT domain (zebrafish)	756.881	791.759	11.4558	30.0475	1.04608
1416173_at	0.811631	Pes1	pescadillo homolog 1, containing BRCT domain (zebrafish)	26.5428	26.7502	1.45541	0.231212	1.00781
1416174_at	0.909416	Rbbp9	retinoblastoma binding protein 9	144.194	144.99	12.0668	7.34044	1.00552
1416175_a_at	0.0717338	Vdac3	voltage-dependent anion channel 3	1802.09	1701.48	6.26805	48.6017	-1.05913
1416176_at	0.00526567	Hmgb1	high mobility group box 1	649.707	772.164	20.3716	9.10583	1.18848
1416177_at	0.00254157	Rbmxrt	RNA binding motif protein, X chromosome retrogene	1121.16	1399.05	32.7109	58.0993	1.24785
1416178_a_at	0.0229756	Plekhb1	pleckstrin homology domain containing, family B (evectins) member 1	45.044	55.9002	3.18745	4.25751	1.24101
1416179_a_at	0.0178953	Rdx	radixin	1066.79	836.618	44.8274	65.2341	-1.27512
1416180_a_at	0.0370253	Rdx	radixin	108.671	83.3157	12.2466	8.39267	-1.30433
1416181_at	0.0135853	Mesdc2	mesoderm development candiate 2	1038.63	1171.45	22.8399	42.7397	1.12788
1416182_at	0.91721	Apba3	amyloid beta (A4) precursor protein-binding, family A, member 3	161.426	158.721	25.9127	15.7132	-1.01705
1416183_a_at	0.0112939	Ldh2	lactate dehydrogenase 2, B chain	2517.1	3217.43	186.591	169.78	1.27823
1416184_s_at	0.0074729	Hmga1	high mobility group AT-hook 1	692.779	1106.63	34.0939	120.673	1.59737
1416185_a_at	0.0298234	Adh5	alcohol dehydrogenase 5 (class III), chi polypeptide	3193.96	3701.62	165.553	60.7134	1.15894
1416186_at	0.266261	Pnrc2	proline-rich nuclear receptor coactivator 2	277.325	294.944	6.03308	20.2523	1.06353
1416187_s_at	0.814815	Pnrc2	proline-rich nuclear receptor coactivator 2	268.177	263.81	4.98918	39.8481	-1.01655
1416188_at	0.0135887	Gm2a	GM2 ganglioside activator protein	561.674	308.923	104.066	34.1921	-1.81817
1416189_a_at	0.0389401	Sec61a1	Sec61 alpha 1 subunit (S. cerevisiae)	1688.74	1531.06	71.9173	52.8627	-1.10299
1416190_a_at	0.425315	Sec61a1	Sec61 alpha 1 subunit (S. cerevisiae)	111.68	95.9542	25.1723	16.7585	-1.16388
1416191_at	0.895713	Sec61a1	Sec61 alpha 1 subunit (S. cerevisiae)	213.016	209.831	25.8478	9.82942	-1.01518
1416192_at	0.60088	Napa	N-ethylmaleimide sensitive fusion protein attachment protein alpha	61.6949	59.1881	5.22664	5.82694	-1.04235
1416193_at	0.801561	Car1	carbonic anhydrase 1	9.3105	9.22105	0.485164	0.092034	-1.0097
1416194_at	0.639874	Cyp4b1	cytochrome P450, family 4, subfamily b, polypeptide 1	8.00183	8.31772	1.08122	0.241786	1.03948
1416195_at	0.00735104	MGI:1194899	putative phosphatase	152.335	191.775	9.07656	8.55922	1.25891
1416196_at	0.22793	Rpsa	ribosomal protein SA	6.52291	7.21877	0.299237	0.732212	1.10668
1416197_at	0.0363717	Snrp1c	U1 small nuclear ribonucleoprotein 1C	1739.09	2024.52	94.5918	22.0582	1.16413
1416198_at	0.0553525	Th1l	TH1-like homolog (Drosophila)	199.53	179.288	10.62	4.46869	-1.1129
1416199_at	0.07637	Kifc3	kinesin family member C3	76.1153	64.0173	7.32901	2.81361	-1.18898
1416200_at	0.532172	9230117N10Rik	RIKEN cDNA 9230117N10 gene	6.75545	6.52108	0.355762	0.488751	-1.03594
1416201_at	0.192434	Crk	v-crk sarcoma virus CT10 oncogene homolog (avian)	338.582	309.759	26.4176	5.91497	-1.09305
1416202_at	0.274083	Phb2	prohibitin 2	2189.23	2285.53	100.073	84.357	1.04399
1416203_at	0.495401	Aqp1	aquaporin 1	7.1459	7.68168	1.14547	0.335655	1.07498
1416204_at	0.552519	Gpd1	glycerol-3-phosphate dehydrogenase 1 (soluble)	19.0241	16.7779	4.62984	0.310564	-1.13388
1416205_at	0.457557	Glb1	galactosidase, beta 1	268.506	280.737	18.5272	18.1339	1.04555
1416206_at	0.532724	Sipa1	signal-induced proliferation associated gene 1	51.9939	54.9506	4.29564	6.00125	1.05687
1416207_at	0.0136709	Taz	tafazzin	183.306	138.636	11.4956	11.8755	-1.32221
1416208_at	0.286894	Usp14	ubiquitin specific peptidase 14	1086.74	1126.6	45.5469	29.2509	1.03668
1416209_at	0.0007864	Glud1	glutamate dehydrogenase 1	1662.72	2088.83	31.1735	61.3604	1.25627
1416210_at	0.0561143	Imp3	IMP3, U3 small nucleolar ribonucleoprotein, homolog (yeast)	546.875	653.808	16.1854	55.7361	1.19553
1416211_a_at	0.130835	Ptn	pleiotrophin	13.1607	14.1878	0.706621	0.176997	1.07805
1416212_at	0.0637692	Magoh	mago-nashi homolog, proliferation-associated (Drosophila)	1594.16	1698.7	49.3472	10.7308	1.06557
1416213_x_at	0.0192492	Surf4	surfeit gene 4	362.334	334.778	0.696821	6.63977	-1.08231
1416214_at	0.00253352	Mcm4	minichromosome maintenance deficient 4 homolog (S. cerevisiae)	721.233	1014.57	33.8569	19.0576	1.40671
1416215_at	0.141252	Gosr1	golgi SNAP receptor complex member 1	92.3994	80.7097	8.43578	7.52038	-1.14484
1416216_at	0.0409622	Reps1	RalBP1 associated Eps domain containing protein	340.921	316.863	7.39135	10.4735	-1.07592
1416217_a_at	0.225566	Rpl37a	ribosomal protein L37a	14399.4	14579.7	121.263	175.682	1.01252
1416218_x_at	0.100825	Rpl37a	ribosomal protein L37a	209.624	232.365	14.1023	9.88256	1.10849
1416219_at	0.433458	Rpl19	ribosomal protein L19	12095.1	12341.5	127.553	427.697	1.02037
1416220_at	0.0436746	Spcs1	signal peptidase complex subunit 1 homolog (S. cerevisiae)	1557.38	1425.92	37.086	58.5865	-1.0922
1416221_at	0.0289171	Fstl1	follistatin-like 1	499.617	356.893	14.0943	40.8873	-1.39991
1416222_at	0.0123777	Nsdhl	NAD(P) dependent steroid dehydrogenase-like	264.949	294.771	6.7509	9.5028	1.11256
1416223_at	0.498508	Sh3bp5l	SH3 binding domain protein 5 like	104.667	98.6537	9.84891	9.90529	-1.06096
1416224_at	0.512952	Zbtb17	zinc finger and BTB domain containing 17	135.013	141.01	12.0425	8.7751	1.04442
1416225_at	0.445716	Adh1	alcohol dehydrogenase 1 (class I)	17.7925	15.68	3.45038	0.86386	-1.13472
1416226_at	0.0147824	Arpc1b	actin related protein 2/3 complex, subunit 1B	541.11	412.924	42.684	16.6262	-1.31043
1416227_at	0.0837411	Arpc1b; LOC434782	actin related protein 2/3 complex, subunit 1B; similar to ARP2/3 complex 41 kDa subunit (P41-ARC) (Actin-related protein 2/3 complex subunit 1B)	31.8334	35.6854	2.22028	1.30356	1.12101
1416228_at	0.174618	Pin1	protein (peptidyl-prolyl cis/trans isomerase) NIMA-interacting 1	913.925	981.017	34.8291	59.5536	1.07341
1416229_at	0.0226914	Rfk	riboflavin kinase	684.413	589.803	18.5786	31.5075	-1.16041
1416230_at	0.975846	Rfk	riboflavin kinase	390.222	390.398	17.184	8.62312	1.00045
1416231_at	0.618625	Vac14	Vac14 homolog (S. cerevisiae)	58.063	60.85	2.6844	7.55182	1.048
1416232_at	0.337158	Olig2	oligodendrocyte transcription factor 2	5.06738	5.45945	0.141725	0.530682	1.07737
1416233_at	0.0473611	Eif3s2	eukaryotic translation initiation factor 3, subunit 2 (beta)	2742	3175.38	189.172	156.325	1.15805
1416234_at	0.0764779	AA959742	expressed sequence AA959742	1206.72	1303.67	8.91408	52.2188	1.08034
1416235_at	0.00715773	AA959742	expressed sequence AA959742	391.261	501.589	18.0959	6.98913	1.28198
1416236_a_at	0.171441	Eva1	epithelial V-like antigen 1	153.404	130.438	12.4232	19.1266	-1.17607
1416237_at	0.0542588	Eva1	epithelial V-like antigen 1	66.5513	52.044	2.7855	6.03061	-1.27875
1416238_at	0.293652	Tie1	tyrosine kinase receptor 1	12.059	9.40461	3.34639	1.31092	-1.28224
1416239_at	0.618103	Ass1	argininosuccinate synthetase 1	1658.6	1707.05	26.2178	133.458	1.02921
1416240_at	0.584171	Psmb7	proteasome (prosome, macropain) subunit, beta type 7	4336.46	4280.61	137.682	75.3445	-1.01305
1416241_at	0.263101	Sec13l1	SEC13-like 1 (S. cerevisiae)	692.468	728.643	41.2457	10.156	1.05224
1416242_at	0.189577	Klhl13	kelch-like 13 (Drosophila)	1107.3	939.061	91.8092	151.788	-1.17916
1416243_a_at	0.0355831	Rpl35	ribosomal protein L35	8464.45	9176.48	287.88	255.858	1.08412
1416244_a_at	0.0917912	Cnbp1	cellular nucleic acid binding protein 1	3612.46	3875.35	108.991	165.87	1.07277
1416245_at	0.926364	Aurkaip1	aurora kinase A interacting protein 1	1075.54	1070.63	62.6581	46.0343	-1.00459
1416246_a_at	0.184009	Coro1a	coronin, actin binding protein 1A	19.6434	22.4025	1.17396	2.51803	1.14046
1416247_at	0.118161	Dctn3	dynactin 3	919.879	835.477	57.5955	44.5731	-1.10102
1416248_at	0.0137654	Nadk	NAD kinase	258.619	281.11	6.24492	6.89752	1.08697
1416249_at	0.205482	Nadk	NAD kinase	291.105	259.929	31.6346	12.4222	-1.11994
1416250_at	0.0126995	Btg2	B-cell translocation gene 2, anti-proliferative	1517.53	914.103	152.974	8.58425	-1.66013
1416251_at	0.00528202	Mcm6	minichromosome maintenance deficient 6 (MIS5 homolog, S. pombe) (S. cerevisiae)	1111.15	1509.63	78.4586	70.0032	1.35861
1416252_at	0.229686	Stk38	serine/threonine kinase 38	480.608	449.604	32.6962	10.7322	-1.06896
1416253_at	0.032274	Cdkn2d	cyclin-dependent kinase inhibitor 2D (p19, inhibits CDK4)	176.477	166.823	4.0397	3.2076	-1.05787
1416254_a_at	0.0637079	Vps16	vacuolar protein sorting 16 (yeast)	178.675	208.985	15.3584	8.22853	1.16964
1416255_at	0.0298331	Gja4	gap junction membrane channel protein alpha 4	46.5281	30.1912	6.44571	1.03956	-1.54112
1416256_a_at	0.00225365	Tubb5	tubulin, beta 5	5744.27	6895.29	191.434	206.536	1.20038
1416257_at	0.0818918	Capn2	calpain 2	260.964	196.916	11.9654	30.5108	-1.32526
1416258_at	0.342332	Tk1	thymidine kinase 1	244.199	235.237	10.8132	9.73071	-1.0381
1416259_at	0.090571	Pex12	peroxisomal biogenesis factor 12	132.844	116.521	10.1446	7.50218	-1.14008
1416260_a_at	0.0300118	Snx1	sorting nexin 1	279.538	232.727	9.35977	16.6944	-1.20114
1416261_at	0.47543	Tmem19	transmembrane protein 19	132.554	136.715	4.89264	7.42457	1.03139
1416262_at	0.772625	Tmem19	transmembrane protein 19	88.5726	85.8602	11.5591	8.49966	-1.03159
1416263_at	0.254002	Abcb9	ATP-binding cassette, sub-family B (MDR/TAP), member 9	10.8352	9.59627	0.800355	1.34959	-1.12911
1416264_at	0.365598	Abcb9	ATP-binding cassette, sub-family B (MDR/TAP), member 9	47.5722	50.5239	4.1859	2.85499	1.06205
1416265_at	0.37159	Capn10	calpain 10	41.8259	48.8104	10.2104	2.4306	1.16699
1416266_at	0.119894	Pdyn	prodynorphin	8.3977	9.44791	0.636404	0.688712	1.12506
1416267_at	0.560507	Scoc	short coiled-coil protein	128.456	134.097	8.50584	12.393	1.04391
1416268_at	1.85555e-05	Ets2	E26 avian leukemia oncogene 2, 3' domain	1018.39	461.134	17.6623	13.6221	-2.20845
1416269_at	0.68132	Atp5j2	ATP synthase, H+ transporting, mitochondrial F0 complex, subunit f, isoform 2	2619.27	2671.81	202.972	44.4362	1.02006
1416270_at	0.00563803	Polr2g	polymerase (RNA) II (DNA directed) polypeptide G	1339.91	1545.32	46.4397	42.0108	1.1533
1416271_at	0.125039	Perp	PERP, TP53 apoptosis effector	393.914	437.852	8.62657	32.854	1.11154
1416272_at	0.147678	Map2k1ip1	mitogen-activated protein kinase kinase 1 interacting protein 1	645.353	600.876	36.3079	16.2351	-1.07402
1416273_at	0.0323184	Tnfaip2	tumor necrosis factor, alpha-induced protein 2	90.1478	54.6935	17.1379	5.45958	-1.64824
1416274_at	0.0341128	Ctns	cystinosis, nephropathic	82.9002	59.4746	10.343	2.86635	-1.39387
1416275_at	0.159412	Slc26a6	solute carrier family 26, member 6	35.2422	40.041	1.0187	4.11003	1.13617
1416276_a_at	0.157349	Rps4x	ribosomal protein S4, X-linked	11392.8	11745	148.653	290.021	1.03092
1416277_a_at	0.0424486	Rplp1	ribosomal protein, large, P1	11779.6	12396.5	254.435	259.566	1.05238
1416278_a_at	0.392652	Atp5o	ATP synthase, H+ transporting, mitochondrial F1 complex, O subunit	3182.68	3070.34	154.584	128.559	-1.03659
1416279_at	0.134535	Ap1b1	adaptor protein complex AP-1, beta 1 subunit	392.229	369.985	8.22831	16.5016	-1.06012
1416280_at	0.0327454	Uble1b	ubiquitin-like 1 (sentrin) activating enzyme E1B	1711.22	2111.38	150.973	112.762	1.23384
1416281_at	0.189239	Wdr45l	Wdr45 like	650.908	708.465	31.6537	52.6695	1.08843
1416282_at	0.00467593	Psmc3	proteasome (prosome, macropain) 26S subunit, ATPase 3	1513.35	1749.09	49.8358	50.3142	1.15577
1416283_at	0.000846372	Gart	phosphoribosylglycinamide formyltransferase	461.309	619.031	19.4172	21.0734	1.3419
1416284_at	0.00922255	Mrpl28	mitochondrial ribosomal protein L28	525.202	668.709	30.7784	18.3657	1.27324
1416285_at	0.0208345	Ndufc1	NADH dehydrogenase (ubiquinone) 1, subcomplex unknown, 1	956.632	1103.87	28.6061	56.3605	1.15391
1416286_at	0.810353	Rgs4	regulator of G-protein signaling 4	10.934	11.1296	0.480041	1.04971	1.01789
1416287_at	0.18833	Rgs4	regulator of G-protein signaling 4	13.7543	15.3366	1.22226	1.25981	1.11504
1416288_at	0.00435749	Dnaja1	DnaJ (Hsp40) homolog, subfamily A, member 1	3431.29	2906.91	27.4313	73.334	-1.18039
1416289_at	0.0292671	Plod1	procollagen-lysine, 2-oxoglutarate 5-dioxygenase 1	258.942	185.167	20.0699	25.1594	-1.39842
1416290_a_at	0.688676	Psmc4	proteasome (prosome, macropain) 26S subunit, ATPase, 4	1256.84	1315.7	91.6156	192.251	1.04683
1416291_at	0.023413	Psmc4	proteasome (prosome, macropain) 26S subunit, ATPase, 4	802.143	909.833	36.3653	36.0085	1.13425
1416292_at	0.000945318	Prdx3	peroxiredoxin 3	569.683	431.679	13.936	16.2925	-1.31969
1416293_at	0.842464	Nfib	nuclear factor I/B	12.2093	12.7205	0.365373	2.71561	1.04187
1416294_at	0.00190743	Scamp3	secretory carrier membrane protein 3	286.93	356.582	10.5172	12.9822	1.24275
1416295_a_at	0.00105207	Il2rg	interleukin 2 receptor, gamma chain	158.784	23.4589	11.6776	4.18705	-6.76859
1416296_at	0.00221987	Il2rg	interleukin 2 receptor, gamma chain	329.426	62.4375	19.6375	12.518	-5.27609
1416297_s_at	0.956241	Pap	pancreatitis-associated protein	13.6402	13.604	0.817499	0.983803	-1.00266
1416298_at	0.1698	Mmp9	matrix metallopeptidase 9	35.1076	30.9205	3.72447	0.992504	-1.13541
1416299_at	0.00475908	Shcbp1	Shc SH2-domain binding protein 1	313.297	407.025	9.61317	22.6901	1.29916
1416300_a_at	0.00618539	Slc25a3	solute carrier family 25 (mitochondrial carrier, phosphate carrier), member 3	4168.3	4560.76	7.97358	60.0475	1.09415
1416301_a_at	0.352841	Ebf1	early B-cell factor 1	6.82342	7.34798	0.411513	0.713748	1.07688
1416302_at	0.0739201	Ebf1	early B-cell factor 1	9.92788	12.1344	0.777517	1.39294	1.22226
1416303_at	0.00116698	Litaf	LPS-induced TN factor	2028.6	1378.5	113.762	48.738	-1.47159
1416304_at	0.000248898	Litaf	LPS-induced TN factor	1475.1	935.696	56.8919	21.0234	-1.57647
1416305_at	0.0793628	Sh3bp4	SH3-domain binding protein 4	84.5059	94.7552	5.72366	3.38551	1.12129
1416306_at	0.443735	Clca3	chloride channel calcium activated 3	6.03188	6.43595	0.714989	0.422596	1.06699
1416307_at	0.0432338	Ap1m1	adaptor-related protein complex AP-1, mu subunit 1	152.485	172.169	7.26039	9.03365	1.12908
1416308_at	0.0335162	Ugdh	UDP-glucose dehydrogenase	420.296	334.974	16.0635	29.6083	-1.25471
1416309_at	0.0174663	Nusap1	nucleolar and spindle associated protein 1	449.065	660.869	44.4603	16.5141	1.47166
1416310_at	0.676696	Nusap1	nucleolar and spindle associated protein 1	10.6322	10.1903	1.08844	1.32395	-1.04337
1416311_s_at	0.0592361	Tuba3; Tuba7	tubulin, alpha 3; tubulin, alpha 7	546.627	620.603	14.9619	39.9539	1.13533
1416312_at	0.0246283	Rars	arginyl-tRNA synthetase	1759.8	1998.18	30.5796	87.4919	1.13546
1416313_at	0.0198073	Mllt11	myeloid/lymphoid or mixed-lineage leukemia (trithorax homolog, Drosophila); translocated to, 11	138.618	98.1516	8.09097	11.0091	-1.41229
1416314_at	0.540079	Mllt11	myeloid/lymphoid or mixed-lineage leukemia (trithorax homolog, Drosophila); translocated to, 11	10.6246	11.142	0.351127	1.15288	1.0487
1416315_at	0.176795	Abhd4	abhydrolase domain containing 4	453.875	488.424	26.8682	24.7601	1.07612
1416316_at	0.106598	Slc27a2	solute carrier family 27 (fatty acid transporter), member 2	45.4139	54.9022	1.26926	6.56058	1.20893
1416317_a_at	0.0479554	Stambp	Stam binding protein	112.918	85.976	12.9589	2.88265	-1.31337
1416318_at	0.0330563	Serpinb1a	serine (or cysteine) peptidase inhibitor, clade B, member 1a	19.5906	15.2623	1.88707	1.36489	-1.28359
1416319_at	0.00157444	Adk	adenosine kinase	92.8384	128.907	4.94519	4.49352	1.38851
1416320_at	0.245777	Sec22l2	SEC22 vesicle trafficking protein-like 2 (S. cerevisiae)	186.073	177.578	5.72879	8.71986	-1.04784
1416321_s_at	0.293739	Prelp	proline arginine-rich end leucine-rich repeat	9.22193	8.09571	1.15148	1.13454	-1.13911
1416322_at	0.489487	Prelp	proline arginine-rich end leucine-rich repeat	18.5709	19.403	1.76357	0.030949	1.04481
1416323_at	0.0837871	2410004N11Rik	RIKEN cDNA 2410004N11 gene	167.811	157.121	3.57459	6.34885	-1.06803
1416324_s_at	0.0755246	2410004N11Rik	RIKEN cDNA 2410004N11 gene	142.853	130.329	6.95647	1.89624	-1.0961
1416325_at	0.82808	Crisp1	cysteine-rich secretory protein 1	5.09072	5.0494	0.178331	0.273916	-1.00818
1416326_at	0.000209737	Crip1	cysteine-rich protein 1 (intestinal)	3225.24	2012.59	76.6839	18.3578	-1.60254
1416327_at	0.135022	Ufc1	ubiquitin-fold modifier conjugating enzyme 1	633.526	678.012	21.126	33.5925	1.07022
1416328_a_at	0.0457695	Atp6v0e	ATPase, H+ transporting, V0 subunit	1658.15	1461.71	91.6891	79.0652	-1.13439
1416329_at	0.0637836	Cyfip1	cytoplasmic FMR1 interacting protein 1	501.693	451.353	28.128	13.0741	-1.11153
1416330_at	0.000310201	Cd81	CD 81 antigen	1831.33	2487.34	56.7495	83.0489	1.35821
1416331_a_at	0.00439097	Nfe2l1	nuclear factor, erythroid derived 2,-like 1	509.597	399.857	27.2856	15.4404	-1.27445
1416332_at	0.193353	Cirbp	cold inducible RNA binding protein	157.399	142.203	8.75024	13.1465	-1.10686
1416333_at	0.0642234	Dok2	docking protein 2	24.4231	27.9781	1.8395	1.37847	1.14556
1416334_at	0.26321	Wwox	WW domain-containing oxidoreductase	45.6478	50.959	4.74219	5.31884	1.11635
1416335_at	0.0770574	Mif	macrophage migration inhibitory factor	6618.96	7009.58	87.2011	227.709	1.05902
1416336_s_at	0.00731904	Snrpd1	small nuclear ribonucleoprotein D1	778.209	1000.66	45.504	63.6425	1.28584
1416337_at	0.862831	Uqcrb	ubiquinol-cytochrome c reductase binding protein	1360.09	1371.23	62.014	78.5444	1.00819
1416338_at	0.584322	Sh3gl1	SH3-domain GRB2-like 1	307.781	320.368	3.86571	31.026	1.0409
1416339_a_at	0.0504375	Prkcsh	protein kinase C substrate 80K-H	655.098	573.272	35.7379	4.92936	-1.14274
1416340_a_at	0.015875	Man2b1	mannosidase 2, alpha B1	392.669	315.237	11.6439	21.0879	-1.24563
1416341_at	2.78809e-05	Polr2c	polymerase (RNA) II (DNA directed) polypeptide C	989.815	1220.19	11.5531	14.7728	1.23275
1416342_at	0.671082	Tnc	tenascin C	11.3841	11.9359	0.635495	1.71522	1.04847
1416343_a_at	0.00219158	Lamp2	lysosomal membrane glycoprotein 2	550.559	281.043	64.5503	21.2826	-1.95898
1416344_at	0.00135408	Lamp2	lysosomal membrane glycoprotein 2	991.915	529.098	88.4947	51.9797	-1.87473
1416345_at	0.007184	Timm8a	translocase of inner mitochondrial membrane 8 homolog a (yeast)	414.894	510.244	10.6533	24.9901	1.22982
1416346_at	0.31963	Timm8a	translocase of inner mitochondrial membrane 8 homolog a (yeast)	202.443	214.766	10.989	14.7603	1.06087
1416347_at	0.662606	Men1	multiple endocrine neoplasia 1	133.208	129.499	10.8753	7.1385	-1.02865
1416348_at	0.34098	Men1	multiple endocrine neoplasia 1	52.3223	59.1088	2.74243	8.98334	1.1297
1416349_at	0.0553275	Mrpl34	mitochondrial ribosomal protein L34	314.227	362.148	20.6593	7.50024	1.15251
1416350_at	0.0010904	Klf16	Kruppel-like factor 16	83.8758	63.9008	3.42321	2.0942	-1.31259
1416351_at	0.0239384	Map2k1	mitogen activated protein kinase kinase 1	1174.37	971.327	42.7639	66.0454	-1.20903
1416352_s_at	0.397756	Gpsn2	glycoprotein, synaptic 2	895.333	858.977	49.42	45.0554	-1.04233
1416353_at	0.740319	Nr1h2	nuclear receptor subfamily 1, group H, member 2	267.827	272.325	18.7899	12.9978	1.01679
1416354_at	0.00558886	Rbmx	RNA binding motif protein, X chromosome	114.239	79.6012	5.33757	6.38709	-1.43514
1416355_at	0.378506	Rbmx	RNA binding motif protein, X chromosome	6.56517	6.17422	0.524351	0.405076	-1.06332
1416356_at	0.285309	Gmpr2	guanosine monophosphate reductase 2	143.107	152.638	1.79839	11.3766	1.0666
1416357_a_at	0.61097	Mcam	melanoma cell adhesion molecule	23.3725	22.6746	0.781751	2.03556	-1.03078
1416358_at	0.15147	0610009O03Rik	RIKEN cDNA 0610009O03 gene	179.286	169.73	7.86029	3.98426	-1.0563
1416359_at	0.0235086	Snag1	sorting nexin associated golgi protein 1	383.091	339.274	16.4787	13.6021	-1.12915
1416360_at	0.0344475	Snag1	sorting nexin associated golgi protein 1	87.3601	75.6504	4.46949	4.57015	-1.15479
1416361_a_at	0.389255	Dncic1	dynein, cytoplasmic, intermediate chain 1	7.28409	7.66159	0.240829	0.572003	1.05183
1416362_a_at	0.000510182	Fkbp4	FK506 binding protein 4	905.484	1438.73	40.1065	33.8504	1.5889
1416363_at	0.148697	Fkbp4	FK506 binding protein 4	22.3983	27.4431	2.66819	4.07896	1.22523
1416364_at	0.00892279	Hspcb	heat shock protein 1, beta	4776.44	5604.93	194.44	125.65	1.17345
1416365_at	0.0996115	Hspcb	heat shock protein 1, beta	4754.16	5821.52	564.596	50.2526	1.22451
1416366_at	0.164944	Ndufc2	NADH dehydrogenase (ubiquinone) 1, subcomplex unknown, 2	913.384	990.305	58.3823	52.1342	1.08422
1416367_at	0.128783	1110001J03Rik	RIKEN cDNA 1110001J03 gene	185.224	209.19	13.6304	16.9802	1.12939
1416368_at	0.0200666	Gsta4	glutathione S-transferase, alpha 4	1666.53	2109.32	133.931	101.538	1.2657
1416369_at	0.00646099	Hiatl1	hippocampus abundant transcript-like 1	470.986	359.837	12.5443	20.7654	-1.30889
1416370_at	0.00599099	Zipro1	zinc finger proliferation 1	148.601	189.263	7.93911	5.44116	1.27364
1416371_at	0.0503435	Apod	apolipoprotein D	57.1313	66.8852	4.45068	3.32671	1.17073
1416372_at	0.761921	Ptdss1	phosphatidylserine synthase 1	266.632	263.288	14.8402	7.37553	-1.0127
1416373_at	0.00753077	Nfs1	nitrogen fixation gene 1 (S. cerevisiae)	361.573	334.146	6.43559	6.74876	-1.08208
1416374_at	0.424183	Ap3m1	adaptor-related protein complex 3, mu 1 subunit	289.855	276.933	18.3596	17.607	-1.04666
1416375_at	0.0770662	Ap3m1; LOC544716	adaptor-related protein complex 3, mu 1 subunit; similar to clathrin adaptor protein mu3A	32.5584	27.0742	1.21023	2.8317	-1.20256
1416376_at	0.0302106	1810014L12Rik	RIKEN cDNA 1810014L12 gene	276.164	308.155	10.6319	13.1549	1.11584
1416377_at	0.156642	Pdcd7	programmed cell death protein 7	201.148	210.413	4.76421	7.53531	1.04606
1416378_at	0.00214105	Pnkp	polynucleotide kinase 3'- phosphatase	124.786	96.362	5.06627	4.58439	-1.29497
1416379_at	0.0223749	Panx1	pannexin 1	101.641	128.747	7.59611	10.8826	1.26669
1416380_at	0.157803	Mov10	Moloney leukemia virus 10	163.485	146.737	14.4947	7.01792	-1.11414
1416381_a_at	0.00313837	Prdx5	peroxiredoxin 5	825.477	527.951	44.3176	6.76737	-1.56355
1416382_at	0.00526393	Ctsc	cathepsin C	760.172	690.181	13.807	15.8004	-1.10141
1416383_a_at	0.00378133	Pcx	pyruvate carboxylase	77.3579	55.7515	2.0341	3.15139	-1.38755
1416384_a_at	0.00195158	Cope	coatomer protein complex, subunit epsilon	1280.33	1019.01	24.2286	35.6246	-1.25644
1416385_a_at	0.076473	M6pr	mannose-6-phosphate receptor, cation dependent	1404.44	1272.25	79.8759	53.1451	-1.1039
1416386_a_at	0.399695	M6pr	mannose-6-phosphate receptor, cation dependent	816.139	786.124	48.692	16.7209	-1.03818
1416387_at	0.00388049	Pip5k2c	phosphatidylinositol-4-phosphate 5-kinase, type II, gamma	1019.24	762.125	54.938	46.8101	-1.33736
1416388_at	0.30708	Pip5k2c	phosphatidylinositol-4-phosphate 5-kinase, type II, gamma	145.436	133.006	16.0079	8.38213	-1.09345
1416389_a_at	0.00218219	Rcbtb2	regulator of chromosome condensation (RCC1) and BTB (POZ) domain containing protein 2	235.875	307.949	7.98731	14.7304	1.30556
1416390_at	0.264852	Rcbtb2	regulator of chromosome condensation (RCC1) and BTB (POZ) domain containing protein 2	10.3249	9.42865	0.69985	0.937933	-1.09506
1416391_at	0.990458	Ptcd1	pentatricopeptide repeat domain 1	66.3869	66.5546	5.02174	6.71286	1.00253
1416392_a_at	0.0327931	Atp6v0c	ATPase, H+ transporting, V0 subunit C	3480.84	3135.6	150.744	80.4847	-1.1101
1416393_at	0.0078304	Grcc2f	gene rich cluster, C2f gene	1563.92	1791.55	55.7411	51.0343	1.14555
1416394_at	0.0587188	Bag1	Bcl2-associated athanogene 1	992.526	886.54	53.0658	45.0826	-1.11955
1416395_at	0.227289	Guk1	guanylate kinase 1	333.178	321.577	8.48468	11.0834	-1.03608
1416396_at	0.130154	Snx4	sorting nexin 4	10.985	12.8484	1.29979	0.887313	1.16963
1416397_at	0.358039	Mesdc1	mesoderm development candidate 1	64.7326	68.3344	4.46876	4.08054	1.05564
1416398_at	0.654929	Mesdc1	mesoderm development candidate 1	7.52832	7.6879	0.545373	0.161346	1.0212
1416399_a_at	0.0227964	Hmox2	heme oxygenase (decycling) 2	727.091	637.658	29.2142	7.93658	-1.14025
1416400_at	0.0148791	Pycrl	pyrroline-5-carboxylate reductase-like	164.878	194.827	8.93241	8.06507	1.18165
1416401_at	4.39766e-05	Cd82	CD82 antigen	1116.76	315.976	40.1958	19.1849	-3.53432
1416402_at	0.0790254	Abcb10	ATP-binding cassette, sub-family B (MDR/TAP), member 10	76.8629	66.4602	4.51966	5.69879	-1.15652
1416403_at	0.302965	Abcb10	ATP-binding cassette, sub-family B (MDR/TAP), member 10	19.5153	16.7393	3.58414	1.11903	-1.16584
1416404_s_at	0.505091	Rps16	ribosomal protein S16	10590.6	10463.1	244.747	171.127	-1.01218
1416405_at	0.266343	Bgn	biglycan	123.575	133.112	7.99377	9.78923	1.07717
1416406_at	0.0050229	Pea15	phosphoprotein enriched in astrocytes 15	214.698	167.817	10.6434	9.56771	-1.27936
1416407_at	0.000116685	Pea15	phosphoprotein enriched in astrocytes 15	811.48	579.691	20.8305	10.3489	-1.39985
1416408_at	0.00266673	Acox1	acyl-Coenzyme A oxidase 1, palmitoyl	150.492	119.007	6.88395	4.11053	-1.26457
1416409_at	0.0199787	Acox1	acyl-Coenzyme A oxidase 1, palmitoyl	221.798	172.61	10.1703	15.0205	-1.28497
1416410_at	0.0319793	Pafah1b3	platelet-activating factor acetylhydrolase, isoform 1b, alpha1 subunit	580.314	516.926	25.6371	9.82336	-1.12263
1416411_at	0.56981	Gstm2	glutathione S-transferase, mu 2	255.774	251.433	4.15755	11.2444	-1.01727
1416412_at	0.565203	Nsmaf	neutral sphingomyelinase (N-SMase) activation associated factor	47.9762	51.9222	9.9575	5.56786	1.08225
1416413_at	0.000406976	Ctsj	cathepsin J	3078.04	54.5618	239.195	11.9675	-56.4138
1416414_at	0.016867	Emilin1	elastin microfibril interfacer 1	91.1124	46.3699	5.62496	8.26482	-1.9649
1416415_a_at	0.0208555	H2afz	H2A histone family, member Z	5221.71	6161.03	261.473	362.071	1.17989
1416416_x_at	0.29716	Gstm1	glutathione S-transferase, mu 1	369.948	393.184	26.249	20.0043	1.06281
1416417_a_at	0.783601	Ndufb7	NADH dehydrogenase (ubiquinone) 1 beta subcomplex, 7	1307.14	1319.43	66.9803	34.3636	1.0094
1416418_at	0.00109598	Gabarapl1	gamma-aminobutyric acid (GABA(A)) receptor-associated protein-like 1	1210.53	826.581	56.1273	48.546	-1.46451
1416419_s_at	0.00142784	Gabarapl1	gamma-aminobutyric acid (GABA(A)) receptor-associated protein-like 1	2875.85	2011.97	150.209	114.375	-1.42937
1416420_a_at	0.670259	Rpl9	ribosomal protein L9	11791.2	11897.6	310.895	253.433	1.00903
1416421_a_at	0.171614	Ssb	Sjogren syndrome antigen B	416.202	477.669	47.7324	35.5515	1.14768
1416422_a_at	0.575241	Ssb	Sjogren syndrome antigen B	187.778	199.256	20.0798	24.6224	1.06113
1416423_x_at	0.876147	Ssb	Sjogren syndrome antigen B	118.266	117.149	7.76061	9.58943	-1.00953
1416424_at	0.000504855	M6prbp1	mannose-6-phosphate receptor binding protein 1	1307.04	1105.9	23.7602	22.882	-1.18188
1416425_at	0.0031923	Pex19	peroxisome biogenesis factor 19	442.074	415.631	4.74292	5.21355	-1.06362
1416426_at	0.204871	Rab5a	RAB5A, member RAS oncogene family	1712.91	1823.53	95.9754	81.188	1.06458
1416427_at	0.00885127	Ccni	cyclin I	1863.32	2101.47	42.8172	68.6605	1.12781
1416428_at	0.0214935	Thap11	THAP domain containing 11	378.784	330.693	16.8724	6.41941	-1.14543
1416429_a_at	0.147002	Cat	catalase	501.898	545.506	33.0008	18.3721	1.08688
1416430_at	0.0672633	Cat	catalase	517.626	612.232	41.9252	52.0933	1.18277
1416431_at	0.010918	Tubb6	tubulin, beta 6	685.508	780.598	26.2635	22.2272	1.13872
1416432_at	0.328581	Pfkfb3	6-phosphofructo-2-kinase/fructose-2,6-biphosphatase 3	503.514	454.196	19.0341	65.5205	-1.10858
1416433_at	0.00185086	Rpa2	replication protein A2	416.399	563.381	21.1754	18.7984	1.35298
1416434_at	0.765528	Bcl2l10	Bcl2-like 10	8.23899	8.03754	0.680566	0.917379	-1.02506
1416435_at	0.462852	Ltbr	lymphotoxin B receptor	73.4084	68.5442	5.11257	9.19243	-1.07097
1416436_a_at	0.872545	2410003P15Rik	RIKEN cDNA 2410003P15 gene	191.298	192.178	6.63011	6.10048	1.0046
1416437_a_at	0.275656	Mapk8ip3	mitogen-activated protein kinase 8 interacting protein 3	36.4782	42.6996	2.40978	7.60842	1.17055
1416438_at	0.00492982	2410104I19Rik	RIKEN cDNA 2410104I19 gene	912.219	1065.03	21.5086	37.4922	1.16752
1416439_at	0.00709089	2410015N17Rik	RIKEN cDNA 2410015N17 gene	590.49	803.926	42.7513	32.9258	1.36146
1416440_at	0.0370041	Cd164	CD164 antigen	4954.06	3659.06	614.071	171.985	-1.35392
1416441_at	0.163978	MGI:1889205	plasma glutamate carboxypeptidase	20.5262	12.7766	7.09274	1.16567	-1.60654
1416442_at	0.0012235	Ier2	immediate early response 2	179.407	267.934	5.34707	14.3175	1.49344
1416443_a_at	0.0205022	Uble1a	ubiquitin-like 1 (sentrin) activating enzyme E1A	998.944	1304.21	91.606	64.428	1.30559
1416444_at	0.709026	Elovl2	elongation of very long chain fatty acids (FEN1/Elo2, SUR4/Elo3, yeast)-like 2	24.8877	25.8508	4.34474	2.16907	1.0387
1416445_at	0.0151778	2810405J04Rik	RIKEN cDNA 2810405J04 gene	321.244	388.704	14.1534	2.59723	1.21
1416446_at	0.0708165	Tmem30a	transmembrane protein 30A	260.485	207.129	8.30771	24.4436	-1.2576
1416447_at	0.0315414	Tmem30a	transmembrane protein 30A	431.279	340.468	25.4634	34.2465	-1.26672
1416448_at	0.25576	Itpa	inosine triphosphatase (nucleoside triphosphate pyrophosphatase)	296.871	319.517	24.1384	12.0021	1.07628
1416449_x_at	0.044117	Stxbp2	syntaxin binding protein 2	259.104	237.64	4.50651	9.36415	-1.09032
1416450_at	0.0598779	Tbn	taube nuss	47.1625	60.2362	3.8731	7.51045	1.2772
1416451_s_at	0.000237224	Tbn	taube nuss	70.3734	90.7313	1.7863	1.84965	1.28928
1416452_at	0.0428211	Oat	ornithine aminotransferase	841.323	764.345	32.3326	31.9298	-1.10071
1416453_x_at	0.0966776	Rps12; LOC546370; LOC546371; LOC546372; LOC546373	ribosomal protein S12; similar to ribosomal protein S12; similar to ribosomal protein S12; similar to ribosomal protein S12; similar to ribosomal protein S12	7532.57	7972.26	112.701	282.95	1.05837
1416454_s_at	0.00040731	Acta2	actin, alpha 2, smooth muscle, aorta	126.224	264.948	10.4388	16.446	2.09904
1416455_a_at	0.0165149	Cryab	crystallin, alpha B	2280.59	2623.3	102.333	110.029	1.15027
1416456_a_at	0.807387	Chia	chitinase, acidic	10.9259	11.1897	1.42604	1.19199	1.02415
1416457_at	0.0181806	Ddah2	dimethylarginine dimethylaminohydrolase 2	658.292	709.963	16.637	15.6226	1.07849
1416458_at	0.872253	Arf2	ADP-ribosylation factor 2	105.392	104.645	3.84446	8.23725	-1.00714
1416459_at	0.481441	Arf2	ADP-ribosylation factor 2	91.7485	95.3577	6.54797	4.77567	1.03934
1416460_at	0.164243	Miox	myo-inositol oxygenase	10.9345	12.5167	1.07126	1.21459	1.1447
1416461_at	0.195076	Gpiap1	GPI-anchored membrane protein 1	1607.39	1690.67	45.9805	76.2088	1.05181
1416462_at	0.181156	Gpiap1	GPI-anchored membrane protein 1	1226.76	1310.96	72.8793	39.9366	1.06864
1416463_at	0.03376	Gpiap1	GPI-anchored membrane protein 1	79.1595	93.8058	4.82272	6.5449	1.18502
1416464_at	0.051782	Slc4a1	solute carrier family 4 (anion exchanger), member 1	9.44145	11.01	0.695993	0.695748	1.16614
1416465_a_at	0.45663	Vapa	vesicle-associated membrane protein, associated protein A	1701.34	1818.86	238.079	12.2447	1.06907
1416466_at	0.949967	Vapa	vesicle-associated membrane protein, associated protein A	2287.58	2295.32	190.421	155.017	1.00338
1416467_at	0.10905	Ddx3x	DEAD/H (Asp-Glu-Ala-Asp/His) box polypeptide 3, X-linked	1033.68	1122.45	46.785	57.1042	1.08588
1416468_at	0.13039	Aldh1a1	aldehyde dehydrogenase family 1, subfamily A1	5.26451	5.61768	0.225034	0.224771	1.06708
1416469_at	0.00837785	Luzp1	leucine zipper protein 1	520.475	481.541	6.23497	9.66881	-1.08085
1416470_a_at	0.308516	Rpn1	ribophorin I	1362.34	1301.39	79.1141	24.0439	-1.04683
1416471_at	0.31937	Cept1	choline/ethanolaminephosphotransferase 1	537.416	586.24	45.4405	56.7224	1.09085
1416472_at	0.0176173	Syap1	synapse associated protein 1	466.038	381.526	31.3519	20.1402	-1.22151
1416473_a_at	0.02124	Nope	neighbor of Punc E11	96.2349	131.307	3.98294	13.3754	1.36444
1416474_at	0.0106275	Nope	neighbor of Punc E11	38.5572	56.0829	3.48937	5.88674	1.45454
1416475_at	0.615643	Ube2d2	ubiquitin-conjugating enzyme E2D 2	346.1	351.637	13.6894	11.2083	1.016
1416476_a_at	0.388723	Ube2d2	ubiquitin-conjugating enzyme E2D 2	1348.64	1405.05	86.7818	41.8807	1.04183
1416477_at	0.190772	Ube2d2	ubiquitin-conjugating enzyme E2D 2	1035.54	1095.78	54.4185	25.708	1.05818
1416478_a_at	0.0164684	Mdh2	malate dehydrogenase 2, NAD (mitochondrial)	3229.62	2961.33	92.1177	54.0165	-1.0906
1416479_a_at	0.000262415	Tmem14c	transmembrane protein 14C	1068.87	537.143	69.297	22.5151	-1.98992
1416480_a_at	0.0657315	Higd1a	HIG1 domain family, member 1A	2654.37	2218.44	62.8771	203.582	-1.1965
1416481_s_at	0.259531	Higd1a	HIG1 domain family, member 1A	93.8687	80.925	2.5459	13.8808	-1.15995
1416482_at	0.0888496	Ttc3	tetratricopeptide repeat domain 3	13.9975	19.5462	0.588424	3.61441	1.39641
1416483_at	0.240736	Ttc3	tetratricopeptide repeat domain 3	129.922	140.534	1.41235	11.2174	1.08168
1416484_at	0.326911	Ttc3	tetratricopeptide repeat domain 3	65.4397	81.5697	19.7949	8.31862	1.24649
1416485_at	0.00510659	Timm23	translocase of inner mitochondrial membrane 23 homolog (yeast)	2688.62	3107.17	89.3174	71.0095	1.15568
1416486_at	0.012679	Scye1	small inducible cytokine subfamily E, member 1	972.119	1180.6	52.6679	66.5723	1.21446
1416487_a_at	0.00552537	Yap1	yes-associated protein 1	192.767	138.684	6.59302	9.43895	-1.38998
1416488_at	0.2061	Ccng2	cyclin G2	475.055	415.685	32.4385	53.1466	-1.14282
1416489_at	0.0529701	Pi4k2b	phosphatidylinositol 4-kinase type 2 beta	384.316	355.765	13.1322	12.5546	-1.08025
1416490_at	0.30528	Tmed6	transmembrane emp24 protein transport domain containing 6	7.23622	6.50306	0.935941	0.137288	-1.11274
1416491_at	0.00985073	Numbl	numb-like	133.254	159.647	5.09128	8.09572	1.19806
1416492_at	0.00508998	Ccne1	cyclin E1	167.683	215.451	9.48476	11.1975	1.28487
1416493_at	0.129777	Ddost	dolichyl-di-phosphooligosaccharide-protein glycotransferase	1145.88	1054.73	52.5296	61.4276	-1.08642
1416494_at	0.0781844	Ndufs5	NADH dehydrogenase (ubiquinone) Fe-S protein 5	635.112	571.731	38.0293	17.8862	-1.11086
1416495_s_at	0.281842	Ndufs5	NADH dehydrogenase (ubiquinone) Fe-S protein 5	808.505	765.194	22.8475	52.0094	-1.0566
1416496_at	0.511211	Mrfap1	Morf4 family associated protein 1	3905.51	3820.7	175.296	79.883	-1.0222
1416497_at	0.579139	Pdia4	protein disulfide isomerase associated 4	146.654	154.438	10.2562	18.747	1.05308
1416498_at	0.25992	Ppic	peptidylprolyl isomerase C	408.31	425.057	12.6769	17.8449	1.04102
1416499_a_at	0.281564	Dctn6	dynactin 6	390.164	359.346	16.7464	36.9431	-1.08576
1416500_at	0.00278849	Sacm1l	SAC1 (supressor of actin mutations 1, homolog)-like (S. cerevisiae)	448.706	372.322	13.4169	13.5463	-1.20516
1416501_at	0.0145141	Pdpk1	3-phosphoinositide dependent protein kinase-1	65.2342	42.0096	8.34113	5.18146	-1.55284
1416502_a_at	0.0592237	Preb	prolactin regulatory element binding	454.467	411.761	22.7376	8.97574	-1.10372
1416503_at	0.00285804	Lxn	latexin	562.772	418.822	28.8392	12.0051	-1.3437
1416504_at	0.0686308	Ulk1	Unc-51 like kinase 1 (C. elegans)	146.577	129.401	3.32567	8.73557	-1.13273
1416505_at	0.0013819	Nr4a1	nuclear receptor subfamily 4, group A, member 1	153.81	210.665	2.35643	7.52429	1.36964
1416506_at	0.0130973	Psma6	proteasome (prosome, macropain) subunit, alpha type 6	2576.53	2780.62	43.7104	10.3281	1.07921
1416507_at	0.809264	Tmem4	transmembrane protein 4	9.01825	9.18627	0.90041	0.763626	1.01863
1416508_at	0.135312	Med28	mediator of RNA polymerase II transcription, subunit 28 homolog (yeast)	889.458	944.51	39.178	29.6211	1.06189
1416509_at	0.0150496	MGI:1914262	SM-11044 binding protein	727.374	592.017	19.725	35.6974	-1.22864
1416510_at	0.0198637	Mrpl4	mitochondrial ribosomal protein L4	542.583	471.479	14.4488	22.5002	-1.15081
1416511_a_at	0.143768	Cdc42ep4	CDC42 effector protein (Rho GTPase binding) 4	159.036	142.288	13.0202	8.60347	-1.1177
1416512_at	0.0134534	Nubp2	nucleotide binding protein 2	416.208	355.435	16.3716	17.3244	-1.17098
1416513_at	0.13225	Lamb2	laminin, beta 2	62.2655	49.892	2.34125	8.49265	-1.24801
1416514_a_at	0.0768788	Fscn1	fascin homolog 1, actin bundling protein (Strongylocentrotus) purpuratus)	3211.79	2857.48	199.361	48.1575	-1.12399
1416515_at	0.836554	Fscn1	fascin homolog 1, actin bundling protein (Strongylocentrotus) purpuratus)	98.3627	99.5342	4.61151	7.1249	1.01191
1416516_at	0.890321	Fscn1	fascin homolog 1, actin bundling protein (Strongylocentrotus) purpuratus)	61.4306	59.9649	10.7136	8.0593	-1.02444
1416517_at	0.520598	MGI:1354723	neuropathy target esterase	172.121	176.835	7.32209	8.7821	1.02738
1416518_at	0.434804	H1foo	H1 histone family, member O, oocyte-specific	9.36654	10.2295	0.50935	1.52954	1.09213
1416519_at	0.102951	Rpl36	ribosomal protein L36	10776.7	11475.2	439.725	184.195	1.06481
1416520_x_at	0.0632465	Rpl36	ribosomal protein L36	5162.25	5802.19	294.856	313.217	1.12396
1416521_at	0.971637	Sepw1	selenoprotein W, muscle 1	560.561	560.399	64.474	33.2066	-1.00029
1416522_a_at	0.0517431	Grcc10	gene rich cluster, C10 gene	778.553	924.364	50.0344	76.3007	1.18729
1416523_at	0.0526464	Rnase1	ribonuclease, RNase A family, 1 (pancreatic)	13.6685	16.0251	0.447646	1.22984	1.17241
1416524_at	0.125282	Spop	speckle-type POZ protein	370.092	329.573	31.4704	15.277	-1.12295
1416525_at	0.527674	Spop	speckle-type POZ protein	197.712	185.64	18.8917	23.2716	-1.06503
1416526_a_at	0.0201904	Park7	Parkinson disease (autosomal recessive, early onset) 7	1883.8	2374.53	124.228	36.7532	1.2605
1416527_at	0.975289	Rab32	RAB32, member RAS oncogene family	27.7712	27.6505	3.27774	2.65594	-1.00436
1416528_at	0.000218869	Sh3bgrl3	SH3 domain binding glutamic acid-rich protein-like 3	1602.33	1035	59.2838	23.2483	-1.54815
1416529_at	0.0411765	Emp1	epithelial membrane protein 1	161.119	132.063	14.204	9.12508	-1.22001
1416530_a_at	0.0134708	Pnp	purine-nucleoside phosphorylase	757.985	887.015	26.3946	43.9043	1.17023
1416531_at	0.445253	Gsto1	glutathione S-transferase omega 1	487.706	497.775	3.56381	18.3538	1.02064
1416532_at	0.14888	Trrap	transformation/transcription domain-associated protein	283.988	249.9	28.96	11.3489	-1.13641
1416533_at	0.825571	Egln2	EGL nine homolog 2 (C. elegans)	223.934	226.322	4.80217	14.4589	1.01066
1416534_at	0.23926	Dpf2	D4, zinc and double PHD fingers family 2	558.471	606.905	45.5459	40.5485	1.08673
1416535_at	0.0105236	Mcrs1; LOC433780	microspherule protein 1; similar to Microspherule protein 1	321.328	368.236	11.4016	13.7604	1.14598
1416536_at	0.000398455	Mum1	melanoma associated antigen (mutated) 1	123.587	151.317	1.75389	3.27964	1.22438
1416537_at	0.012979	Creld1	cysteine-rich with EGF-like domains 1	151.754	131.392	6.68435	3.52183	-1.15497
1416538_at	0.0574957	Ysg2	yolk sac gene 2	50.6787	38.0555	3.05986	5.30505	-1.33171
1416539_at	0.253813	Ysg2	yolk sac gene 2	31.7119	29.4582	2.54092	0.451548	-1.0765
1416540_at	0.247648	Hgs	HGF-regulated tyrosine kinase substrate	226.279	233.462	5.83768	7.03484	1.03174
1416541_at	0.0765256	Clpb	ClpB caseinolytic peptidase B homolog (E. coli)	394.092	435.982	23.2587	13.0024	1.1063
1416542_at	0.499473	Phf1	PHD finger protein 1	48.7458	47.0383	1.17639	3.75699	-1.0363
1416543_at	0.19375	Nfe2l2	nuclear factor, erythroid derived 2, like 2	887.626	973.002	75.6076	27.0716	1.09618
1416544_at	0.0236123	Ezh2	enhancer of zeste homolog 2 (Drosophila)	484.356	553.1	22.1993	25.2476	1.14193
1416545_at	0.130289	Zdhhc7	zinc finger, DHHC domain containing 7	122.789	105.461	12.8325	3.34804	-1.16431
1416546_a_at	0.100122	Rpl6	ribosomal protein L6	9575.33	9874.45	192.571	107.523	1.03124
1416547_at	0.613023	Ndufb3	NADH dehydrogenase (ubiquinone) 1 beta subcomplex 3	848.717	865.599	46.916	26.8084	1.01989
1416548_at	0.928084	Slc35b4	solute carrier family 35, member B4	38.1021	38.7334	1.14065	5.93263	1.01657
1416549_at	0.151317	Slc35b4	solute carrier family 35, member B4	36.107	41.5992	4.03172	2.85431	1.15211
1416550_at	0.236951	Slc35b4	solute carrier family 35, member B4	57.033	64.2099	6.14892	6.49965	1.12584
1416551_at	0.0253605	Atp2a2	ATPase, Ca++ transporting, cardiac muscle, slow twitch 2	223.845	262.857	13.4147	8.42487	1.17428
1416552_at	0.00236592	Dppa5	developmental pluripotency associated 5	11279.8	12540.5	223.195	177.502	1.11176
1416553_at	0.584607	Stra13	stimulated by retinoic acid 13	289.056	295.849	12.5672	15.2957	1.0235
1416554_at	0.00177513	Pdlim1	PDZ and LIM domain 1 (elfin)	3629.92	2627.34	199.323	129.255	-1.3816
1416555_at	0.0342191	Ei24	etoposide induced 2.4 mRNA	581.841	676.398	30.8552	41.6504	1.16251
1416556_at	0.478118	Tspan31	tetraspanin 31	1074.75	1058.01	30.5065	19.9925	-1.01582
1416557_a_at	0.0312867	Eftud2	elongation factor Tu GTP binding domain containing 2	242.418	284.769	15.4243	9.3672	1.1747
1416558_at	0.010575	Melk	maternal embryonic leucine zipper kinase	303.756	459.506	34.1678	29.7387	1.51275
1416559_at	0.0691393	1500003O22Rik	RIKEN cDNA 1500003O22 gene	129.891	146.124	8.71743	5.78773	1.12498
1416560_at	0.0817302	Slc13a3	solute carrier family 13 (sodium-dependent dicarboxylate transporter), member 3	6.84233	7.75103	0.49783	0.440865	1.13281
1416561_at	0.00445701	Gad1	glutamic acid decarboxylase 1	26.1273	10.741	4.79722	2.04166	-2.43247
1416562_at	0.221572	Gad1	glutamic acid decarboxylase 1	10.6415	10.2731	0.205669	0.359626	-1.03586
1416563_at	0.0172885	Ctps	cytidine 5'-triphosphate synthase	509.795	680.188	39.7373	13.3864	1.33424
1416564_at	0.0853076	Sox7	SRY-box containing gene 7	26.5808	17.1196	6.52125	0.898004	-1.55266
1416565_at	0.173508	Cox6b1	cytochrome c oxidase, subunit VIb polypeptide 1	4303.36	4049.55	104.495	215.759	-1.06268
1416566_at	0.219214	Strap	serine/threonine kinase receptor associated protein	760.373	787.071	26.4762	14.1607	1.03511
1416567_s_at	0.735458	Atp5e	ATP synthase, H+ transporting, mitochondrial F1 complex, epsilon subunit	971.104	982.247	37.1356	37.8436	1.01147
1416568_a_at	0.0859919	Acin1	apoptotic chromatin condensation inducer 1	142.369	175.922	17.342	17.3228	1.23568
1416569_at	0.0168251	Actl6a	actin-like 6A	369.988	532.047	33.0114	8.39925	1.43801
1416570_s_at	0.0567386	Gfm1	G elongation factor 1	493.951	564.849	24.6616	38.0522	1.14353
1416571_at	0.832228	Traf4	Tnf receptor associated factor 4	22.1972	22.4317	1.47297	1.15285	1.01057
1416572_at	0.15692	Mmp14	matrix metallopeptidase 14 (membrane-inserted)	69.3444	55.9875	11.3816	3.57206	-1.23857
1416573_at	0.384476	Pofut2	protein O-fucosyltransferase 2	56.3762	49.781	9.26456	7.16186	-1.13248
1416574_at	0.774458	5730589K01Rik	RIKEN cDNA 5730589K01 gene	445.505	435.874	30.2954	51.9996	-1.0221
1416575_at	0.00469655	Cdc45l	cell division cycle 45 homolog (S. cerevisiae)-like	152.829	213.706	8.17555	16.4717	1.39833
1416576_at	0.00144394	Socs3	suppressor of cytokine signaling 3	301.531	195.01	21.4464	12.7813	-1.54623
1416577_a_at	0.490919	Rbx1	ring-box 1	2609.22	2737.31	268.406	104.871	1.04909
1416578_at	0.0189457	Rbx1	ring-box 1	119.529	146.178	5.51209	10.0369	1.22295
1416579_a_at	0.0711398	Tacstd1	tumor-associated calcium signal transducer 1	1468.11	1624.97	32.2325	90.6527	1.10684
1416580_a_at	0.329749	Stub1	STIP1 homology and U-Box containing protein 1	1419.53	1373.27	20.6805	62.8715	-1.03369
1416581_at	0.000138594	Wdr5	WD repeat domain 5	468.014	599.083	9.28626	12.9796	1.28005
1416582_a_at	0.030223	Bad	Bcl-associated death promoter	160.427	134.671	8.74302	1.01676	-1.19125
1416583_at	0.00530015	Bad	Bcl-associated death promoter	126.092	98.4693	6.7944	2.93405	-1.28052
1416584_at	0.460783	Man2b2	mannosidase 2, alpha B2	44.7086	41.0461	0.574987	7.1459	-1.08923
1416585_at	0.0556243	Ruvbl1	RuvB-like protein 1	518.89	587.409	28.0798	3.03107	1.13205
1416586_at	0.112677	Zfp239	zinc finger protein 239	54.1952	63.7639	4.81518	6.67112	1.17656
1416587_a_at	0.0104165	Xrcc1	X-ray repair complementing defective repair in Chinese hamster cells 1	225.868	259.157	8.484	5.61127	1.14738
1416588_at	0.389835	Ptprn	protein tyrosine phosphatase, receptor type, N	43.4361	41.7867	1.68446	2.44748	-1.03947
1416589_at	0.000227808	Sparc	secreted acidic cysteine rich glycoprotein	2800.37	2005.82	79.9558	66.8849	-1.39612
1416590_a_at	0.00017266	Rab34	RAB34, member of RAS oncogene family	168.05	254.797	6.20063	9.75514	1.51619
1416591_at	0.000162472	Rab34	RAB34, member of RAS oncogene family	171.122	257.666	6.41671	8.39566	1.50574
1416592_at	0.00713032	Glrx1	glutaredoxin 1 (thioltransferase)	447.02	358.889	23.5615	10.1342	-1.24557
1416593_at	0.00143358	Glrx1	glutaredoxin 1 (thioltransferase)	402.044	337.571	3.23146	6.64914	-1.19099
1416594_at	0.0368006	Sfrp1	secreted frizzled-related sequence protein 1	68.4911	78.5816	1.48107	4.3793	1.14733
1416595_at	0.851064	Mrps22	mitochondrial ribosomal protein S22	587.371	580.337	45.9743	29.1373	-1.01212
1416596_at	0.00262722	Slc44a4	solute carrier family 44, member 4	161.652	95.9396	14.8053	9.22826	-1.68494
1416597_at	0.770901	Hdgfrp2	hepatoma-derived growth factor, related protein 2	132.894	135.356	2.34371	10.9917	1.01853
1416598_at	0.241099	Glis2	GLIS family zinc finger 2	70.5361	66.4867	4.35349	2.12272	-1.0609
1416599_at	0.00173321	Glis2	GLIS family zinc finger 2	45.8708	55.5281	1.03402	0.488749	1.21053
1416600_a_at	0.00389483	Dscr1	Down syndrome critical region homolog 1 (human)	303.971	195.672	24.1355	18.5856	-1.55347
1416601_a_at	0.0450213	Dscr1	Down syndrome critical region homolog 1 (human)	162.486	94.6022	40.0817	16.277	-1.71757
1416602_a_at	0.518922	Rad52	RAD52 homolog (S. cerevisiae)	65.2763	61.7496	5.84493	6.78466	-1.05711
1416603_at	0.110781	Rpl22	ribosomal protein L22	3895.87	4434.09	357.905	172.986	1.13815
1416604_at	0.00527098	Cyc1	cytochrome c-1	2262.32	2683.58	73.4675	35.8364	1.18621
1416605_at	0.00134326	Nola2	nucleolar protein family A, member 2	1396.83	1856.16	63.7489	76.9779	1.32884
1416606_s_at	0.00416204	Nola2	nucleolar protein family A, member 2	2237.51	2982.51	121.12	76.1029	1.33296
1416607_at	0.722196	4931406C07Rik	RIKEN cDNA 4931406C07 gene	219.826	215.665	3.2652	19.7295	-1.01929
1416608_a_at	0.922005	BC004004	cDNA sequence BC004004	649.868	647.619	24.8299	32.2913	-1.00347
1416609_at	0.542477	BC004004	cDNA sequence BC004004	469.879	474.18	4.94743	9.58997	1.00915
1416610_a_at	0.076523	Clcn3	chloride channel 3	281.451	240.578	24.6075	11.3386	-1.1699
1416611_at	0.0390238	Scamp2	secretory carrier membrane protein 2	166.549	153.079	6.25171	3.24687	-1.08799
1416612_at	0.011026	Cyp1b1	cytochrome P450, family 1, subfamily b, polypeptide 1	28.039	19.4161	2.6858	0.922993	-1.44411
1416613_at	0.0440798	Cyp1b1	cytochrome P450, family 1, subfamily b, polypeptide 1	8.1724	6.874	0.64922	0.396333	-1.18888
1416614_at	0.00778799	Cri1	CREBBP/EP300 inhibitory protein 1	268.301	202.511	19.519	12.5391	-1.32487
1416615_at	0.0324739	Clpp	caseinolytic peptidase, ATP-dependent, proteolytic subunit homolog (E. coli)	686.042	799.88	36.5847	49.2881	1.16593
1416616_s_at	0.137664	Clpp	caseinolytic peptidase, ATP-dependent, proteolytic subunit homolog (E. coli)	490.753	531.137	9.78957	31.6519	1.08229
1416617_at	0.00482103	Acss1	acyl-CoA synthetase short-chain family member 1	47.8198	71.7328	3.20385	1.5393	1.50006
1416618_at	0.173167	Ppox	protoporphyrinogen oxidase	51.3269	55.5017	2.94742	3.27644	1.08134
1416619_at	2.74992e-05	4632428N05Rik	RIKEN cDNA 4632428N05 gene	147.284	39.4252	11.5178	2.78719	-3.73578
1416620_at	0.145169	Smarcal1	Swi/SNF related matrix associated, actin dependent regulator of chromatin, subfamily a-like 1	126.332	138.346	2.5958	9.57465	1.0951
1416621_at	0.0845663	Llglh	lethal giant larvae homolog	324.177	356.776	17.4747	2.78726	1.10056
1416622_at	0.850997	Wbscr16	Williams-Beuren syndrome chromosome region 16 homolog (human)	87.835	90.0451	4.0462	12.6444	1.02516
1416623_at	0.000148087	Thbs3	thrombospondin 3	19.3026	27.5651	0.540784	0.89211	1.42805
1416624_a_at	0.122612	Uba52	ubiquitin A-52 residue ribosomal protein fusion product 1	17293.8	17426.6	94.1345	33.762	1.00768
1416625_at	0.000630524	Serping1	serine (or cysteine) peptidase inhibitor, clade G, member 1	76.6978	52.3318	3.58922	1.6836	-1.46561
1416626_at	0.259737	Pla2g1b	phospholipase A2, group IB, pancreas	126.354	143.718	16.0547	16.4301	1.13743
1416627_at	0.00191302	Spint1	serine protease inhibitor, Kunitz type 1	1152	859.574	59.378	36.2665	-1.3402
1416628_at	0.0848731	0610006I08Rik	RIKEN cDNA 0610006I08 gene	246.337	278.703	16.7877	17.8022	1.13139
1416629_at	0.203341	Slc1a5	solute carrier family 1 (neutral amino acid transporter), member 5	53.5622	59.2335	4.55863	4.50611	1.10588
1416630_at	0.259945	Id3	inhibitor of DNA binding 3	323.506	335.404	8.98314	12.7816	1.03678
1416631_at	0.111392	Ap4b1	adaptor-related protein complex AP-4, beta 1	65.0681	58.3232	4.81546	3.0375	-1.11565
1416632_at	0.120919	Mod1	malic enzyme, supernatant	233.835	211.425	2.83975	14.4012	-1.10599
1416633_a_at	0.0770097	5730536A07Rik	RIKEN cDNA 5730536A07 gene	1170.47	1025.02	90.3532	40.9053	-1.1419
1416634_at	0.00182983	5730536A07Rik	RIKEN cDNA 5730536A07 gene	934.696	842.014	17.1587	12.534	-1.11007
1416635_at	0.124201	Smpdl3a	sphingomyelin phosphodiesterase, acid-like 3A	14.1649	11.3671	2.22359	0.992895	-1.24614
1416636_at	0.447873	Rheb	RAS-homolog enriched in brain	2096.39	2068.86	43.763	35.3488	-1.01331
1416637_at	0.0101767	Slc4a2	solute carrier family 4 (anion exchanger), member 2	95.7897	69.4111	4.4907	6.02946	-1.38004
1416638_at	0.0243572	Sall2	sal-like 2 (Drosophila)	28.1185	38.4299	3.3511	3.12169	1.36671
1416639_at	0.067534	Slc2a5	solute carrier family 2 (facilitated glucose transporter), member 5	20.5687	23.5941	0.178261	1.52022	1.14709
1416640_at	0.971496	Kcne1l	potassium voltage-gated channel, Isk-related family, member 1-like	7.66775	7.62634	0.884238	0.658212	-1.00543
1416641_at	0.00162131	Lig1	ligase I, DNA, ATP-dependent	411.135	545.568	12.2609	5.48755	1.32698
1416642_a_at	0.612842	Tpt1p	Tpt1 pseudogene	14803.9	14701.4	269.849	163.511	-1.00697
1416643_at	0.767881	Tpt1	tumor protein, translationally-controlled 1	6.01505	6.18448	0.869265	0.561932	1.02817
1416644_a_at	0.0885979	Sema3b	sema domain, immunoglobulin domain (Ig), short basic domain, secreted, (semaphorin) 3B	31.7732	41.6988	2.84156	6.5359	1.31239
1416645_a_at	0.000313874	Afp	alpha fetoprotein	106.381	21.7883	13.1947	1.34117	-4.88249
1416646_at	0.00237926	Afp	alpha fetoprotein	51.0416	18.7457	8.21387	1.58799	-2.72284
1416647_at	0.0520372	Bckdha	branched chain ketoacid dehydrogenase E1, alpha polypeptide	235.193	258.593	9.22303	11.458	1.09949
1416648_at	0.007624	Dnchc1	dynein, cytoplasmic, heavy chain 1	690.902	902.976	45.9201	56.8773	1.30695
1416649_at	0.88045	Ambp	alpha 1 microglobulin/bikunin	9.19821	9.29812	0.447522	0.771355	1.01086
1416650_at	0.288669	Rfpl4	ret finger protein-like 4	5.19869	5.41679	0.237502	0.197922	1.04195
1416651_at	0.0923193	Znhit2	zinc finger, HIT domain containing 2	110.06	126.839	9.45775	3.89535	1.15246
1416652_at	0.0339141	Aspn	asporin	5.46497	6.64543	0.182645	0.525063	1.216
1416653_at	0.0182672	Stxbp3a	syntaxin binding protein 3A	338.234	244.982	36.0648	21.9953	-1.38065
1416654_at	0.074489	Slc31a2	solute carrier family 31, member 2	324.715	258.806	11.3737	32.4891	-1.25466
1416655_at	0.110202	C1galt1c1	C1GALT1-specific chaperone 1	240.943	210.811	12.1461	19.2026	-1.14293
1416656_at	0.00536402	Clic1	chloride intracellular channel 1	2223.71	2059.65	23.3648	35.6065	-1.07965
1416657_at	0.000446481	Akt1	thymoma viral proto-oncogene 1	593.905	357.991	13.9051	16.3793	-1.65899
1416658_at	0.0289025	Frzb	frizzled-related protein	14.0186	11.4774	0.949796	0.876935	-1.2214
1416659_at	0.00266003	Eif3s10	eukaryotic translation initiation factor 3, subunit 10 (theta)	1208.97	1454.97	26.724	9.42916	1.20348
1416660_at	0.0091019	Eif3s10	eukaryotic translation initiation factor 3, subunit 10 (theta)	468.034	613.774	31.8837	22.1121	1.31139
1416661_at	0.514318	Eif3s10	eukaryotic translation initiation factor 3, subunit 10 (theta)	87.819	95.8543	16.1616	10.7657	1.0915
1416662_at	0.858877	Sardh	sarcosine dehydrogenase	33.9013	35.6402	1.47223	8.44905	1.05129
1416663_at	0.82594	Ndufa9	NADH dehydrogenase (ubiquinone) 1 alpha subcomplex, 9	1741.16	1749.97	13.0841	56.4976	1.00506
1416664_at	0.000352588	Cdc20	cell division cycle 20 homolog (S. cerevisiae)	1045.14	1657.21	51.3741	56.5681	1.58563
1416665_at	0.0180876	Coq7	demethyl-Q 7	442.269	512.137	21.5406	21.9139	1.15798
1416666_at	0.000581835	Serpine2	serine (or cysteine) peptidase inhibitor, clade E, member 2	2076.73	1242.58	138.003	64.8615	-1.6713
1416667_at	0.127538	Ebp	phenylalkylamine Ca2+ antagonist (emopamil) binding protein	267.969	278.173	7.26979	2.61419	1.03808
1416668_at	0.0417461	4921531G14Rik	RIKEN cDNA 4921531G14 gene	961.026	1007.25	13.131	21.4986	1.04809
1416669_s_at	0.226605	Naca	nascent polypeptide-associated complex alpha polypeptide	6123.9	6322.21	42.3861	202.028	1.03238
1416670_at	0.0787243	Setdb1	SET domain, bifurcated 1	16.3669	23.7359	3.32517	4.36942	1.45024
1416671_a_at	0.460184	Mcoln1	mucolipin 1	168.992	161.558	10.8816	11.8888	-1.04602
1416672_s_at	0.581331	Mcoln1	mucolipin 1	205.816	200.533	9.75893	11.9919	-1.02635
1416673_at	0.0072758	Bace2	beta-site APP-cleaving enzyme 2	13.9083	8.7015	1.07443	0.136635	-1.59838
1416674_at	0.641033	Ptpru	protein tyrosine phosphatase, receptor type, U	28.8443	27.5649	2.98437	3.38275	-1.04642
1416675_s_at	0.161809	Plcd1	phospholipase C, delta 1	275.881	298.012	14.3076	17.3678	1.08022
1416676_at	0.0127802	Kng1	kininogen 1	60.8427	21.8843	6.50078	5.45718	-2.7802
1416677_at	0.0137526	Apoh	apolipoprotein H	15.9647	14.5716	0.417889	0.392333	-1.0956
1416678_at	0.0146432	Cops3	COP9 (constitutive photomorphogenic) homolog, subunit 3 (Arabidopsis thaliana)	1724.76	1875.3	36.5972	49.9204	1.08728
1416679_at	0.409223	Abcd3	ATP-binding cassette, sub-family D (ALD), member 3	311.194	295.749	10.3758	26.4165	-1.05222
1416680_at	0.400827	Ube3a	ubiquitin protein ligase E3A	828.02	874.541	61.4957	60.0289	1.05618
1416681_at	0.3871	Ube3a	ubiquitin protein ligase E3A	142.816	134	12.402	8.87266	-1.06579
1416682_at	0.380298	Ube3a	ubiquitin protein ligase E3A	51.4878	47.3105	6.52318	0.701972	-1.0883
1416683_at	4.15139e-05	Plxnb2	plexin B2	478.625	345.94	7.51252	7.06602	-1.38355
1416684_at	0.00336393	Fbl; LOC545184	fibrillarin; similar to Fibrillarin	1276.17	1636.23	27.3436	71.4042	1.28214
1416685_s_at	0.000859946	Fbl; LOC545184	fibrillarin; similar to Fibrillarin	1718.59	2207.1	54.9904	78.8864	1.28425
1416686_at	0.0860689	Plod2	procollagen lysine, 2-oxoglutarate 5-dioxygenase 2	357.973	296.034	22.71	35.3811	-1.20923
1416687_at	0.113541	Plod2	procollagen lysine, 2-oxoglutarate 5-dioxygenase 2	785.159	667.426	42.3717	75.2057	-1.1764
1416688_at	0.0073077	Snap91	synaptosomal-associated protein 91	93.9987	36.8689	21.1312	7.47771	-2.54954
1416689_at	0.29864	Tuft1	tuftelin 1	256.769	282.781	28.198	26.3384	1.1013
1416690_at	0.066324	Gtpbp2	GTP binding protein 2	174.851	157.429	9.6255	7.38011	-1.11067
1416691_at	0.895533	Gtpbp2	GTP binding protein 2	61.5015	58.7815	16.0906	4.18679	-1.04627
1416692_at	0.0141366	Coil	coilin	187.431	223.219	10.5194	9.0242	1.19094
1416693_at	0.756953	Foxc2	forkhead box C2	9.42198	9.18437	0.948472	0.581896	-1.02587
1416694_at	0.317494	Gk2	glycerol kinase 2	6.02589	6.39335	0.427046	0.362998	1.06098
1416695_at	0.00103157	Bzrp	benzodiazepine receptor, peripheral	191.063	145.233	2.47496	4.27985	-1.31556
1416696_at	0.00339268	D17Wsu104e	DNA segment, Chr 17, Wayne State University 104, expressed	465.909	383.422	18.6317	12.796	-1.21513
1416697_at	0.263123	Dpp4	dipeptidylpeptidase 4	35.6571	30.723	4.88518	4.46412	-1.1606
1416698_a_at	9.28565e-05	Cks1b	CDC28 protein kinase 1b	2889.71	3624.52	50.1733	63.847	1.25429
1416699_at	0.12901	1110008F13Rik	RIKEN cDNA 1110008F13 gene	1499.42	1607.53	13.843	78.78	1.0721
1416700_at	0.207644	Rnd3	Rho family GTPase 3	74.0851	92.3369	3.97619	17.7707	1.24636
1416701_at	0.0206749	Rnd3	Rho family GTPase 3	59.4849	86.5714	3.1623	10.8362	1.45535
1416702_at	0.448693	Serpini1	serine (or cysteine) peptidase inhibitor, clade I, member 1	25.2068	25.7346	0.512505	0.909156	1.02094
1416703_at	0.00503984	Mapk14	mitogen activated protein kinase 14	351.436	416.439	5.05549	13.4151	1.18496
1416704_at	0.0842118	Mapk14	mitogen activated protein kinase 14	71.8032	99.1544	12.7208	3.23075	1.38092
1416705_at	0.130496	Rpe	ribulose-5-phosphate-3-epimerase	202.522	240.376	13.4372	29.8424	1.18691
1416706_at	0.0151275	Rpe	ribulose-5-phosphate-3-epimerase	374.722	483.774	30.7368	32.3662	1.29102
1416707_a_at	0.132699	Pmf1	polyamine-modulated factor 1	113.12	133.838	14.6874	8.52797	1.18315
1416708_a_at	0.00351364	D7Bwg0611e	DNA segment, Chr 7, Brigham & Women's Genetics 0611 expressed	216.109	172.149	4.81402	7.25915	-1.25536
1416709_a_at	0.161063	Ngrn	neugrin, neurite outgrowth associated	485.792	507.533	17.7928	10.2849	1.04475
1416710_at	0.572034	Tmem35	transmembrane protein 35	7.43722	7.95889	0.891445	1.1508	1.07014
1416711_at	0.245151	Tbr1	T-box brain gene 1	5.90696	5.37361	0.567181	0.142934	-1.09926
1416712_at	0.0890451	Pep4	peptidase 4	344.475	322.797	13.099	10.6452	-1.06716
1416713_at	0.371949	2700055K07Rik	RIKEN cDNA 2700055K07 gene	61.0205	58.6239	1.35014	3.70079	-1.04088
1416714_at	0.969118	Irf8	interferon regulatory factor 8	18.6097	18.5117	2.06571	1.44672	-1.00529
1416715_at	0.000444206	Gjb3	gap junction membrane channel protein beta 3	1107.43	719.977	2.50252	12.4621	-1.53815
1416716_at	0.972542	Efs	embryonal Fyn-associated substrate	252.365	253.026	12.1442	17.4389	1.00262
1416717_at	0.533913	Crisp2	cysteine-rich secretory protein 2	5.37572	5.74007	0.800732	0.541441	1.06778
1416718_at	0.683358	Bcan	brevican	23.985	22.8455	2.55222	4.23376	-1.04988
1416719_a_at	0.0168123	Rps10; LOC545151	ribosomal protein S10; similar to ribosomal protein S10	9622.17	10343.4	226.985	213.61	1.07495
1416720_at	0.00701291	Sfrs6	splicing factor, arginine/serine-rich 6	115.779	168.215	2.67159	11.6464	1.4529
1416721_s_at	0.000649753	Sfrs6	splicing factor, arginine/serine-rich 6	317.177	422.875	10.5494	16.2427	1.33325
1416722_at	0.381954	Hmg20a	high mobility group 20A	247.435	242.303	7.89347	2.06556	-1.02118
1416723_at	0.693976	Tcf4	transcription factor 4	72.7607	74.174	3.22568	4.5197	1.01942
1416724_x_at	0.0480799	Tcf4	transcription factor 4	100.691	115.299	6.13688	2.75241	1.14508
1416725_at	0.0629738	Tcf4	transcription factor 4	6.74462	8.21794	0.477294	0.879959	1.21844
1416726_s_at	0.0714063	Ube2s	ubiquitin-conjugating enzyme E2S	3077.12	3758.67	162.321	418.946	1.22149
1416727_a_at	0.0184083	Cyb5	cytochrome b-5	543.498	676.625	34.1865	13.8794	1.24494
1416728_at	0.405378	Csnk2b	casein kinase II, beta subunit	1580.35	1514.15	102.985	57.4893	-1.04372
1416729_at	0.790564	Plg	plasminogen	10.9117	10.5262	1.76845	1.27261	-1.03662
1416730_at	0.00754846	Rcl1	RNA terminal phosphate cyclase-like 1	289.62	356.726	12.3159	19.7175	1.2317
1416731_at	0.00834787	Top2b	topoisomerase (DNA) II beta	238.353	187.509	3.74972	9.27663	-1.27115
1416732_at	0.486691	Top2b	topoisomerase (DNA) II beta	49.706	44.7904	7.75143	7.6471	-1.10975
1416733_at	0.798943	Mkln1	muskelin 1, intracellular mediator containing kelch motifs	446.455	439.107	33.4833	33.5038	-1.01673
1416734_at	0.42864	Mkln1	muskelin 1, intracellular mediator containing kelch motifs	8.32887	9.24747	1.577	1.07325	1.11029
1416735_at	0.00135478	Asah1	N-acylsphingosine amidohydrolase 1	819.513	1003.32	26.1215	23.5334	1.22429
1416736_at	0.0640894	Casc3	cancer susceptibility candidate 3	208.158	241.149	9.18364	18.6534	1.15849
1416737_at	0.0203516	Gys3	glycogen synthase 3, brain	384.49	291.702	5.66864	21.7971	-1.31809
1416738_at	3.84744e-05	Brap	BRCA1 associated protein	294.509	175.73	8.77581	5.77394	-1.67592
1416739_a_at	0.0019132	Brap	BRCA1 associated protein	68.8997	36.9866	7.75979	3.28946	-1.86283
1416740_at	0.718332	Col5a1	procollagen, type V, alpha 1	70.0598	68.3197	3.03199	7.70648	-1.02547
1416741_at	0.0339853	Col5a1	procollagen, type V, alpha 1	13.0758	14.919	0.410659	0.83515	1.14096
1416742_at	0.104822	Cfdp1	craniofacial development protein 1	1356.08	1459.42	62.5335	8.21179	1.0762
1416743_at	0.319978	Uap1	UDP-N-acetylglucosamine pyrophosphorylase 1	358.904	373.636	19.2549	10.1235	1.04105
1416744_at	0.486883	Uap1	UDP-N-acetylglucosamine pyrophosphorylase 1	4.88015	5.14097	0.213648	0.497421	1.05344
1416745_x_at	0.20054	Uap1	UDP-N-acetylglucosamine pyrophosphorylase 1	6.07847	6.56006	0.285111	0.441107	1.07923
1416746_at	0.0756339	H2afx	H2A histone family, member X	917.003	995.447	30.7693	46.3237	1.08554
1416747_at	0.0944042	D15Mgi27	DNA Segment, Chr 15, Mouse Genome Informatics 27	282.521	256.873	15.1518	13.9262	-1.09985
1416748_a_at	0.0851874	Mre11a	meiotic recombination 11 homolog A (S. cerevisiae)	319.828	374.079	29.4948	27.5572	1.16963
1416749_at	0.0138923	Htra1	HtrA serine peptidase 1	361.245	285.86	25.5028	19.0273	-1.26371
1416750_at	0.155319	Oprs1	opioid receptor, sigma 1	160.141	178.561	9.89849	15.3117	1.11503
1416751_a_at	0.0622308	Ddx20	DEAD (Asp-Glu-Ala-Asp) box polypeptide 20	287.201	323.927	16.4289	3.8975	1.12788
1416752_at	0.754951	Ldb3	LIM domain binding 3	15.8436	16.2348	2.4724	0.560122	1.02469
1416753_at	0.161677	Prkar1b	protein kinase, cAMP dependent regulatory, type I beta	111.88	129.141	10.0639	13.7864	1.15428
1416754_at	0.147321	Prkar1b	protein kinase, cAMP dependent regulatory, type I beta	40.9616	48.8421	5.5511	2.00524	1.19239
1416755_at	0.0200474	Dnajb1	DnaJ (Hsp40) homolog, subfamily B, member 1	1199.21	911.209	90.1468	86.6101	-1.31607
1416756_at	0.000140124	Dnajb1	DnaJ (Hsp40) homolog, subfamily B, member 1	1622.73	1073.08	35.5617	35.4546	-1.51221
1416757_at	0.0164598	Zwilch	Zwilch, kinetochore associated, homolog (Drosophila)	326.188	440.421	18.2916	42.0713	1.35021
1416758_at	0.0153525	Arhgap27	Rho GTPase activating protein 27	96.3342	75.2747	2.00977	4.84175	-1.27977
1416759_at	0.50042	Mical1	microtubule associated monoxygenase, calponin and LIM domain containing 1	50.7808	54.1348	6.85675	3.63142	1.06605
1416760_at	0.449517	Galntl1	UDP-N-acetyl-alpha-D-galactosamine:polypeptide N-acetylgalactosaminyltransferase-like 1	53.7632	55.8961	1.81258	3.75443	1.03967
1416761_at	0.00414671	Hsd11b2	hydroxysteroid 11-beta dehydrogenase 2	354.421	50.3669	95.6634	4.93033	-7.03678
1416762_at	0.345064	S100a10	S100 calcium binding protein A10 (calpactin)	1233.29	1184.95	55.8863	55.6771	-1.0408
1416763_at	0.0131676	G431001I09Rik	RIKEN cDNA G431001I09 gene	919.28	1011.91	15.4483	28.8929	1.10077
1416764_at	0.467158	Ttc11	tetratricopeptide repeat domain 11	545.223	514.253	50.8015	45.0625	-1.06022
1416765_s_at	0.380578	MGI:1913699	mitochondria-associated protein involved in granulocyte-macrophage colony-stimulating factor signal transduction	941.203	981.22	63.3151	22.0859	1.04252
1416766_at	0.0491354	Mosc2	MOCO sulphurase C-terminal domain containing 2	794.376	667.435	67.5175	30.6414	-1.19019
1416767_a_at	0.709325	1110003E01Rik	RIKEN cDNA 1110003E01 gene	687.606	703.347	49.502	46.3422	1.02289
1416768_at	0.026021	1110003E01Rik	RIKEN cDNA 1110003E01 gene	793.039	861.87	6.51373	23.3166	1.0868
1416769_s_at	0.0238001	Atp6v0b	ATPase, H+ transporting, V0 subunit B	1519.72	1320.64	41.7785	67.1159	-1.15074
1416770_at	0.244998	Stk25	serine/threonine kinase 25 (yeast)	81.0536	72.0524	10.107	4.83692	-1.12493
1416771_at	0.0291239	Trappc3	trafficking protein particle complex 3	635.305	579.979	17.959	20.95	-1.09539
1416772_at	0.434558	Cpt2	carnitine palmitoyltransferase 2	328.346	309.809	32.5808	12.3101	-1.05983
1416773_at	0.555968	Wee1	wee 1 homolog (S. pombe)	650.103	636.733	19.1081	30.9586	-1.021
1416774_at	0.444516	Wee1	wee 1 homolog (S. pombe)	205.052	188.729	26.3564	19.0386	-1.08649
1416775_at	0.43895	2310004L02Rik	RIKEN cDNA 2310004L02 gene	146.458	140.346	8.06205	9.11959	-1.04355
1416776_at	0.282008	Crym	crystallin, mu	48.6535	55.1406	6.77645	5.95783	1.13333
1416777_at	0.86287	Ceacam12	CEA-related cell adhesion molecule 12	5.72208	5.75688	0.168724	0.256848	1.00608
1416778_at	0.690354	Sdpr	serum deprivation response	6.30136	6.1234	0.389422	0.682689	-1.02906
1416779_at	0.202991	Sdpr	serum deprivation response	5.01209	5.325	0.288964	0.192768	1.06243
1416780_at	0.00930477	Pfkm	phosphofructokinase, muscle	289.129	423.465	30.8899	35.0738	1.46462
1416781_at	0.000308647	Praf2	PRA1 domain family 2	283.259	333.583	5.03648	4.78052	1.17766
1416782_s_at	0.021256	Praf2	PRA1 domain family 2	363.541	416.644	14.3276	20.5176	1.14607
1416783_at	0.0450107	Tac1	tachykinin 1	5.53732	5.88906	0.149301	0.055765	1.06352
1416784_at	0.929562	Pgk2	phosphoglycerate kinase 2	7.65345	7.6967	0.909712	0.645126	1.00565
1416785_at	0.676124	Kcnip1	Kv channel-interacting protein 1	10.9529	11.5351	1.48481	1.59268	1.05316
1416786_at	0.842142	Acvr1	activin A receptor, type 1	50.7403	51.4649	10.2108	2.49587	1.01428
1416787_at	0.0245967	Acvr1	activin A receptor, type 1	16.2443	19.199	1.0052	1.02593	1.1819
1416788_a_at	0.156122	Idh3g	isocitrate dehydrogenase 3 (NAD+), gamma	1360.47	1455.88	58.3066	74.5676	1.07013
1416789_at	0.0298628	Idh3g	isocitrate dehydrogenase 3 (NAD+), gamma	1167.7	1311.67	54.8462	34.139	1.1233
1416790_a_at	0.0371573	Tdg; LOC434200; LOC545124	thymine DNA glycosylase; similar to Thymine DNA glycosylase; similar to Thymine DNA glycosylase	510.332	582.725	6.10181	28.9406	1.14185
1416791_a_at	0.241159	Nxf1	nuclear RNA export factor 1 homolog (S. cerevisiae)	418.526	443.766	22.6583	22.6161	1.06031
1416792_at	0.0015325	Ppm1g	protein phosphatase 1G (formerly 2C), magnesium-dependent, gamma isoform	483.313	600.057	1.65797	10.4504	1.24155
1416793_at	0.00630138	Arl6ip2	ADP-ribosylation factor-like 6 interacting protein 2	351.676	451.815	20.908	25.5793	1.28475
1416794_at	0.0703936	Arl6ip2	ADP-ribosylation factor-like 6 interacting protein 2	217.909	289.754	33.972	32.1994	1.3297
1416795_at	0.00288386	Cryl1	crystallin, lamda 1	93.5542	50.2485	11.3138	5.81534	-1.86183
1416796_at	0.00790327	Nck2	non-catalytic region of tyrosine kinase adaptor protein 2	181.777	140.398	5.73929	8.90043	-1.29473
1416797_at	0.805095	Nck2	non-catalytic region of tyrosine kinase adaptor protein 2	29.6635	28.9801	3.34847	2.63555	-1.02358
1416798_a_at	0.0336905	Nme4	expressed in non-metastatic cells 4, protein	161.661	221.572	19.5705	7.71675	1.37059
1416799_at	0.17022	Trpm7	transient receptor potential cation channel, subfamily M, member 7	324.868	349.483	12.5351	20.9556	1.07577
1416800_at	0.0123568	Trpm7	transient receptor potential cation channel, subfamily M, member 7	220.798	264.957	1.08336	9.76272	1.2
1416801_at	0.250469	Trpm7	transient receptor potential cation channel, subfamily M, member 7	12.8257	14.0736	0.574375	1.3489	1.09729
1416802_a_at	5.53527e-05	Cdca5	cell division cycle associated 5	686.867	1122.7	23.3735	31.9222	1.63452
1416803_at	0.189142	Fkbp7	FK506 binding protein 7	90.1449	84.2579	0.196809	5.21012	-1.06987
1416804_at	0.484408	LOC114601	tangerin	11.545	12.4613	0.754963	1.79617	1.07937
1416805_at	0.0270573	1110032E23Rik	RIKEN cDNA 1110032E23 gene	40.4019	56.3276	2.31919	7.1076	1.39418
1416806_at	0.0154997	Fdxr	ferredoxin reductase	89.6269	62.6716	8.82019	7.35217	-1.4301
1416807_at	0.110229	Rpl36a	ribosomal protein L36a	5126.6	5742.51	403.824	288.875	1.12014
1416808_at	0.000125184	Nid1	nidogen 1	1064.97	553.736	47.0972	30.4321	-1.92324
1416809_at	0.949385	Cyp3a11	cytochrome P450, family 3, subfamily a, polypeptide 11	5.4001	5.41378	0.628854	0.388496	1.00253
1416810_at	0.785469	Mea1	male enhanced antigen 1	696.959	685.277	46.7665	56.9256	-1.01705
1416811_s_at	0.00109872	Ctla2a; Ctla2b	cytotoxic T lymphocyte-associated protein 2 alpha; cytotoxic T lymphocyte-associated protein 2 beta	143.58	22.3646	3.77073	2.83955	-6.41993
1416812_at	0.113002	Tia1	cytotoxic granule-associated RNA binding protein 1	127.121	154.23	9.00229	20.9084	1.21326
1416813_at	0.0942044	Tia1	cytotoxic granule-associated RNA binding protein 1	50.1268	61.9909	6.55087	3.22038	1.23668
1416814_at	0.0913571	Tia1	cytotoxic granule-associated RNA binding protein 1	34.5675	42.2838	1.13853	4.84391	1.22322
1416815_s_at	0.0152791	Bub3	budding uninhibited by benzimidazoles 3 homolog (S. cerevisiae)	1280.52	1580.8	86.3508	58.4437	1.2345
1416816_at	0.0118547	Nek7	NIMA (never in mitosis gene a)-related expressed kinase 7	372.461	311.471	5.14447	13.1038	-1.19581
1416817_at	0.232756	Nek7	NIMA (never in mitosis gene a)-related expressed kinase 7, mRNA (cDNA clone MGC:46827 IMAGE:3994871)	19.0482	21.8431	2.61787	1.85406	1.14673
1416818_at	0.00164808	Parva	parvin, alpha	333.321	227.029	20.2461	9.28061	-1.46819
1416819_at	0.00173179	Cdc37	cell division cycle 37 homolog (S. cerevisiae)	1119.19	1302.8	29.2452	30.4232	1.16405
1416820_at	0.55957	Cdc37	cell division cycle 37 homolog (S. cerevisiae)	31.543	29.59	4.46254	0.60204	-1.066
1416821_at	0.679686	Es2el	expressed sequence 2 embryonic lethal	78.3103	79.8299	4.53148	3.91407	1.01941
1416822_at	0.190593	Es2el	expressed sequence 2 embryonic lethal	17.5584	19.9413	2.01116	0.524018	1.13572
1416823_a_at	0.0431571	Osbpl1a	oxysterol binding protein-like 1A	108.599	123.748	5.47869	7.25987	1.13949
1416824_at	0.574873	B230118H07Rik	RIKEN cDNA B230118H07 gene	245.654	234.117	25.8163	18.8431	-1.04928
1416825_at	0.0123061	Snta1	syntrophin, acidic 1	48.9866	63.3338	3.85398	3.55658	1.29288
1416826_a_at	0.17305	Trfp	Trf (TATA binding protein-related factor)-proximal protein homolog (Drosophila)	213.326	242.956	10.1324	27.0469	1.13889
1416827_at	0.367374	Tbxas1	thromboxane A synthase 1, platelet	18.3176	22.3738	2.22682	5.48202	1.22143
1416828_at	0.772062	LOC545465	similar to synaptosomal-associated protein 25 isoform SNAP25A	5.29515	5.37509	0.057844	0.381343	1.0151
1416829_at	0.00592429	Atp5b	ATP synthase, H+ transporting mitochondrial F1 complex, beta subunit	6154.73	7191.19	155.776	48.1671	1.1684
1416830_at	0.00408486	0610031J06Rik	RIKEN cDNA 0610031J06 gene	1467.53	1010.87	98.6351	31.713	-1.45175
1416831_at	0.0694601	Neu1	neuraminidase 1	390.111	312.291	46.7125	28.7747	-1.24919
1416832_at	0.0469153	Slc39a8	solute carrier family 39 (metal ion transporter), member 8	55.3754	69.7801	1.63263	6.71359	1.26013
1416833_at	0.528404	Keg1	kidney expressed gene 1	6.40344	6.70703	0.415624	0.611289	1.04741
1416834_x_at	0.995859	Ndufb2	NADH dehydrogenase (ubiquinone) 1 beta subcomplex, 2	613.483	609.141	92.61	30.6504	-1.00713
1416835_s_at	0.0239282	Amd1; Amd2; LOC432454	S-adenosylmethionine decarboxylase 1; S-adenosylmethionine decarboxylase 2; similar to S-adenosylmethionine decarboxylase	508.59	681.701	46.1245	74.4147	1.34037
1416836_at	0.0011261	Lrp10	low-density lipoprotein receptor-related protein 10	509.913	321.903	22.7499	5.40756	-1.58406
1416837_at	0.0285823	Bax	Bcl2-associated X protein	1020.59	1190.99	57.9954	66.6543	1.16696
1416838_at	0.103962	Mut	methylmalonyl-Coenzyme A mutase	192.775	226.685	8.57394	24.1862	1.1759
1416839_at	0.617641	Mut	methylmalonyl-Coenzyme A mutase	5.78214	5.54594	0.615515	0.389036	-1.04259
1416840_at	0.00595211	Mid1ip1	Mid1 interacting protein 1 (gastrulation specific G12-like (zebrafish))	83.3329	135.376	9.8371	9.78397	1.62453
1416841_at	0.153179	1110059E24Rik	RIKEN cDNA 1110059E24 gene	210.058	245.492	8.83966	29.1259	1.16869
1416842_at	0.0911116	Gstm5	glutathione S-transferase, mu 5	459.479	502.433	25.4968	12.5406	1.09349
1416843_at	0.798302	Pde6d	phosphodiesterase 6D, cGMP-specific, rod, delta	337.412	335.405	9.68805	8.06597	-1.00598
1416844_at	0.00590901	Hrmt1l1	heterogeneous nuclear ribonucleoprotein methyltransferase-like 1 (S. cerevisiae)	636.31	506.29	34.836	22.9365	-1.25681
1416845_at	0.32713	Hspa5bp1	heat shock 70kDa protein 5 binding protein 1	72.4702	77.8108	6.4032	5.19388	1.07369
1416846_a_at	0.873755	Pdzrn3	PDZ domain containing RING finger 3	29.2419	28.0968	6.45895	3.36027	-1.04076
1416847_s_at	0.158195	Oas1d; Oas1e	2'-5' oligoadenylate synthetase 1D; 2'-5' oligoadenylate synthetase 1E	9.00647	7.79877	0.175391	0.928705	-1.15486
1416848_at	0.484218	Ubl5	ubiquitin-like 5	282.926	273.995	7.23661	18.1668	-1.03259
1416849_at	0.11325	D10Ertd214e	DNA segment, Chr 10, ERATO Doi 214, expressed	1002.36	1067.32	5.7437	43.5083	1.06481
1416850_s_at	0.0673047	D10Ertd214e	DNA segment, Chr 10, ERATO Doi 214, expressed	1719.33	1814.76	48.7014	43.8463	1.05551
1416851_at	0.104352	St13	suppression of tumorigenicity 13	50.042	63.7304	8.08364	3.67551	1.27354
1416852_a_at	0.348146	Ncdn	neurochondrin	73.8624	68.4206	1.90227	8.04222	-1.07953
1416853_at	0.202277	Ncdn	neurochondrin	34.3918	29.579	0.62546	4.28951	-1.16271
1416854_at	0.00178632	Slc34a2	solute carrier family 34 (sodium phosphate), member 2	49.7121	27.4624	4.97873	2.5081	-1.81019
1416855_at	0.463121	Gas1	growth arrest specific 1	98.7759	103.87	5.42174	8.75411	1.05158
1416856_at	0.654612	3230401D17Rik	RIKEN cDNA 3230401D17 gene	1233.24	1208.13	42.5358	83.0521	-1.02079
1416857_at	0.0007284	Sdf2	stromal cell derived factor 2	1148.7	903.286	37.234	22.4041	-1.27169
1416858_a_at	0.0345901	Fkbp3	FK506 binding protein 3	2361.77	2604.78	64.0183	109.913	1.10289
1416859_at	0.00171479	Fkbp3	FK506 binding protein 3	2044.94	2547.84	74.6017	91.1487	1.24593
1416860_s_at	0.165852	Ing1	inhibitor of growth family, member 1	457.156	406.677	12.0777	41.7334	-1.12413
1416861_at	0.921965	Stam	signal transducing adaptor molecule (SH3 domain and ITAM motif) 1	179.447	178.414	12.6718	18.8194	-1.00579
1416862_at	0.298759	Stam	signal transducing adaptor molecule (SH3 domain and ITAM motif) 1	62.4397	67.7368	2.66766	6.6878	1.08484
1416863_at	0.521532	Abhd8	abhydrolase domain containing 8	25.2911	28.1139	0.939106	5.80538	1.11161
1416864_at	0.0251293	Surf6	surfeit gene 6	129.415	153.55	4.13571	9.41325	1.18649
1416865_at	0.170546	Fgd1	FYVE, RhoGEF and PH domain containing 1	261.931	292.81	24.6408	16.043	1.11789
1416866_at	0.478442	Bet1	blocked early in transport 1 homolog (S. cerevisiae)	42.8085	46.669	5.0389	6.45186	1.09018
1416867_at	0.95292	Bet1	blocked early in transport 1 homolog (S. cerevisiae)	110.928	110.117	11.8546	6.86462	-1.00736
1416868_at	0.484357	Cdkn2c	cyclin-dependent kinase inhibitor 2C (p18, inhibits CDK4)	31.3344	28.473	5.46799	1.72908	-1.10049
1416869_x_at	0.361374	Lime1	Lck interacting transmembrane adaptor 1	37.0578	40.545	4.79199	2.85448	1.0941
1416870_at	0.978231	Dnalc4	dynein, axonemal, light chain 4	94.9406	94.6726	8.28862	6.82804	-1.00283
1416871_at	0.0306831	Adam8	a disintegrin and metallopeptidase domain 8	42.3617	25.0384	8.93473	3.02403	-1.69187
1416872_at	0.00691438	Tspan6	tetraspanin 6	60.3627	81.1893	4.30082	5.55894	1.34503
1416873_a_at	0.220855	Cdk2	cyclin-dependent kinase 2	200.452	217.644	5.25321	17.3925	1.08577
1416874_a_at	0.561139	Paf1	Paf1, RNA polymerase II associated factor, homolog (S. cerevisiae)	166.353	170.05	5.46984	8.20972	1.02222
1416875_at	0.294533	Parvg	parvin, gamma	11.6394	12.6509	1.25271	0.394316	1.0869
1416876_at	0.554825	Parvg	parvin, gamma	19.7264	16.9068	6.34811	3.06774	-1.16677
1416877_a_at	0.146485	Mrpl51	mitochondrial ribosomal protein L51	1221.53	1337.91	89.9877	57.225	1.09528
1416878_at	0.196013	Mrpl51	mitochondrial ribosomal protein L51	16.1628	17.5947	1.33176	0.684043	1.08859
1416879_at	0.808684	Mrpl51	mitochondrial ribosomal protein L51	7.38737	7.23371	0.794844	0.465195	-1.02124
1416880_at	0.127091	Mcl1	myeloid cell leukemia sequence 1	814.307	930.276	16.1914	83.334	1.14241
1416881_at	0.74756	Mcl1	myeloid cell leukemia sequence 1	886.662	905.729	46.0784	74.3798	1.0215
1416882_at	0.107502	Rgs10	regulator of G-protein signalling 10	24.8354	27.3781	1.53712	0.175589	1.10238
1416883_at	0.350542	Clptm1	cleft lip and palate associated transmembrane protein 1	588.508	581.73	9.37505	5.04359	-1.01165
1416884_at	0.652104	Cbx3; LOC382769; LOC544944	chromobox homolog 3 (Drosophila HP1 gamma); similar to chromobox homolog 3; similar to chromobox homolog 3	1970.83	2092.05	277.066	322.979	1.0615
1416885_at	0.136151	1110038F14Rik	RIKEN cDNA 1110038F14 gene	312.72	339.027	19.1076	12.0744	1.08412
1416886_at	0.0932729	MGI:1927354	nuclear DNA binding protein	16.4729	20.5936	2.27662	1.88982	1.25015
1416887_at	0.261501	MGI:1927354	nuclear DNA binding protein	7.981	8.62014	0.591842	0.604139	1.08008
1416888_at	0.540904	Fadd	Fas (TNFRSF6)-associated via death domain	74.5453	77.9747	8.46111	1.56349	1.046
1416889_at	0.215931	Tnni2	troponin I, skeletal, fast 2	15.2882	17.3403	1.79539	1.58986	1.13423
1416890_at	0.00157461	Wdr74	WD repeat domain 74	553.91	700.226	20.781	17.4875	1.26415
1416891_at	0.000136022	Numb	numb gene homolog (Drosophila)	347.935	242.491	10.6257	7.46836	-1.43484
1416892_s_at	0.0200594	3110001A13Rik	RIKEN cDNA 3110001A13 gene	204.989	145.227	2.26258	12.7928	-1.4115
1416893_at	0.0398476	3110001A13Rik	RIKEN cDNA 3110001A13 gene	92.7441	76.8307	3.32139	6.39537	-1.20712
1416894_at	0.291303	1500019G21Rik	RIKEN cDNA 1500019G21 gene	252.175	265.691	9.04639	16.4869	1.0536
1416895_at	0.00530117	Efna1	ephrin A1	192.696	79.8703	4.94154	9.84947	-2.41261
1416896_at	0.0508941	Rps6ka1	ribosomal protein S6 kinase polypeptide 1	639.732	668.901	12.2978	13.6549	1.04559
1416897_at	3.73735e-05	Parp9	poly (ADP-ribose) polymerase family, member 9	405.416	167.967	18.644	4.95534	-2.41367
1416898_a_at	0.206081	Irf3	interferon regulatory factor 3	82.1151	89.0132	6.45238	4.22454	1.084
1416899_at	8.70373e-05	Utf1	undifferentiated embryonic cell transcription factor 1	788.938	1339.78	32.6042	50.2176	1.69821
1416900_s_at	0.152397	Gdf1; Lass1	growth differentiation factor 1; longevity assurance homolog 1 (S. cerevisiae)	25.1489	30.3421	1.53454	4.41813	1.20649
1416901_at	0.0396953	Npc2	Niemann Pick type C2	4671.48	4125.14	211.406	28.5752	-1.13244
1416902_a_at	0.773908	Cox5b	cytochrome c oxidase, subunit Vb	3747.53	3700.32	220.247	112.114	-1.01276
1416903_at	0.080157	Nucb1	nucleobindin 1	480.66	421.676	36.9564	23.0376	-1.13988
1416904_at	0.187442	Mbnl1	muscleblind-like 1 (Drosophila)	59.7267	71.169	2.08393	10.2314	1.19158
1416905_at	0.372721	Guca2a	guanylate cyclase activator 2a (guanylin)	15.3758	18.996	2.46459	5.07061	1.23545
1416906_at	0.0352066	Anapc5	anaphase-promoting complex subunit 5	1050.3	1201.9	51.5834	66.7997	1.14434
1416907_at	0.895404	Tsn	translin	272.93	275.707	7.24707	24.2993	1.01017
1416908_s_at	0.00716056	Tsn	translin	790.47	914.778	25.2613	33.7263	1.15726
1416909_at	0.148772	1810008A14Rik	RIKEN cDNA 1810008A14 gene	252.654	279.974	20.8504	14.465	1.10813
1416910_at	0.878841	Dnajc15	DnaJ (Hsp40) homolog, subfamily C, member 15	296.853	293.252	27.0169	1.26598	-1.01228
1416911_a_at	0.744592	6330407G11Rik	RIKEN cDNA 6330407G11 gene	141.737	145.864	4.84591	16.4358	1.02912
1416912_at	0.298088	6330407G11Rik	RIKEN cDNA 6330407G11 gene	471.092	492.37	5.78419	26.9799	1.04517
1416913_at	0.409323	Es1	esterase 1	7.14087	7.80849	0.183525	1.06534	1.09349
1416914_s_at	0.258577	Mtvr2	mammary tumor virus receptor 2	96.519	101.068	4.79321	3.46525	1.04713
1416915_at	0.0034611	Msh6	mutS homolog 6 (E. coli)	988.79	1383.88	57.8067	39.3894	1.39957
1416916_at	0.00243423	Elf3	E74-like factor 3	445.179	274.108	31.7112	9.21042	-1.6241
1416917_at	0.33588	1700123O20Rik	RIKEN cDNA 1700123O20 gene	611.993	576.406	26.8344	46.4448	-1.06174
1416918_at	0.00215676	Dlgh3	discs, large homolog 3 (Drosophila)	312.406	207.94	9.60793	12.9794	-1.50239
1416919_a_at	0.738313	Nphp1	nephronophthisis 1 (juvenile) homolog (human)	41.032	42.4723	5.66365	4.55742	1.0351
1416920_at	0.415583	Rbm4	RNA binding motif protein 4	126.473	120.438	9.82227	2.33404	-1.05011
1416921_x_at	0.125481	Aldoa	aldolase 1, A isoform	8560.09	9018.24	329.322	175.367	1.05352
1416922_a_at	0.002175	Bnip3l	BCL2/adenovirus E1B 19kDa-interacting protein 3-like	3322.86	2458.88	146.383	136.027	-1.35137
1416923_a_at	0.171391	Bnip3l	BCL2/adenovirus E1B 19kDa-interacting protein 3-like	722.04	657.565	53.2534	38.886	-1.09805
1416924_at	0.317686	Bri3	brain protein I3	789.756	779.023	13.7546	7.101	-1.01378
1416925_at	0.000149136	Kpnb1	karyopherin (importin) beta 1	789.073	863.943	6.30325	5.30999	1.09488
1416926_at	0.0026907	Trp53inp1	transformation related protein 53 inducible nuclear protein 1	2142.44	2487.33	43.6091	18.7386	1.16098
1416927_at	0.0616741	Trp53inp1	transformation related protein 53 inducible nuclear protein 1	102.763	130.721	10.5508	16.2612	1.27206
1416928_at	0.118096	Rbm12	RNA binding motif protein 12	234.938	281.561	29.7779	22.0036	1.19845
1416929_at	0.239636	Rbm12	RNA binding motif protein 12	22.6216	25.9041	2.41186	3.43074	1.14511
1416930_at	0.532851	Ly6d	lymphocyte antigen 6 complex, locus D	21.7861	23.0262	1.3955	2.56757	1.05692
1416931_at	0.11939	Nif3l1	Ngg1 interacting factor 3-like 1 (S. pombe)	201.115	232.981	1.21692	21.5621	1.15845
1416932_at	0.332729	Cog2	component of oligomeric golgi complex 2	153.726	147.709	6.07991	7.09443	-1.04074
1416933_at	0.0035905	Por	P450 (cytochrome) oxidoreductase	774.14	448.728	84.8579	28.299	-1.72519
1416934_at	0.853928	Mtm1	X-linked myotubular myopathy gene 1	17.7972	17.239	3.41624	2.14889	-1.03238
1416935_at	0.00250451	Trpv2	transient receptor potential cation channel, subfamily V, member 2	257.818	151.874	25.6599	13.8541	-1.69758
1416936_at	0.169467	Aatk	apoptosis-associated tyrosine kinase	13.8947	15.5846	1.42165	0.611719	1.12162
1416937_at	0.0262871	Gabarap	gamma-aminobutyric acid receptor associated protein	1177.27	1069.44	43.8505	27.8998	-1.10083
1416938_at	0.320001	Chchd1	coiled-coil-helix-coiled-coil-helix domain containing 1	967.861	1009.55	54.7454	25.5691	1.04307
1416939_at	0.00143334	Ppa1	pyrophosphatase (inorganic) 1	867.88	942.296	10.9403	7.68667	1.08574
1416940_at	0.0233778	Ppif	peptidylprolyl isomerase F (cyclophilin F)	612.455	506.63	30.091	35.7775	-1.20888
1416941_s_at	0.0459764	Wbscr1	Williams-Beuren syndrome chromosome region 1 homolog (human)	2564.84	2297.89	88.9943	121.66	-1.11617
1416942_at	0.0445435	MGI:1933403	type 1 tumor necrosis factor receptor shedding aminopeptidase regulator	36.6249	22.7733	1.5318	4.47252	-1.60824
1416943_at	0.0158259	Ube2e1	ubiquitin-conjugating enzyme E2E 1, UBC4/5 homolog (yeast)	1167.62	1000.26	48.9029	49.7343	-1.16732
1416944_a_at	0.772666	Tlk2	tousled-like kinase 2 (Arabidopsis)	313.639	310.269	7.71943	18.0521	-1.01086
1416945_at	0.178198	Ptov1	prostate tumor over expressed gene 1	168.683	183.659	12.8936	3.10625	1.08878
1416946_a_at	0.0188791	Acaa1; MGC29978	acetyl-Coenzyme A acyltransferase 1; 3-ketoacyl-CoA thiolase B	252.931	199.133	19.9684	7.48303	-1.27016
1416947_s_at	0.00401082	Acaa1; MGC29978	acetyl-Coenzyme A acyltransferase 1; 3-ketoacyl-CoA thiolase B	382.198	304.13	17.9755	8.45297	-1.25669
1416948_at	0.355943	Mrpl23	mitochondrial ribosomal protein L23	1055.1	1113.44	80.2191	45.8683	1.05529
1416949_s_at	0.100334	Slc39a7	solute carrier family 39 (zinc transporter), member 7	347.048	363.519	8.84926	10.1474	1.04746
1416950_at	0.0235722	Tnfaip8	tumor necrosis factor, alpha-induced protein 8	121.767	91.1302	6.71439	9.37422	-1.33618
1416951_a_at	0.143476	Atp6v1d	ATPase, H+ transporting, V1 subunit D	1523.33	1585.68	39.676	43.6971	1.04093
1416952_at	0.133308	Atp6v1d	ATPase, H+ transporting, V1 subunit D	1129.84	1210.44	56.4272	6.2829	1.07134
1416953_at	0.00805357	Ctgf	connective tissue growth factor	533.653	728.562	44.5377	40.261	1.36524
1416954_at	0.0020242	Slc25a10	solute carrier family 25 (mitochondrial carrier, dicarboxylate transporter), member 10	162.107	112.387	3.83789	5.86765	-1.44241
1416955_at	0.00284677	Slc25a10	solute carrier family 25 (mitochondrial carrier, dicarboxylate transporter), member 10	62.3177	36.7769	0.801191	2.12395	-1.69448
1416956_at	0.926753	Kcnab2	potassium voltage-gated channel, shaker-related subfamily, beta member 2	23.3946	23.3304	0.4356	2.57903	-1.00275
1416957_at	0.515458	Pou2af1	POU domain, class 2, associating factor 1	5.34908	5.25187	0.156911	0.178063	-1.01851
1416958_at	0.589791	Nr1d2	nuclear receptor subfamily 1, group D, member 2	226.943	231.852	6.5915	11.9789	1.02163
1416959_at	0.28175	Nr1d2	nuclear receptor subfamily 1, group D, member 2	9.56348	10.0057	0.516282	0.220083	1.04624
1416960_at	0.0564551	B3gat3	beta-1,3-glucuronyltransferase 3 (glucuronosyltransferase I)	182.392	155.304	14.007	3.65517	-1.17442
1416961_at	0.00200156	Bub1b	budding uninhibited by benzimidazoles 1 homolog, beta (S. cerevisiae)	389.374	589.145	24.8671	21.3226	1.51306
1416962_at	0.00915373	Rcc1	regulator of chromosome condensation 1	186.316	234.669	12.0787	10.1787	1.25952
1416963_at	0.00321418	Ubadc1	ubiquitin associated domain containing 1	590.625	647.385	10.8327	11.0287	1.0961
1416964_at	0.940533	Eefsec	eukaryotic elongation factor, selenocysteine-tRNA-specific	161.222	160.947	10.169	23.3452	-1.00171
1416965_at	0.049668	Pcsk1n	proprotein convertase subtilisin/kexin type 1 inhibitor	146.098	162.947	4.25427	8.54811	1.11533
1416966_at	0.997341	Slc22a8	solute carrier family 22 (organic anion transporter), member 8	10.1883	10.1033	1.63589	0.241083	-1.00841
1416967_at	0.00811266	Sox2	SRY-box containing gene 2	1571.39	1948.22	21.6413	84.5979	1.23981
1416968_a_at	0.0187184	Hsd3b7	hydroxy-delta-5-steroid dehydrogenase, 3 beta- and steroid delta-isomerase 7	247.974	197.698	6.65407	13.9308	-1.25431
1416969_at	0.00893044	Gtse1	G two S phase expressed protein 1	230.578	349.519	18.4853	7.63986	1.51584
1416970_a_at	0.0423855	Cox7a2	cytochrome c oxidase, subunit VIIa 2	4901.32	5416.39	222.314	176.257	1.10509
1416971_at	0.430266	Cox7a2	cytochrome c oxidase, subunit VIIa 2	2478.1	2588.64	144.385	163.526	1.04461
1416972_at	0.0360172	Nhp2l1	NHP2 non-histone chromosome protein 2-like 1 (S. cerevisiae)	1278.68	1491.75	87.2372	66.7572	1.16663
1416973_at	0.0413787	LOC434401	similar to NHP2-like protein 1 (High mobility group-like nuclear protein 2 homolog 1) ([U4/U6.U5] tri-snRNP 15.5 kDa protein) (Sperm specific antigen 1) (Fertilization antigen 1) (FA-1)	2434.19	2767.88	139.754	88.4526	1.13709
1416974_at	0.557576	Stam2	signal transducing adaptor molecule (SH3 domain and ITAM motif) 2	123.062	127.367	10.8034	3.92251	1.03499
1416975_at	0.0325302	Stam2	signal transducing adaptor molecule (SH3 domain and ITAM motif) 2	144.848	108.768	14.5585	2.76121	-1.33171
1416976_at	0.929658	Stam2	signal transducing adaptor molecule (SH3 domain and ITAM motif) 2	93.0356	92.6177	5.44069	1.71845	-1.00451
1416977_at	0.331506	Stam2	signal transducing adaptor molecule (SH3 domain and ITAM motif) 2	9.90439	10.7846	1.16923	0.264951	1.08887
1416978_at	0.918568	Fcgrt	Fc receptor, IgG, alpha chain transporter	106.021	106.535	14.9285	7.08491	1.00485
1416979_at	0.0604477	2510048O06Rik	RIKEN cDNA 2510048O06 gene	1372.18	1554.45	81.3373	24.0219	1.13283
1416980_at	0.028188	0610006F02Rik	RIKEN cDNA 0610006F02 gene	21.7682	14.2133	3.07845	0.570276	-1.53154
1416981_at	0.00358601	Foxo1	forkhead box O1	120.901	151.023	5.53632	6.26955	1.24915
1416982_at	0.00538953	Foxo1	forkhead box O1	122.371	157.618	4.18817	8.84291	1.28804
1416983_s_at	0.0521129	Foxo1	forkhead box O1	236.292	275.823	17.6725	10.472	1.1673
1416984_at	0.104664	Mrps18a	mitochondrial ribosomal protein S18A	528.681	564.134	6.58775	23.4667	1.06706
1416985_at	0.124574	Ptpns1	protein tyrosine phosphatase, non-receptor type substrate 1	15.6631	18.3937	1.88328	1.23898	1.17433
1416986_a_at	0.655351	Ptpns1	protein tyrosine phosphatase, non-receptor type substrate 1	13.31	13.8671	0.102569	1.67114	1.04185
1416987_at	0.542481	Elp4	elongation protein 4 homolog (S. cerevisiae)	10.8481	11.5886	1.14765	1.4225	1.06826
1416988_at	0.00976115	Msh2	mutS homolog 2 (E. coli)	798.837	1109.52	57.4573	24.1924	1.38892
1416989_at	0.779988	3100002B05Rik	RIKEN cDNA 3100002B05 gene	203.21	199.358	14.9196	17.8218	-1.01932
1416990_at	0.766505	Rxrb	retinoid X receptor beta	301.417	296.003	8.48701	31.4901	-1.01829
1416991_at	0.301844	Mto1	mitochondrial translation optimization 1 homolog (S. cerevisiae)	104.514	112.638	5.29422	10.0015	1.07773
1416992_at	0.390423	Mfng	manic fringe homolog (Drosophila)	34.7849	38.7303	5.78824	3.82586	1.11342
1416993_at	0.838452	Cog4	component of oligomeric golgi complex 4	252.496	246.619	34.5378	10.4822	-1.02383
1416994_at	0.841099	Ttc1	tetratricopeptide repeat domain 1	356.482	359.855	6.14515	21.8968	1.00946
1416995_at	0.900817	Pacsin3	protein kinase C and casein kinase substrate in neurons 3	89.9791	87.9872	14.4705	2.49944	-1.02264
1416996_at	0.0189636	Tbc1d8	TBC1 domain family, member 8	123.317	147.856	4.38859	9.26633	1.19899
1416997_a_at	0.369868	Hap1	huntingtin-associated protein 1	19.5124	18.4658	1.148	1.38217	-1.05668
1416998_at	0.00356337	Rrs1	RRS1 ribosome biogenesis regulator homolog (S. cerevisiae)	380.041	491.137	19.7624	15.3747	1.29233
1416999_at	0.852732	Smpd2	sphingomyelin phosphodiesterase 2, neutral	191.145	190.374	5.03165	4.36838	-1.00405
1417000_at	0.0636682	Abtb1	ankyrin repeat and BTB (POZ) domain containing 1	228.611	204.344	12.0035	2.14775	-1.11876
1417001_a_at	0.683985	D4Wsu53e	DNA segment, Chr 4, Wayne State University 53, expressed	1354.69	1336.34	23.4328	68.0527	-1.01373
1417002_at	0.0818358	0610012G03Rik	RIKEN cDNA 0610012G03 gene	1220.17	1138.26	35.6111	47.1077	-1.07196
1417003_at	0.345686	0610012G03Rik	RIKEN cDNA 0610012G03 gene	11.734	12.5313	0.5834	1.10932	1.06795
1417004_at	0.00532564	Tsg101	tumor susceptibility gene 101	789.639	679.509	22.6379	8.12416	-1.16207
1417005_at	0.693449	Kns2	kinesin 2	41.5299	39.9578	5.2714	2.67345	-1.03935
1417006_at	0.828018	Commd4	COMM domain containing 4	501.927	513.108	32.5742	63.2899	1.02228
1417007_a_at	0.771532	Vps4b	vacuolar protein sorting 4b (yeast)	1217.11	1197.82	63.0821	92.1876	-1.0161
1417008_at	0.912497	Crat	carnitine acetyltransferase	45.8725	45.4893	4.36555	6.03988	-1.00842
1417009_at	0.00806807	C1r	complement component 1, r subcomponent	8.73399	8.22099	0.133896	0.121889	-1.0624
1417010_at	0.251031	Zfp238	zinc finger protein 238	118.214	128.262	5.12043	11.2285	1.085
1417011_at	0.0653585	Sdc2	syndecan 2	30.7641	26.8924	0.472555	1.76381	-1.14397
1417012_at	0.819307	Sdc2	syndecan 2	34.0159	33.5482	2.3637	2.31977	-1.01394
1417013_at	0.0124007	Hspb8	heat shock 27kDa protein 8	685.47	614.777	15.3514	2.02454	-1.11499
1417014_at	0.249238	Hspb8	heat shock 27kDa protein 8	384.842	364.25	11.5937	22.3761	-1.05653
1417015_at	0.896038	Rassf3	Ras association (RalGDS/AF-6) domain family 3	16.9254	17.1136	3.14464	1.9805	1.01112
1417016_at	0.245325	Mapkapk5	MAP kinase-activated protein kinase 5	302.885	314.846	12.9821	4.00545	1.03949
1417017_at	0.0211635	Cyp17a1	cytochrome P450, family 17, subfamily a, polypeptide 1	19.9846	13.3699	2.3138	0.46971	-1.49474
1417018_at	0.025796	Efemp2	epidermal growth factor-containing fibulin-like extracellular matrix protein 2	114.387	132.78	6.51257	5.65981	1.1608
1417019_a_at	0.03311	Cdc6	cell division cycle 6 homolog (S. cerevisiae)	233.412	358.413	38.2624	20.5527	1.53554
1417020_at	0.733726	Spata4	spermatogenesis associated 4	5.43127	5.54999	0.519206	0.308048	1.02186
1417021_a_at	0.13072	Spo11	sporulation protein, meiosis-specific, SPO11 homolog (S. cerevisiae)	7.36464	8.0332	0.467789	0.166768	1.09078
1417022_at	0.00467575	Slc7a3	solute carrier family 7 (cationic amino acid transporter, y+ system), member 3	214.861	370.263	14.2113	0.552758	1.72326
1417023_a_at	0.262774	Fabp4	fatty acid binding protein 4, adipocyte	8.46495	7.18077	1.52683	0.751001	-1.17884
1417024_at	0.0479423	Hars	histidyl-tRNA synthetase	197.92	211.409	5.90536	5.88303	1.06815
1417025_at	0.160701	H2-Eb1	histocompatibility 2, class II antigen E beta	38.395	46.7345	1.0875	7.11323	1.2172
1417026_at	0.213955	Pfdn1	prefoldin 1	1050.63	996.432	47.2594	43.5993	-1.05439
1417027_at	0.00863396	Trim2	tripartite motif protein 2	30.2257	46.5321	2.80501	5.60329	1.53949
1417028_a_at	0.0121139	Trim2	tripartite motif protein 2	28.3767	42.4472	2.08055	5.05849	1.49584
1417029_a_at	0.0295009	Trim2	tripartite motif protein 2	12.6284	18.2556	0.899967	2.50498	1.4456
1417030_at	0.381467	2310028N02Rik	RIKEN cDNA 2310028N02 gene	11.8936	14.7386	1.22072	4.19776	1.2392
1417031_at	0.395607	2310028N02Rik	RIKEN cDNA 2310028N02 gene	21.9457	24.5025	2.86978	3.65906	1.11651
1417032_at	0.549378	Ube2g2	ubiquitin-conjugating enzyme E2G 2	275.787	283.726	18.4142	9.95883	1.02878
1417033_at	0.744448	Ube2g2	ubiquitin-conjugating enzyme E2G 2	79.5714	82.4534	16.405	8.39966	1.03622
1417034_at	0.4414	Trappc6a	trafficking protein particle complex 6A	411.882	401.573	18.1316	8.49739	-1.02567
1417035_at	0.0680651	Sac3d1	SAC3 domain containing 1	153.047	175.924	1.91188	11.9912	1.14947
1417036_at	0.366325	Sac3d1	SAC3 domain containing 1	6.63729	7.32059	0.183817	0.979573	1.10295
1417037_at	0.369619	Orc6l	origin recognition complex, subunit 6-like (S. cerevisiae)	542.665	559.675	24.822	13.3328	1.03134
1417038_at	0.000552146	2006-09-09	septin 9	792.574	574.527	31.5214	22.2098	-1.37952
1417039_a_at	0.717593	Cul7	cullin 7	941.744	923.763	57.334	58.1703	-1.01947
1417040_a_at	0.111115	Bok	Bcl-2-related ovarian killer protein	47.782	41.3388	4.48315	3.31684	-1.15586
1417041_at	0.000647419	Rpo1-1	RNA polymerase 1-1	698.623	928.637	26.3001	27.0405	1.32924
1417042_at	0.0131008	Slc37a4	solute carrier family 37 (glycerol-6-phosphate transporter), member 4	91.9035	73.9211	2.46076	4.45717	-1.24327
1417043_at	0.438724	Lcat	lecithin cholesterol acyltransferase	23.3009	24.561	1.70342	1.86948	1.05408
1417044_at	0.00917344	Lcmt1	leucine carboxyl methyltransferase 1	453.292	367.621	22.0761	7.07856	-1.23304
1417045_at	0.174014	Bid	BH3 interacting domain death agonist	292.057	307.303	12.7055	8.53661	1.0522
1417046_at	0.419253	Tusc4	tumor suppressor candidate 4	222.314	233.751	11.3682	17.9629	1.05145
1417047_at	0.00604624	Prom2	prominin 2	19.357	10.8218	0.646817	1.14446	-1.7887
1417048_at	0.39981	Prom2	prominin 2	13.855	15.0234	0.387205	1.79369	1.08433
1417049_at	0.00227565	Rhced	Rhesus blood group CE and D	41.4168	53.9127	1.5506	0.885362	1.30171
1417050_at	0.13012	C1qtnf4	C1q and tumor necrosis factor related protein 4	23.5893	29.5349	1.95429	4.60548	1.25205
1417051_at	0.677946	Pcdh8	protocadherin 8	7.68729	7.98298	1.23643	0.426873	1.03846
1417052_at	0.00380759	Psmb3	proteasome (prosome, macropain) subunit, beta type 3	1207.27	1359.9	20.2491	33.7457	1.12643
1417053_at	0.0368734	Phb	prohibitin	1432.7	1653.85	87.7506	86.1378	1.15436
1417054_a_at	0.00797701	0610009D07Rik	RIKEN cDNA 0610009D07 gene	965.131	1039.25	5.49179	16.197	1.0768
1417055_at	0.0682736	0610009D07Rik	RIKEN cDNA 0610009D07 gene	1685.99	1743.01	27.1761	29.0163	1.03382
1417056_at	0.0184274	Psme1	proteasome (prosome, macropain) 28 subunit, alpha	1176.46	1079.01	30.5788	30.9239	-1.09031
1417057_a_at	0.000160744	Ppid; Lamp3	peptidylprolyl isomerase D (cyclophilin D); lysosomal-associated membrane protein 3	1404.34	1752.78	28.2852	33.4803	1.24812
1417058_a_at	0.330681	Krtcap2	keratinocyte associated protein 2	762.678	742.621	27.196	11.7296	-1.02701
1417059_at	0.149468	Krtcap2	keratinocyte associated protein 2	719.276	695.099	18.6607	13.3569	-1.03478
1417060_at	0.0594305	Ppp1r11	protein phosphatase 1, regulatory (inhibitor) subunit 11	86.5756	82.8855	1.96173	1.24714	-1.04452
1417061_at	0.00155595	Slc40a1	solute carrier family 40 (iron-regulated transporter), member 1	323.072	198.757	20.4176	15.807	-1.62546
1417062_at	0.000496291	2810037C14Rik	RIKEN cDNA 2810037C14 gene	355.968	410.654	5.54006	7.20524	1.15363
1417063_at	0.279869	C1qb	complement component 1, q subcomponent, beta polypeptide	7.74374	8.39656	0.558247	0.706132	1.0843
1417064_at	0.100734	Jagn1	jagunal homolog 1 (Drosophila)	585.113	529.843	37.391	11.9816	-1.10431
1417065_at	0.810722	Egr1	early growth response 1	62.5819	63.9357	6.5954	6.56055	1.02163
1417066_at	0.318266	Cabc1	chaperone, ABC1 activity of bc1 complex like (S. pombe)	84.8645	93.6076	6.61324	10.9873	1.10302
1417067_s_at	0.794683	Cabc1	chaperone, ABC1 activity of bc1 complex like (S. pombe)	7.98654	8.10829	0.655253	0.463936	1.01524
1417068_a_at	0.93452	Ptpn1	protein tyrosine phosphatase, non-receptor type 1	284.429	285.017	8.77893	8.11402	1.00207
1417069_a_at	0.603129	Gmfb	glia maturation factor, beta	27.4003	30.1748	8.27702	4.78521	1.10126
1417070_at	0.499565	Cyp4v3	cytochrome P450, family 4, subfamily v, polypeptide 3	6.07761	6.39382	0.641795	0.394213	1.05203
1417071_s_at	0.614037	Cyp4v3	cytochrome P450, family 4, subfamily v, polypeptide 3	8.63605	9.3103	1.80312	1.43304	1.07807
1417072_at	0.616064	Slc22a6	solute carrier family 22 (organic anion transporter), member 6	16.9037	17.8451	2.35621	2.03852	1.05569
1417073_a_at	0.158149	Qk	quaking	272.839	255.235	5.40276	13.9257	-1.06898
1417074_at	0.738941	Ceacam10	CEA-related cell adhesion molecule 10	30.1312	29.1345	1.34249	5.90736	-1.03421
1417075_at	0.18952	2010309E21Rik	RIKEN cDNA 2010309E21 gene	1138.98	1093.61	10.4336	40.5466	-1.04149
1417076_at	0.334978	Fabp9	fatty acid binding protein 9, testis	7.71816	8.27761	0.776747	0.308868	1.07248
1417077_at	0.0483159	Bcap29	B-cell receptor-associated protein 29	195.719	227.179	9.3133	16.0135	1.16074
1417078_at	0.457853	Lgals2	lectin, galactose-binding, soluble 2	25.4455	23.1336	4.06567	1.41742	-1.09994
1417079_s_at	0.106854	Lgals2	lectin, galactose-binding, soluble 2	17.9499	15.2194	1.90943	1.01407	-1.17941
1417080_a_at	0.0927223	MGI:1349469	signaling intermediate in Toll pathway-evolutionarily conserved	139.12	151.273	7.33371	3.25015	1.08736
1417081_a_at	0.000280851	Syngr2	synaptogyrin 2	632.232	447.587	17.1235	6.23597	-1.41254
1417082_at	0.032977	Anp32b	acidic nuclear phosphoprotein 32 family, member B	3430.43	3730.38	106.983	39.0121	1.08744
1417083_at	0.918512	Sec61b	Sec61 beta subunit	1848.91	1856.49	137.646	75.5204	1.0041
1417084_at	0.0353965	Eif4ebp2	eukaryotic translation initiation factor 4E binding protein 2	175.365	139.779	16.602	10.3497	-1.25459
1417085_at	0.40889	Akr1c6	aldo-keto reductase family 1, member C6	7.98269	8.38054	0.653317	0.26393	1.04984
1417086_at	0.0175342	Pafah1b1	platelet-activating factor acetylhydrolase, isoform 1b, beta1 subunit	218.08	278.018	16.3338	21.4761	1.27484
1417087_at	0.0125888	Glg1	golgi apparatus protein 1	447.07	360.679	11.8435	21.5439	-1.23952
1417088_at	0.706909	Zfp346	zinc finger protein 346	158.803	155.313	10.7727	9.7915	-1.02247
1417089_a_at	0.017526	Ckmt1	creatine kinase, mitochondrial 1, ubiquitous	109.546	69.0662	5.0694	8.86194	-1.5861
1417090_at	0.0368012	Rcn1	reticulocalbin 1	219.583	284.956	3.53226	25.9924	1.29771
1417091_at	0.0644215	Chuk	conserved helix-loop-helix ubiquitous kinase	271.441	301.105	11.8546	16.0767	1.10928
1417092_at	0.0135697	Pthr1	parathyroid hormone receptor 1	92.4004	43.8805	2.13309	6.72358	-2.10573
1417093_a_at	0.116222	Gtf2h4	general transcription factor II H, polypeptide 4	219.172	232.951	6.16653	9.80859	1.06287
1417094_at	0.218311	Acot7	acyl-CoA thioesterase 7	176.082	193.989	17.5367	2.33737	1.1017
1417095_a_at	0.0200216	Hspa14	heat shock 70kDa protein 14	132.494	147.193	4.24733	5.28364	1.11094
1417096_at	0.00523729	2810430M08Rik	RIKEN cDNA 2810430M08 gene	409.657	507.83	17.8088	10.1463	1.23965
1417097_at	0.900898	Mecr	mitochondrial trans-2-enoyl-CoA reductase	114.919	114.096	7.44551	13.9747	-1.00721
1417098_s_at	0.0723995	Mecr	mitochondrial trans-2-enoyl-CoA reductase	101.247	93.6292	2.36159	4.13701	-1.08136
1417099_at	0.00385665	Ftsj1	Ftsj homolog 1 (E. coli)	209.961	252.641	7.67603	9.74462	1.20328
1417100_at	0.000371566	Cd320	CD320 antigen	864.145	651.875	20.8338	20.7039	-1.32563
1417101_at	0.01593	Hspa2	heat shock protein 2	101.849	57.8688	3.65715	8.10025	-1.75999
1417102_a_at	0.881121	Ndufb5	NADH dehydrogenase (ubiquinone) 1 beta subcomplex, 5	1234.52	1226.97	64.6213	32.8136	-1.00615
1417103_at	0.0192689	Ddt	D-dopachrome tautomerase	779.833	889.302	30.5577	40.1609	1.14037
1417104_at	0.614976	Emp3	epithelial membrane protein 3	75.8945	78.7707	4.27982	7.59739	1.0379
1417105_at	0.00646733	1810017G16Rik	RIKEN cDNA 1810017G16 gene	720.957	617.557	27.5697	17.7766	-1.16744
1417106_at	0.150589	Tpd52l2	tumor protein D52-like 2	780.997	703.513	63.1546	30.7619	-1.11014
1417107_at	0.129533	Tpd52l2	tumor protein D52-like 2	84.9882	101.643	7.73492	13.246	1.19596
1417108_at	0.168318	Klc4	kinesin light chain 4	118.319	99.9328	5.57775	15.2039	-1.18399
1417109_at	0.000269485	Tinagl	tubulointerstitial nephritis antigen-like	2916.64	1136.13	193.565	37.1622	-2.56717
1417110_at	0.00035477	Man1a	mannosidase 1, alpha	489.113	172.567	17.4205	13.1995	-2.83434
1417111_at	0.000452238	Man1a	mannosidase 1, alpha	614.593	234.615	27.15	20.1675	-2.61958
1417112_at	0.0848434	Arl2bp	ADP-ribosylation factor-like 2 binding protein	266.051	309.407	11.445	28.2011	1.16296
1417113_at	0.883586	Gcl	germ cell-less homolog (Drosophila)	314.223	311.338	21.3475	31.2686	-1.00927
1417114_at	0.587315	Gcl	germ cell-less homolog (Drosophila)	164.109	174.461	20.3625	21.6038	1.06308
1417115_at	0.264132	Map3k12	mitogen activated protein kinase kinase kinase 12	108.76	101.153	8.89047	2.76221	-1.0752
1417116_at	0.844241	Slc6a8	solute carrier family 6 (neurotransmitter transporter, creatine), member 8	522.945	518.137	13.9556	43.8537	-1.00928
1417117_at	0.0201372	Cstf1	cleavage stimulation factor, 3' pre-RNA, subunit 1	18.7097	24.7631	1.90487	1.86528	1.32354
1417118_a_at	0.0176563	Ard1	N-acetyltransferase ARD1 homolog (S. cerevisiae)	212.166	285.841	17.6553	7.69197	1.34725
1417119_at	0.0472994	Zfpl1	zinc finger like protein 1	183.282	207.017	1.67986	10.0912	1.1295
1417120_at	0.0407367	D4Wsu114e	DNA segment, Chr 4, Wayne State University 114, expressed	52.699	64.8372	3.46354	6.12967	1.23033
1417121_at	0.43284	Gabra6	gamma-aminobutyric acid (GABA-A) receptor, subunit alpha 6	8.05393	7.47433	0.941229	0.462311	-1.07754
1417122_at	0.00848969	Vav3	vav 3 oncogene	10.6274	7.47808	0.918977	0.681323	-1.42114
1417123_at	0.991254	Vav3	vav 3 oncogene	11.9878	11.9375	1.64008	1.09043	-1.00421
1417124_at	0.637764	Dstn	destrin	2313.43	2272.57	96.0676	99.0039	-1.01798
1417125_at	0.00940462	Ahcy	S-adenosylhomocysteine hydrolase	1068.27	1585.03	78.7821	25.5798	1.48374
1417126_a_at	0.120233	Rpl22l1	ribosomal protein L22 like 1	3573.75	3234	81.4594	223.943	-1.10506
1417127_at	0.427311	Msx1	homeo box, msh-like 1	30.7086	34.2745	5.95709	3.99823	1.11612
1417128_at	0.121343	2810052M02Rik	RIKEN cDNA 2810052M02 gene	44.2199	53.8352	6.13944	1.17689	1.21744
1417129_a_at	0.0139576	Mrg1	myeloid ecotropic viral integration site-related gene 1	103.827	74.0236	8.46253	7.94368	-1.40262
1417130_s_at	0.58327	Angptl4	angiopoietin-like 4	74.7771	77.3728	5.12491	5.42281	1.03471
1417131_at	0.0108612	Cdc25a	cell division cycle 25 homolog A (S. cerevisiae)	187.615	224.264	9.81548	8.05701	1.19534
1417132_at	0.0398608	Cdc25a	cell division cycle 25 homolog A (S. cerevisiae)	163.114	208.973	5.55457	21.1519	1.28114
1417133_at	0.498924	Pmp22	peripheral myelin protein	554.261	568.324	11.5566	28.7157	1.02537
1417134_at	0.550672	Srpk2	serine/arginine-rich protein specific kinase 2	155.642	153.455	3.46354	4.69876	-1.01425
1417135_at	0.0150197	Srpk2	serine/arginine-rich protein specific kinase 2	163.609	140.388	7.88281	3.80322	-1.1654
1417136_s_at	0.0317408	Srpk2	serine/arginine-rich protein specific kinase 2	88.2719	69.4767	8.74746	4.84211	-1.27052
1417137_at	0.270543	Uck2	uridine-cytidine kinase 2	8.70724	9.28768	0.665318	0.349453	1.06666
1417138_s_at	0.645339	Polr2e	polymerase (RNA) II (DNA directed) polypeptide E	3423.39	3482.96	174.646	119.312	1.0174
1417139_at	0.0145606	1700022L09Rik	RIKEN cDNA 1700022L09 gene	173.429	218.841	8.15477	15.8194	1.26184
1417140_a_at	0.0122436	Ptpn2	protein tyrosine phosphatase, non-receptor type 2	975.623	799.342	31.8572	46.0075	-1.22053
1417141_at	0.0168802	Igtp	interferon gamma induced GTPase	559.368	257.939	126.215	19.9927	-2.16861
1417142_at	0.562088	4932442K08Rik	RIKEN cDNA 4932442K08 gene	92.5812	87.8764	8.58068	9.58603	-1.05354
1417143_at	0.874366	Edg2	endothelial differentiation, lysophosphatidic acid G-protein-coupled receptor, 2	50.8208	51.2732	8.82446	2.00031	1.0089
1417144_at	0.0203974	Tubg1	tubulin, gamma 1	223.513	271.075	3.73996	15.3968	1.21279
1417145_at	0.0618661	Nfxl1	nuclear transcription factor, X-box binding-like 1	129.486	159.108	9.26891	17.4368	1.22877
1417146_at	0.093165	2410018C20Rik	RIKEN cDNA 2410018C20 gene	190.883	202.437	6.7835	2.20615	1.06053
1417147_at	0.65731	B230317C12Rik	RIKEN cDNA B230317C12 gene	46.9793	48.3697	0.940171	4.35168	1.0296
1417148_at	0.0107773	Pdgfrb	platelet derived growth factor receptor, beta polypeptide	50.1149	38.6381	3.13347	2.86808	-1.29703
1417149_at	0.0350027	P4ha2	procollagen-proline, 2-oxoglutarate 4-dioxygenase (proline 4-hydroxylase), alpha II polypeptide	756.506	582.815	41.2806	61.9989	-1.29802
1417150_at	0.275636	Slc6a4	solute carrier family 6 (neurotransmitter transporter, serotonin), member 4	12.4771	10.34	2.61743	0.751961	-1.20668
1417151_a_at	0.324786	Ntsr2	neurotensin receptor 2	9.56332	9.9871	0.527458	0.3619	1.04431
1417152_at	0.850046	Btbd14a	BTB (POZ) domain containing 14A	18.1384	17.9504	0.865021	1.66228	-1.01047
1417153_at	0.199104	Btbd14a	BTB (POZ) domain containing 14A	15.0147	12.4317	2.43849	1.66153	-1.20777
1417154_at	0.464193	Slc25a14	solute carrier family 25 (mitochondrial carrier, brain), member 14	89.6377	96.3162	7.35588	11.6157	1.07451
1417155_at	0.0177456	Mycn	v-myc myelocytomatosis viral related oncogene, neuroblastoma derived (avian)	225.675	315.893	6.33822	28.445	1.39977
1417156_at	0.000106602	Krt1-19	keratin complex 1, acidic, gene 19	5352.55	3029.66	175.525	133.696	-1.76672
1417157_at	0.352612	Actr10	ARP10 actin-related protein 10 homolog (S. cerevisiae)	1003.22	955.961	60.5608	46.2972	-1.04944
1417158_at	0.000557461	Zxdc	ZXD family zinc finger C	118.895	61.8207	9.86151	4.62464	-1.92322
1417159_at	0.153268	Zxdc	ZXD family zinc finger C	21.4424	19.5684	0.943085	1.47145	-1.09577
1417160_s_at	0.525053	Expi	extracellular proteinase inhibitor	15.5233	14.8229	0.47576	1.65209	-1.04725
1417161_at	0.000386789	Cdk2ap2	CDK2-associated protein 2	652.889	408.218	35.7532	18.7268	-1.59936
1417162_at	0.000818161	Tmbim1	transmembrane BAX inhibitor motif containing 1	756.394	364.444	34.6434	29.8773	-2.07547
1417163_at	0.103014	Dusp10	dual specificity phosphatase 10	15.0477	17.5647	0.251051	1.68979	1.16727
1417164_at	0.100567	Dusp10	dual specificity phosphatase 10	175.159	153.148	3.41914	12.701	-1.14373
1417165_at	0.00751823	Mbd2	methyl-CpG binding domain protein 2	305.229	214.97	3.44204	12.7548	-1.41987
1417166_at	0.00185724	Psip1	PC4 and SFRS1 interacting protein 1	279.287	384.149	15.5167	18.4662	1.37546
1417167_at	0.0270302	Exosc5	exosome component 5	388.258	494.256	5.59006	36.0125	1.27301
1417168_a_at	0.0402271	Usp2	ubiquitin specific peptidase 2	127.811	104.403	9.30513	9.62535	-1.22421
1417169_at	0.489757	Usp2	ubiquitin specific peptidase 2	126.607	132.08	10.4633	6.90766	1.04323
1417170_at	0.0165474	Lztfl1	leucine zipper transcription factor-like 1	215.383	194.608	4.0065	6.4208	-1.10675
1417171_at	0.71912	Itk	IL2-inducible T-cell kinase	7.02754	6.81414	0.440077	0.999658	-1.03132
1417172_at	0.00496017	Ube2l6	ubiquitin-conjugating enzyme E2L 6	7.17958	6.47646	0.168809	0.10933	-1.10857
1417173_at	0.269133	Crebl1	cAMP responsive element binding protein-like 1	50.6489	47.9404	1.8939	2.96797	-1.0565
1417174_at	0.00999598	1810021J13Rik	RIKEN cDNA 1810021J13 gene	209.39	135.91	7.10424	13.2762	-1.54065
1417175_at	0.0252791	Csnk1e	casein kinase 1, epsilon	405.596	364.073	16.5241	11.1092	-1.11405
1417176_at	0.0355749	Csnk1e	casein kinase 1, epsilon	937.605	815.597	25.3355	47.9565	-1.14959
1417177_at	0.0718403	Galk1	galactokinase 1	1082.28	985.29	54.495	40.455	-1.09844
1417178_at	0.526767	Gipc2	GIPC PDZ domain containing family, member 2	95.2419	92.1845	4.80403	6.07474	-1.03317
1417179_at	0.0042449	Tspan5	tetraspanin 5	61.6978	76.6937	2.86538	2.41291	1.24306
1417180_at	0.0256698	Pcsk7	proprotein convertase subtilisin/kexin type 7	86.3793	62.4269	9.95965	7.2655	-1.38369
1417181_a_at	0.318117	Kifap3	kinesin-associated protein 3	89.0364	81.8829	5.83837	8.817	-1.08736
1417182_at	0.0157963	Dnaja2	DnaJ (Hsp40) homolog, subfamily A, member 2	82.9622	121.823	3.42807	13.0445	1.46841
1417183_at	0.639977	Dnaja2	DnaJ (Hsp40) homolog, subfamily A, member 2	807.662	829.064	66.988	34.2914	1.0265
1417184_s_at	0.135524	Hbb; Hbb-b1; Hbb-b2	hemoglobin beta chain complex; hemoglobin, beta adult major chain; hemoglobin, beta adult minor chain	55.9785	64.5925	5.93684	4.54418	1.15388
1417185_at	0.265621	Ly6a	lymphocyte antigen 6 complex, locus A	121.431	140.929	11.9124	21.365	1.16057
1417186_at	0.0310668	Hip2	huntingtin interacting protein 2	2358.42	2645.05	88.7502	18.0522	1.12153
1417187_at	0.273892	Hip2	huntingtin interacting protein 2	7.99088	8.98719	0.709801	1.12343	1.12468
1417188_s_at	0.39755	Hip2	huntingtin interacting protein 2	24.6784	27.1295	1.01025	3.86221	1.09933
1417189_at	0.00260631	Psme2	proteasome (prosome, macropain) 28 subunit, beta	1115.93	899.346	34.098	37.0075	-1.24083
1417190_at	0.0499761	Pbef1	pre-B-cell colony-enhancing factor 1	854.839	940.875	14.1214	40.7676	1.10065
1417191_at	0.273091	Dnajb9	DnaJ (Hsp40) homolog, subfamily B, member 9	458.988	418.755	19.285	46.0384	-1.09608
1417192_at	0.480583	Tomm70a	translocase of outer mitochondrial membrane 70 homolog A (yeast)	516.526	497.302	29.4142	31.3763	-1.03866
1417193_at	0.113448	Sod2	superoxide dismutase 2, mitochondrial	773.792	826.681	31.211	32.5904	1.06835
1417194_at	0.473432	Sod2	superoxide dismutase 2, mitochondrial	14.5672	15.5894	0.928077	1.92206	1.07017
1417195_at	0.94864	D8Ertd594e	DNA segment, Chr 8, ERATO Doi 594, expressed	148.097	148.329	4.81913	3.9943	1.00157
1417196_s_at	0.196068	D8Ertd594e	DNA segment, Chr 8, ERATO Doi 594, expressed	178.328	168.899	7.52569	7.43165	-1.05583
1417197_at	0.449371	D8Ertd594e	DNA segment, Chr 8, ERATO Doi 594, expressed	76.3868	73.1326	5.39357	3.88887	-1.0445
1417198_at	0.0600803	D8Ertd594e	DNA segment, Chr 8, ERATO Doi 594, expressed	14.2579	11.5705	1.5602	0.628832	-1.23226
1417199_at	0.0012719	1300007B12Rik	RIKEN cDNA 1300007B12 gene	149.517	195.178	5.80365	8.21932	1.30539
1417200_at	0.0209204	1300007B12Rik	RIKEN cDNA 1300007B12 gene	427.893	525.909	26.7675	10.3551	1.22907
1417201_at	0.143785	Nt5c2	5'-nucleotidase, cytosolic II	48.0157	58.0785	6.01174	7.80824	1.20957
1417202_s_at	0.265862	Ube1c	ubiquitin-activating enzyme E1C	520.887	564.837	49.3111	17.0961	1.08438
1417203_at	0.00224108	Ethe1	ethylmalonic encephalopathy 1	394.327	318.452	13.5104	12.6444	-1.23826
1417204_at	0.368241	Kdelr2	KDEL (Lys-Asp-Glu-Leu) endoplasmic reticulum protein retention receptor 2	1078.41	1002.79	108.631	62.0729	-1.0754
1417205_at	0.00824079	Kdelr2	KDEL (Lys-Asp-Glu-Leu) endoplasmic reticulum protein retention receptor 2	455.956	405.333	12.8066	12.4045	-1.12489
1417206_at	0.0529624	Urod	uroporphyrinogen decarboxylase	424.597	377.371	19.7313	22.13	-1.12515
1417207_at	0.00134749	Dvl2	dishevelled 2, dsh homolog (Drosophila)	86.6465	114.799	3.77644	4.99986	1.32491
1417208_at	0.366793	Amacr	alpha-methylacyl-CoA racemase	12.0884	11.1116	0.388243	1.52584	-1.0879
1417209_at	0.320158	Sertad2	SERTA domain containing 2	490.657	461.715	11.4877	37.4973	-1.06268
1417210_at	0.322565	Eif2s3y	eukaryotic translation initiation factor 2, subunit 3, structural gene Y-linked	403.357	452.466	22.8047	62.5478	1.12175
1417211_a_at	0.00655111	1110032A03Rik	RIKEN cDNA 1110032A03 gene	209.604	126.059	6.20265	11.8818	-1.66274
1417212_at	0.00646231	9530058B02Rik	RIKEN cDNA 9530058B02 gene	147.046	102.353	4.03199	7.18934	-1.43667
1417213_a_at	0.105156	Rbm6	RNA binding motif protein 6	169.582	196.424	16.4968	4.27363	1.15828
1417214_at	0.192447	Rab27b	RAB27b, member RAS oncogene family	7.32988	6.58113	0.485575	0.619532	-1.11377
1417215_at	0.122305	Rab27b	RAB27b, member RAS oncogene family	5.95219	5.58739	0.113333	0.255756	-1.06529
1417216_at	0.000175963	Pim2; LOC229005	proviral integration site 2; similar to Pim2 protein	134.505	294.515	8.24521	10.7589	2.18962
1417217_at	0.12297	Magel2	melanoma antigen, family L, 2	14.7847	18.385	2.27398	1.48961	1.24351
1417218_at	0.0883567	2810048G17Rik	RIKEN cDNA 2810048G17 gene	14.6148	12.523	0.958805	1.22913	-1.16703
1417219_s_at	0.0492696	Tmsb10	thymosin, beta 10	3519.23	2868	154.716	287.949	-1.22707
1417220_at	0.0422236	Fah	fumarylacetoacetate hydrolase	163.954	117.434	3.20065	14.5828	-1.39614
1417221_at	0.141589	Ppm1a	protein phosphatase 1A, magnesium dependent, alpha isoform	12.8999	11.4179	0.558918	1.12912	-1.12979
1417222_a_at	0.013703	2310075C12Rik	RIKEN cDNA 2310075C12 gene	251.585	178.275	10.6117	17.5142	-1.41122
1417223_at	0.0112481	Cd2bp2	CD2 antigen (cytoplasmic tail) binding protein 2	190.276	240.304	9.7625	16.2664	1.26293
1417224_a_at	0.0209654	Cd2bp2	CD2 antigen (cytoplasmic tail) binding protein 2	176.106	122.309	16.0118	16.2881	-1.43984
1417225_at	0.00653955	Arl6ip5	ADP-ribosylation factor-like 6 interacting protein 5	471.642	356.651	29.9618	12.4998	-1.32242
1417226_at	0.153969	Fbxw4	F-box and WD-40 domain protein 4	83.7716	90.2436	4.37689	4.73479	1.07726
1417227_at	0.173574	Mccc1	methylcrotonoyl-Coenzyme A carboxylase 1 (alpha)	196.201	211.076	8.21379	12.8417	1.07581
1417228_at	0.0427553	Capn1	calpain 1	159.671	112.731	25.487	12.479	-1.41639
1417229_at	0.0114314	Capn1	calpain 1	150.717	92.3958	12.4837	12.5943	-1.63121
1417230_at	0.134914	Ralgps2	Ral GEF with PH domain and SH3 binding motif 2	61.9772	57.2403	3.59436	2.19384	-1.08276
1417231_at	0.0836098	Cldn2	claudin 2	11.0341	13.0561	0.980668	1.20754	1.18325
1417232_at	0.648944	Cldn2	claudin 2	11.828	12.527	0.88056	1.91006	1.0591
1417233_at	0.0351832	Chchd4	coiled-coil-helix-coiled-coil-helix domain containing 4	812.553	909.669	39.1813	23.0945	1.11952
1417234_at	0.0081238	Mmp11	matrix metallopeptidase 11	199.983	124.486	23.7996	7.59916	-1.60647
1417235_at	0.469753	Ehd3	EH-domain containing 3	29.073	31.9262	2.85831	5.06801	1.09814
1417236_at	0.180339	Ehd3	EH-domain containing 3	12.7087	15.4621	0.45982	2.63193	1.21666
1417237_at	0.281399	Pld2	phospholipase D2	85.0287	78.0433	5.34478	7.61606	-1.08951
1417238_at	0.217521	Ewsr1	Ewing sarcoma breakpoint region 1	494.116	523.034	28.183	6.78133	1.05853
1417239_at	0.225908	Cetn3	centrin 3	850.162	909.63	54.3014	44.6623	1.06995
1417240_at	0.0107207	Zyx	zyxin	431.429	353.666	17.7625	3.64164	-1.21988
1417241_at	0.0570324	X83328	EST X83328	785.838	682.873	26.3228	48.0843	-1.15078
1417242_at	0.0142639	Ddx48	DEAD (Asp-Glu-Ala-Asp) box polypeptide 48	2247.19	2495.34	64.5837	28.7374	1.11043
1417243_at	0.269544	2310065K24Rik	RIKEN cDNA 2310065K24 gene	599.335	617.902	8.02065	21.518	1.03098
1417244_a_at	0.0199565	Irf7	interferon regulatory factor 7	68.3224	32.2386	4.76357	7.13464	-2.11927
1417245_at	0.00822322	E130016I23Rik	RIKEN cDNA E130016I23 gene	163.154	135.539	6.4393	6.7595	-1.20374
1417246_at	0.221209	Pzp	pregnancy zone protein	11.5909	13.7988	1.96279	1.5658	1.19048
1417247_at	0.241836	AI597479	expressed sequence AI597479	101.06	108.024	7.10774	4.84863	1.06891
1417248_at	0.00268549	Ralbp1	ralA binding protein 1	349.532	262.187	16.2049	14.5882	-1.33314
1417249_at	0.0970025	Polm	polymerase (DNA directed), mu	31.4705	25.7038	3.84605	0.592825	-1.22435
1417250_at	0.0350283	Rnf12	ring finger protein 12	982.449	874.075	34.2958	43.3464	-1.12399
1417251_at	0.356972	Palmd	palmdelphin	6.5262	7.08169	0.817425	0.233231	1.08512
1417252_at	0.754768	Nt5c	5',3'-nucleotidase, cytosolic	173.707	168.463	20.8836	14.5714	-1.03113
1417253_at	0.0891681	Frg1	FSHD region gene 1	977.941	1059.46	44.5737	3.49323	1.08335
1417254_at	0.050707	Spata5	spermatogenesis associated 5	253.852	324.973	6.05122	33.0533	1.28017
1417255_at	0.139126	Wdtc2	WD and tetratricopeptide repeats 2	168.129	186.697	13.8265	4.90613	1.11044
1417256_at	0.0287239	Mmp13	matrix metallopeptidase 13	5.12223	4.84889	0.056621	0.103896	-1.05637
1417257_at	0.02376	Cel	carboxyl ester lipase	9.87656	11.2213	0.455328	0.4637	1.13616
1417258_at	0.000383682	Cct5	chaperonin subunit 5 (epsilon)	3746.01	4527.25	69.8518	51.4729	1.20855
1417259_a_at	0.126899	Capzb	capping protein (actin filament) muscle Z-line, beta	2345	2236.31	79.7853	25.3876	-1.04861
1417260_at	0.0546691	U2af2	U2 small nuclear ribonucleoprotein auxiliary factor (U2AF) 2	473.314	448.751	12.0728	10.2148	-1.05474
1417261_at	0.675359	Mbtd1	mbt domain containing 1	197.208	200.801	13.4103	4.60575	1.01822
1417262_at	0.714741	Ptgs2	prostaglandin-endoperoxide synthase 2	11.7785	12.4154	0.888823	2.05506	1.05407
1417263_at	0.214303	Ptgs2	prostaglandin-endoperoxide synthase 2	12.4918	13.9988	0.591122	1.57106	1.12064
1417264_at	0.257353	D5Ertd33e	DNA segment, Chr 5, ERATO Doi 33, expressed	251.953	229.873	15.4954	23.0519	-1.09605
1417265_s_at	0.0918271	D5Ertd33e	DNA segment, Chr 5, ERATO Doi 33, expressed	151.942	138.932	3.54521	7.65289	-1.09365
1417266_at	0.00301161	Ccl6	chemokine (C-C motif) ligand 6	8.75163	10.2378	0.273901	0.221556	1.16982
1417267_s_at	0.17069	Fkbp11	FK506 binding protein 11	151.313	175.697	20.4144	5.2283	1.16115
1417268_at	0.519193	Cd14	CD14 antigen	12.5331	11.9773	0.664995	1.22209	-1.0464
1417269_at	0.135589	Cdk9	cyclin-dependent kinase 9 (CDC2-related kinase)	1072.55	1144.51	27.9648	55.8004	1.0671
1417270_at	0.155107	Wdr12	WD repeat domain 12	22.6609	27.8354	3.8673	2.17589	1.22834
1417271_a_at	0.580302	Eng	endoglin	81.9744	84.0409	4.74463	3.70544	1.02521
1417272_at	0.770726	9130005N14Rik	RIKEN cDNA 9130005N14 gene	93.4707	95.4945	4.97281	8.908	1.02165
1417273_at	0.00553006	Pdk4	pyruvate dehydrogenase kinase, isoenzyme 4	99.2167	125.789	5.50205	4.32525	1.26782
1417274_at	0.0354113	Snrpa	small nuclear ribonucleoprotein polypeptide A	854.048	964.437	44.4497	34.13	1.12925
1417275_at	0.156519	Mal	myelin and lymphocyte protein, T-cell differentiation protein	13.615	10.0832	3.16494	0.55613	-1.35027
1417276_at	0.187792	Tulp2	tubby-like protein 2	46.3949	51.8639	4.33779	3.75808	1.11788
1417277_at	0.86576	Cyp4f16	cytochrome P450, family 4, subfamily f, polypeptide 16	63.6229	64.7413	3.55936	7.43155	1.01758
1417278_a_at	0.511271	Nkd1	naked cuticle 1 homolog (Drosophila)	17.1467	16.5029	0.676548	1.36016	-1.03901
1417279_at	0.228199	Itpr1	inositol 1,4,5-triphosphate receptor 1	97.8751	104.678	2.90916	7.07173	1.06951
1417280_at	0.0917433	Slc17a1	solute carrier family 17 (sodium phosphate), member 1	6.7061	7.96798	0.684004	0.682394	1.18817
1417281_a_at	0.139179	Mmp23	matrix metallopeptidase 23	54.3191	48.3306	4.43215	3.53135	-1.12391
1417282_at	0.892362	Mmp23	matrix metallopeptidase 23	81.6817	80.6878	8.65299	9.34578	-1.01232
1417283_at	0.130597	Lynx1	Ly6/neurotoxin 1	13.8306	16.7977	2.09089	1.28729	1.21453
1417284_at	0.0976465	Mapkap1	mitogen-activated protein kinase associated protein 1	67.2373	74.2396	4.31238	2.23222	1.10414
1417285_a_at	0.614997	Ndufa5	NADH dehydrogenase (ubiquinone) 1 alpha subcomplex, 5	611.305	587.65	61.4197	27.3192	-1.04025
1417286_at	0.394277	Ndufa5	NADH dehydrogenase (ubiquinone) 1 alpha subcomplex, 5	544.152	576.261	37.4994	43.0647	1.05901
1417287_at	0.0330875	H13	histocompatibility 13	491.025	383.038	10.9257	34.9196	-1.28192
1417288_at	0.0217589	Plekha2	pleckstrin homology domain-containing, family A (phosphoinositide binding specific) member 2	747.484	594.209	30.0785	46.8879	-1.25795
1417289_at	0.597525	Plekha2	pleckstrin homology domain-containing, family A (phosphoinositide binding specific) member 2	180.11	171.141	20.2323	17.5812	-1.0524
1417290_at	0.517692	Lrg1	leucine-rich alpha-2-glycoprotein 1	9.48811	9.04092	0.57954	0.977914	-1.04946
1417291_at	0.00154003	Tnfrsf1a	tumor necrosis factor receptor superfamily, member 1a	621.167	403.579	31.3772	28.7037	-1.53915
1417292_at	0.00952672	Ifi47	interferon gamma inducible protein 47	19.818	9.3068	4.21073	1.66265	-2.12941
1417293_at	0.212278	Hs6st1	heparan sulfate 6-O-sulfotransferase 1	128.803	140.155	11.0575	6.11552	1.08814
1417294_at	0.642871	Akr7a5	aldo-keto reductase family 7, member A5 (aflatoxin aldehyde reductase)	224.614	227.234	4.401	7.54437	1.01167
1417295_at	0.033839	Mta1	metastasis associated 1	119.993	148.528	4.11938	12.6944	1.2378
1417296_at	0.152875	Atf1	activating transcription factor 1	802.087	926.665	35.3895	101.982	1.15532
1417297_at	0.303868	Itpr3	inositol 1,4,5-triphosphate receptor 3	125.639	133.055	8.75862	6.00126	1.05902
1417298_at	0.165668	Ebpl	emopamil binding protein-like	519.51	559.076	31.2156	25.0188	1.07616
1417299_at	0.779435	Nek2	NIMA (never in mitosis gene a)-related expressed kinase 2	64.067	65.6192	6.78806	6.4747	1.02423
1417300_at	0.0282924	Smpdl3b	sphingomyelin phosphodiesterase, acid-like 3B	101.394	110.801	3.42338	3.36847	1.09277
1417301_at	0.00522339	Fzd6	frizzled homolog 6 (Drosophila)	76.4298	60.8578	4.05135	2.26066	-1.25587
1417302_at	0.0545113	Rcor2	REST corepressor 2	126.23	144.793	6.32767	9.70783	1.14705
1417303_at	0.815943	Mvd	mevalonate (diphospho) decarboxylase	129.237	127.544	8.93553	7.01454	-1.01327
1417304_at	0.0414134	Chrd	chordin	38.774	45.5466	0.528315	2.84062	1.17467
1417305_at	0.00507516	Apeg1	aortic preferentially expressed gene 1	37.0931	21.5971	4.49233	1.68858	-1.71751
1417306_at	0.331926	Tyk2	tyrosine kinase 2	85.6826	90.4856	5.99447	4.36976	1.05605
1417307_at	0.127571	Dmd	dystrophin, muscular dystrophy	62.1712	68.3536	2.51429	4.60011	1.09944
1417308_at	0.056508	Pkm2	pyruvate kinase, muscle	5443.44	5979.1	195.373	285.226	1.0984
1417309_at	0.0570891	Tob2	transducer of ERBB2, 2	47.2507	57.1329	4.58648	2.40155	1.20914
1417310_at	0.104955	Tob2	transducer of ERBB2, 2	28.6754	33.0196	2.4936	2.59307	1.15149
1417311_at	0.019335	Crip2	cysteine rich protein 2	1432.02	1243.13	15.2643	49.5185	-1.15194
1417312_at	0.647997	Dkk3	dickkopf homolog 3 (Xenopus laevis)	54.5737	51.8583	7.27287	5.8826	-1.05236
1417313_at	0.0542487	Lsm7	LSM7 homolog, U6 small nuclear RNA associated (S. cerevisiae)	414.141	497.289	39.3924	30.1994	1.20077
1417314_at	0.27003	H2-Bf	histocompatibility 2, complement component factor B	14.4037	16.2845	1.88125	1.81089	1.13058
1417315_at	0.101524	Gripap1	GRIP1 associated protein 1	75.6795	66.7921	1.17844	5.31236	-1.13306
1417316_at	0.0318975	Them2	thioesterase superfamily member 2	615.208	715.323	32.5495	8.58695	1.16273
1417317_s_at	0.81092	Rpl35a; 4632409L19Rik	ribosomal protein L35a; RIKEN cDNA 4632409L19 gene	10098	10128.1	56.2317	180.618	1.00298
1417318_at	0.504846	Dbccr1	deleted in bladder cancer chromosome region candidate 1 (human)	7.45302	6.80457	1.28721	0.431626	-1.0953
1417319_at	0.213648	Pvrl3	poliovirus receptor-related 3	25.48	30.6352	2.19215	5.27679	1.20232
1417320_at	0.511149	Grpel1	GrpE-like 1, mitochondrial	1056.14	1031.57	51.5815	16.1253	-1.02382
1417321_at	0.0256674	D4Wsu132e	DNA segment, Chr 4, Wayne State University 132, expressed	164.634	192.115	9.897	6.79301	1.16692
1417322_at	0.157148	Hlrc1	HEAT-like (PBS lyase) repeat containing 1	332.964	351.728	15.2943	6.42694	1.05635
1417323_at	0.00199904	Psrc1	proline/serine-rich coiled-coil 1	697.084	959.422	38.117	53.4773	1.37634
1417324_at	0.387611	Mast2	microtubule associated serine/threonine kinase 2	223.65	210.111	6.41372	22.2995	-1.06444
1417325_at	0.272947	Btrc	beta-transducin repeat containing protein	16.2528	17.6726	1.20285	1.45734	1.08736
1417326_a_at	0.0706816	Anapc11	anaphase promoting complex subunit 11 homolog (yeast)	797.398	919.728	64.7922	54.3181	1.15341
1417327_at	0.399793	Cav2	caveolin 2	8.54511	8.04389	0.738109	0.513484	-1.06231
1417328_at	0.0388113	Ercc1	excision repair cross-complementing rodent repair deficiency, complementation group 1	316.406	269.893	20.3334	5.62109	-1.17234
1417329_at	0.00815699	Slc23a2	solute carrier family 23 (nucleobase transporters), member 2	258.065	176.739	5.2499	12.6901	-1.46014
1417330_at	0.94802	Slc23a2	solute carrier family 23 (nucleobase transporters), member 2	10.3592	10.3463	0.72843	1.51551	-1.00125
1417331_a_at	0.0329358	Arl6	ADP-ribosylation factor-like 6	181.632	223.341	13.4617	18.1498	1.22964
1417332_at	0.298387	Rfx2	regulatory factor X, 2 (influences HLA class II expression)	44.9105	49.5885	5.95684	2.32497	1.10416
1417333_at	0.0404589	Rasa4	RAS p21 protein activator 4	20.6819	24.0506	1.30025	1.43739	1.16288
1417334_at	0.273186	Stk19	serine/threonine kinase 19	64.9445	69.4914	2.7571	5.17796	1.07001
1417335_at	0.606867	Sult2b1	sulfotransferase family, cytosolic, 2B, member 1	41.6541	43.8965	4.28314	5.49575	1.05383
1417336_a_at	0.706202	Sytl4	synaptotagmin-like 4	12.013	12.3527	1.37108	0.707264	1.02828
1417337_at	0.633339	Epb4.2	erythrocyte protein band 4.2	5.23945	5.05993	0.437938	0.42845	-1.03548
1417338_at	0.627869	Epb4.2	erythrocyte protein band 4.2	8.4066	8.92914	1.25889	1.20816	1.06216
1417339_a_at	0.0257301	Dnclc1	dynein, cytoplasmic, light chain 1	5489.96	5114.28	132.287	45.9986	-1.07346
1417340_at	0.0267837	Txnl2	thioredoxin-like 2	1015.01	1193.07	20.0679	66.3174	1.17542
1417341_a_at	0.0703738	Ppp1r2	protein phosphatase 1, regulatory (inhibitor) subunit 2	487.823	541.243	29.0994	18.0335	1.10951
1417342_at	0.0724925	Ppp1r2	protein phosphatase 1, regulatory (inhibitor) subunit 2	21.7981	26.7882	2.54971	2.1131	1.22892
1417343_at	0.741042	Fxyd6	FXYD domain-containing ion transport regulator 6	810.219	801.576	36.4686	14.243	-1.01078
1417344_at	0.0167114	2900064A13Rik	RIKEN cDNA 2900064A13 gene	1237.83	1037.88	60.7594	17.7534	-1.19266
1417345_at	0.449805	2900064A13Rik	RIKEN cDNA 2900064A13 gene	11.1071	11.6334	0.22978	0.941864	1.04739
1417346_at	0.00239998	Pycard	PYD and CARD domain containing	348.042	500.558	22.8247	21.7381	1.43821
1417347_at	0.783306	Pycard	PYD and CARD domain containing	8.25203	8.3425	0.533471	0.211259	1.01096
1417348_at	0.327162	2310039H08Rik	RIKEN cDNA 2310039H08 gene	222.139	240.891	25.7672	10.3312	1.08441
1417349_at	0.059935	Pldn	pallidin	493.45	546.707	12.954	28.9543	1.10793
1417350_at	0.145858	Pldn	pallidin	84.3732	105.167	15.0871	3.82815	1.24645
1417351_a_at	0.309613	Snrpa1	small nuclear ribonucleoprotein polypeptide A'	683.342	727.631	54.9103	29.5342	1.06481
1417352_s_at	0.0337457	Snrpa1	small nuclear ribonucleoprotein polypeptide A'	826.56	956.638	50.6911	36.7104	1.15737
1417353_x_at	0.130179	Snrpa1	small nuclear ribonucleoprotein polypeptide A'	612.455	713.105	63.4129	62.9148	1.16434
1417354_at	0.65937	Sil1	endoplasmic reticulum chaperone SIL1 homolog (S. cerevisiae)	318.112	311.432	18.4116	15.5854	-1.02145
1417355_at	0.000130448	Peg3	paternally expressed 3	2856.56	1030.37	111.373	69.4931	-2.77236
1417356_at	0.000225315	Peg3	paternally expressed 3	484.754	230.741	35.3895	15.5397	-2.10086
1417357_at	0.0512502	Emd	emerin	1001.59	1126.93	57.0714	30.9131	1.12515
1417358_s_at	0.248403	Sorbs1	sorbin and SH3 domain containing 1	22.5786	26.5114	4.29912	1.70546	1.17418
1417359_at	0.0984881	Mfap2	microfibrillar-associated protein 2	43.4733	52.986	5.77969	3.16861	1.21882
1417360_at	0.00400989	Mlh1	mutL homolog 1 (E. coli)	104.727	127.445	4.51548	4.0713	1.21693
1417361_at	0.566741	Asb3	ankyrin repeat and SOCS box-containing protein 3	107.269	109.859	5.72501	4.50417	1.02415
1417362_at	0.23242	Rhcg	Rhesus blood group-associated C glycoprotein	16.7157	18.2697	1.61686	0.816024	1.09297
1417363_at	0.553286	Zfp61	zinc finger protein 61	29.2002	27.427	1.73346	4.87906	-1.06465
1417364_at	0.0116598	Eef1g	eukaryotic translation elongation factor 1 gamma	7367.65	8210.95	216.115	117.484	1.11446
1417365_a_at	0.00669744	Calm1	calmodulin 1	1379.09	996.734	15.9965	53.1525	-1.38361
1417366_s_at	0.000139051	Calm1	calmodulin 1	2102.6	1443.2	66.2858	47.4496	-1.4569
1417367_at	0.116029	Ppp2ca	protein phosphatase 2a, catalytic subunit, alpha isoform	2678.25	2787.6	62.4561	71.0797	1.04083
1417368_s_at	0.146548	Ndufa2	NADH dehydrogenase (ubiquinone) 1 alpha subcomplex, 2	1216.37	1316.58	77.5758	38.4175	1.08238
1417369_at	0.0498701	Hsd17b4	hydroxysteroid (17-beta) dehydrogenase 4	625.362	504.068	58.6642	12.7923	-1.24063
1417370_at	0.505387	Tff3	trefoil factor 3, intestinal	19.7885	20.9669	2.5649	0.708517	1.05955
1417371_at	0.272097	Peli1	pellino 1	210.468	225.399	6.74328	17.791	1.07094
1417372_a_at	0.49294	Peli1	pellino 1	150.191	164.471	19.2446	25.212	1.09508
1417373_a_at	0.00385438	Tuba4	tubulin, alpha 4	1874.32	2335.68	58.5515	22.3551	1.24615
1417374_at	0.0010002	Tuba4	tubulin, alpha 4	465.239	555.777	11.6508	14.1561	1.19461
1417375_at	0.539543	Tuba4	tubulin, alpha 4	36.1946	39.9128	2.72989	7.49945	1.10273
1417376_a_at	0.0273374	Igsf4a	immunoglobulin superfamily, member 4A	79.0739	92.8638	1.02087	4.73542	1.17439
1417377_at	0.896606	Igsf4a	immunoglobulin superfamily, member 4A	191.876	190.481	11.4397	22.9845	-1.00733
1417378_at	0.0699876	Igsf4a	immunoglobulin superfamily, member 4A	224.405	259.304	16.3066	4.23011	1.15552
1417379_at	0.0119419	Iqgap1	IQ motif containing GTPase activating protein 1	1518.16	1223.27	55.5727	78.1381	-1.24106
1417380_at	0.0672559	Iqgap1	IQ motif containing GTPase activating protein 1	1713.67	1612.2	55.6089	43.2002	-1.06294
1417381_at	0.657778	C1qa	complement component 1, q subcomponent, alpha polypeptide	11.132	11.6641	0.554394	1.55568	1.04781
1417382_at	0.0487444	Entpd5	ectonucleoside triphosphate diphosphohydrolase 5	160.711	99.7368	2.06071	20.3367	-1.61136
1417383_at	0.168708	Entpd5	ectonucleoside triphosphate diphosphohydrolase 5	25.8848	21.152	2.40648	3.65437	-1.22375
1417384_at	0.00160747	Entpd5	ectonucleoside triphosphate diphosphohydrolase 5	96.5285	55.3422	7.48128	5.19851	-1.74421
1417385_at	0.0563434	Npepps	aminopeptidase puromycin sensitive	634.36	554.219	24.4346	37.8031	-1.1446
1417386_at	0.975328	Npepps	aminopeptidase puromycin sensitive	510.036	509.169	26.9155	19.072	-1.0017
1417387_at	0.478344	Med31	mediator of RNA polymerase II transcription, subunit 31 homolog (yeast)	569.659	593.214	46.9286	23.1718	1.04135
1417388_at	0.00365952	Bex2	brain expressed X-linked 2	312.599	504.629	2.30698	27.1789	1.6143
1417389_at	0.166397	Gpc1	glypican 1	109.201	89.843	17.5313	2.64791	-1.21546
1417390_at	0.00171323	Xab1	XPA binding protein 1	399.231	521.182	18.2033	17.4381	1.30546
1417391_a_at	0.530767	Il16	interleukin 16	13.3118	12.6948	1.26711	0.833435	-1.0486
1417392_a_at	0.0269359	Slc7a7	solute carrier family 7 (cationic amino acid transporter, y+ system), member 7	321.105	267.189	21.2136	17.2122	-1.20179
1417393_a_at	0.0134749	C1qdc2	C1q domain containing 2	304.84	241.251	11.5705	16.9794	-1.26358
1417394_at	0.75813	Klf4	Kruppel-like factor 4 (gut)	657.691	665.166	17.9914	32.4991	1.01137
1417395_at	0.747837	Klf4	Kruppel-like factor 4 (gut)	110.79	114.443	14.3643	12.6123	1.03298
1417396_at	0.65327	Podxl	podocalyxin-like	57.5503	54.562	7.5001	7.15383	-1.05477
1417397_at	0.181599	Slc9a1	solute carrier family 9 (sodium/hydrogen exchanger), member 1	158.196	140.481	13.7672	13.7149	-1.12611
1417398_at	0.00128773	Rras2	related RAS viral (r-ras) oncogene homolog 2	724.54	567.515	11.3163	17.4787	-1.27669
1417399_at	0.0368166	Gas6	growth arrest specific 6	55.8668	66.3158	4.15352	3.05194	1.18704
1417400_at	0.000394147	Rai14	retinoic acid induced 14	454.817	613.958	10.828	6.92149	1.3499
1417401_at	0.156923	Rai14	retinoic acid induced 14	105.05	119.779	9.4585	11.147	1.14021
1417402_at	0.363686	1190017O12Rik	RIKEN cDNA 1190017O12 gene	191.789	196.713	1.80854	7.3385	1.02568
1417403_at	0.0524562	Elovl6	ELOVL family member 6, elongation of long chain fatty acids (yeast)	173.416	194.703	5.4883	10.9315	1.12275
1417404_at	0.0304251	Elovl6	ELOVL family member 6, elongation of long chain fatty acids (yeast)	419.987	527.854	31.471	7.87514	1.25684
1417405_at	0.00151243	Stard3	START domain containing 3	228.018	133.972	19.858	11.1723	-1.70198
1417406_at	0.0100043	Sertad1	SERTA domain containing 1	332.356	272.583	15.5984	15.4042	-1.21928
1417407_at	0.764651	Fbxl14	F-box and leucine-rich repeat protein 14	163.179	160.271	6.07876	16.2606	-1.01815
1417408_at	0.0860749	F3	coagulation factor III	362.565	281.298	51.3127	16.4447	-1.2889
1417409_at	0.0044992	Jun	Jun oncogene	407.811	293.39	25.9986	21.2	-1.39
1417410_s_at	0.0264631	Prkci	protein kinase C, iota	1194.9	1364.69	57.5212	64.5318	1.1421
1417411_at	0.776363	Nap1l5	nucleosome assembly protein 1-like 5	5.0294	5.24788	0.373366	0.930548	1.04344
1417412_at	0.29219	F8a	factor 8-associated gene A	21.3264	24.3347	3.49628	0.775227	1.14106
1417413_at	0.173116	Cuzd1	CUB and zona pellucida-like domains 1	20.2781	21.7329	0.241994	1.27504	1.07174
1417414_at	0.00248994	2006-09-03	septin 3	40.308	50.2701	1.71727	1.74558	1.24715
1417415_at	0.0892762	Slc6a3	solute carrier family 6 (neurotransmitter transporter, dopamine), member 3	8.25001	9.6731	0.338934	0.95112	1.1725
1417416_at	0.499652	Kcna1	potassium voltage-gated channel, shaker-related subfamily, member 1	11.2712	11.7954	0.383596	1.05079	1.04651
1417417_a_at	0.166056	Cox6a1	cytochrome c oxidase, subunit VI a, polypeptide 1	7098.15	6626.45	397.956	98.1222	-1.07119
1417418_s_at	0.25049	Cox6a1	cytochrome c oxidase, subunit VI a, polypeptide 1	2943.7	2778.2	165.526	129.53	-1.05957
1417419_at	0.263929	Ccnd1	cyclin D1	71.3188	85.6252	8.90961	16.3339	1.2006
1417420_at	0.212131	Ccnd1	cyclin D1	134.373	154.957	7.17183	20.94	1.15319
1417421_at	0.145013	S100a1	S100 calcium binding protein A1	198.857	167.796	23.0632	19.2692	-1.18511
1417422_at	0.460193	Gnmt	glycine N-methyltransferase	17.0319	20.1393	1.97127	5.07944	1.18244
1417423_at	0.0283291	Grina	glutamate receptor, ionotropic, N-methyl D-asparate-associated protein 1 (glutamate binding)	1135.3	903.122	37.9113	75.0131	-1.25708
1417424_at	0.849399	Ier3ip1	immediate early response 3 interacting protein 1	247.613	244.768	17.106	17.017	-1.01162
1417425_at	0.174369	Prkrip1	Prkr interacting protein 1 (IL11 inducible)	412.435	377.021	31.2769	5.94995	-1.09393
1417426_at	0.000420077	Prg1	proteoglycan 1, secretory granule	585.38	261.914	29.305	21.0704	-2.23501
1417427_at	0.061813	1500026D16Rik	RIKEN cDNA 1500026D16 gene	254.43	278.237	7.92357	13.0358	1.09357
1417428_at	0.000686757	Gng3	guanine nucleotide binding protein (G protein), gamma 3 subunit	133.57	231.688	9.80848	14.8745	1.73458
1417429_at	0.549463	Fmo1	flavin containing monooxygenase 1	9.61839	9.14051	0.680829	1.14413	-1.05228
1417430_at	0.0972013	Cdr2	cerebellar degeneration-related 2	122.78	109.056	2.13855	8.02034	-1.12584
1417431_a_at	0.217723	Sphk2	sphingosine kinase 2	63.4136	57.3077	3.99717	5.86631	-1.10655
1417432_a_at	0.0121096	Gnb1	guanine nucleotide binding protein, beta 1	1998.59	1637.98	111.564	49.2803	-1.22015
1417433_at	0.425542	Lypla2	lysophospholipase 2	367.103	355.749	11.9394	18.1993	-1.03191
1417434_at	0.0195133	Gpd2	glycerol phosphate dehydrogenase 2, mitochondrial	318.069	393.331	22.3186	14.4786	1.23662
1417435_at	0.0186924	Large	like-glycosyltransferase	155.925	130.94	9.28509	6.08052	-1.19081
1417436_at	0.792389	Large	like-glycosyltransferase	7.3585	7.52673	0.870934	0.696289	1.02286
1417437_at	0.0306166	Xrcc6	X-ray repair complementing defective repair in Chinese hamster cells 6	297.329	368.841	20.1005	32.5977	1.24051
1417438_at	0.668987	Rdh14	retinol dehydrogenase 14 (all-trans and 9-cis)	121.888	124.915	4.48916	9.34947	1.02483
1417439_at	0.114661	Cd248	CD248 antigen, endosialin	30.5404	35.7466	2.97141	3.34332	1.17047
1417440_at	0.0197391	Arid1a	AT rich interactive domain 1A (Swi1 like)	179.631	226.371	10.8517	18.7715	1.2602
1417441_at	0.0266104	Dnajc12	DnaJ (Hsp40) homolog, subfamily C, member 12	119.07	106.903	4.86162	3.78672	-1.11381
1417442_a_at	0.0100893	Pex3	peroxisomal biogenesis factor 3	200.696	156.746	7.04012	10.2418	-1.28039
1417443_at	0.210208	BC026682	cDNA sequence BC026682	25.5275	29.1318	3.42918	0.35412	1.14119
1417444_at	0.0585013	E2f5	E2F transcription factor 5	158.121	190.977	14.1179	16.5616	1.20779
1417445_at	0.00144391	Kntc2	kinetochore associated 2	188.397	252.147	7.23945	11.9057	1.33838
1417446_at	0.467331	Slc12a4	solute carrier family 12, member 4	126.869	131.632	7.64612	6.90952	1.03754
1417447_at	0.81094	Tcf21	transcription factor 21	7.01961	7.21099	0.408448	0.982344	1.02726
1417448_at	0.161088	1810008A18Rik	RIKEN cDNA 1810008A18 gene	145.846	157.569	3.94371	10.0828	1.08038
1417449_at	0.893899	Acot8	acyl-CoA thioesterase 8	254.345	255.476	14.8156	6.62987	1.00445
1417450_a_at	0.0435839	Tacc3	transforming, acidic coiled-coil containing protein 3	196.737	285.149	30.2292	15.1205	1.44939
1417451_a_at	0.520103	Ppia	peptidylprolyl isomerase A	12073.4	12205.6	161.725	273.058	1.01095
1417452_a_at	0.530616	Fau	Finkel-Biskis-Reilly murine sarcoma virus (FBR-MuSV) ubiquitously expressed (fox derived)	9390.03	9224.04	322.998	261.495	-1.018
1417453_at	0.452636	Cul4b	cullin 4B	1097.22	1024.08	95.3619	116.992	-1.07142
1417454_at	0.0173174	Cul4b	cullin 4B	1873.26	2067.08	43.3428	68.296	1.10346
1417455_at	0.162079	Tgfb3	transforming growth factor, beta 3	14.989	12.4973	2.11515	0.493115	-1.19938
1417456_at	0.00109541	Gnpat	glyceronephosphate O-acyltransferase	267.376	326.577	5.41343	9.54025	1.22142
1417457_at	0.0164837	Cks2	CDC28 protein kinase regulatory subunit 2	1757.5	2230.15	134.297	145.532	1.26893
1417458_s_at	0.0091012	Cks2	CDC28 protein kinase regulatory subunit 2	1709.04	2247.11	110.153	65.7097	1.31484
1417459_at	0.474779	Dcpp	demilune cell and parotid protein	8.44861	8.05723	0.176761	0.802279	-1.04857
1417460_at	0.00264249	Ifitm2	interferon induced transmembrane protein 2	1502.69	1921.97	71.1872	75.7554	1.27902
1417461_at	0.740862	Cap1	CAP, adenylate cyclase-associated protein 1 (yeast)	1382.36	1404.84	94.6021	62.758	1.01626
1417462_at	0.919994	Cap1	CAP, adenylate cyclase-associated protein 1 (yeast)	1143.2	1149.2	157.942	82.3021	1.00525
1417463_a_at	0.270419	2400001E08Rik; LOC433216	RIKEN cDNA 2400001E08 gene; similar to RIKEN cDNA 2400001E08	2833.27	2688.54	164.837	98.4003	-1.05383
1417464_at	0.532892	Tnnc2	troponin C2, fast	11.2156	12.0512	1.10042	1.6414	1.0745
1417465_at	0.586284	Fnta	farnesyltransferase, CAAX box, alpha	1094.86	1117.62	60.3343	27.3385	1.02079
1417466_at	0.0434967	---	---	19.3194	7.84064	5.9835	0.354757	-2.46401
1417467_a_at	0.000829136	Tada3l	transcriptional adaptor 3 (NGG1 homolog, yeast)-like	363.011	288.358	11.7845	7.10783	-1.25889
1417468_at	0.839596	Nit1	nitrilase 1	303.608	301.015	9.23412	21.9545	-1.00861
1417469_at	0.169423	Nit1	nitrilase 1	17.5571	20.8863	2.51765	2.41039	1.18962
1417470_at	0.0041605	Apobec3	apolipoprotein B editing complex 3	322.869	439.833	18.267	29.4194	1.36226
1417471_s_at	0.145785	D1Ertd622e	DNA segment, Chr 1, ERATO Doi 622, expressed	26.1031	22.2309	2.52836	2.65316	-1.17418
1417472_at	0.158138	Myh9	myosin, heavy polypeptide 9, non-muscle	793.128	707.799	64.4583	55.809	-1.12056
1417473_a_at	0.574258	Ppcs	phosphopantothenoylcysteine synthetase	38.455	36.3123	3.53516	5.42324	-1.05901
1417474_at	0.0616591	1500035H01Rik	RIKEN cDNA 1500035H01 gene	417.634	469.414	21.005	27.7341	1.12398
1417475_at	0.955436	Atp13a1	ATPase type 13A1	267.326	266.481	15.4478	3.89973	-1.00317
1417476_at	0.44506	Fbxw5	F-box and WD-40 domain protein 5	68.1938	72.2266	5.3002	6.45675	1.05914
1417477_at	0.00082517	Gtlf3b	gene trap locus F3b	525.293	363.838	11.6175	15.1406	-1.44376
1417478_a_at	0.454002	4930511A21Rik	RIKEN cDNA 4930511A21 gene	284.963	272.562	10.0657	22.6152	-1.0455
1417479_at	0.397707	4930511A21Rik	RIKEN cDNA 4930511A21 gene	26.4686	29.4104	2.70802	4.56276	1.11114
1417480_at	0.0400507	Fbxo9	f-box only protein 9	226.55	246.388	8.35216	7.28094	1.08756
1417481_at	0.438035	Ramp1	receptor (calcitonin) activity modifying protein 1	17.0542	14.7083	4.15134	1.79682	-1.15949
1417482_at	0.241654	Tex19	testis expressed gene 19	839.824	773.161	58.6729	60.1401	-1.08622
1417483_at	0.00039339	Nfkbiz	nuclear factor of kappa light polypeptide gene enhancer in B-cells inhibitor, zeta	180.098	56.1376	17.2008	7.29599	-3.20814
1417484_at	0.982835	Ibsp	integrin binding sialoprotein	4.99389	5.00033	0.437138	0.410753	1.00129
1417485_at	0.0530524	Ibsp	integrin binding sialoprotein	7.57626	8.60057	0.145433	0.509025	1.1352
1417486_at	0.147824	Shd	src homology 2 domain-containing transforming protein D	19.0559	22.4723	2.45681	1.38202	1.17929
1417487_at	0.0116416	Fosl1	fos-like antigen 1	26.0649	17.0032	0.974023	1.78715	-1.53294
1417488_at	0.917439	Fosl1	fos-like antigen 1	12.7196	12.7126	0.807248	2.7725	-1.00056
1417489_at	0.0739819	Npy2r	neuropeptide Y receptor Y2	4.79448	5.0053	0.114012	0.096057	1.04397
1417490_at	0.0198025	Ctsb	cathepsin B	5509.7	4058.74	553.327	175.901	-1.35749
1417491_at	0.0216088	Ctsb	cathepsin B	40.6311	23.9299	6.81492	1.71669	-1.69792
1417492_at	0.0036079	Ctsb	cathepsin B	116.54	67.8045	7.67933	1.00583	-1.71876
1417493_at	0.130596	Pcgf4	polycomb group ring finger 4	154.299	127.555	11.9093	18.2559	-1.20967
1417494_a_at	0.191242	Cp	ceruloplasmin	8.59068	7.59148	0.863515	0.730313	-1.13162
1417495_x_at	0.711331	Cp	ceruloplasmin	6.38537	6.16078	0.707183	0.727475	-1.03646
1417496_at	0.679258	Cp	ceruloplasmin	10.4057	10.8057	1.26326	1.02853	1.03844
1417497_at	0.683528	Cp	ceruloplasmin	10.0483	10.2623	0.798037	0.392036	1.0213
1417498_at	0.574191	Serpinf2	serine (or cysteine) peptidase inhibitor, clade F, member 2	36.3225	38.2675	4.78491	3.34779	1.05355
1417499_at	0.24905	Timm10	translocase of inner mitochondrial membrane 10 homolog (yeast)	548.843	594.701	46.652	30.9696	1.08355
1417500_a_at	0.000129953	Tgm2	transglutaminase 2, C polypeptide	3626.46	1539.63	110.857	84.0102	-2.35541
1417501_at	0.10487	Fbxo6b	F-box only protein 6b	819.851	741.589	50.5773	4.5007	-1.10553
1417502_at	0.376158	Tspan7	tetraspanin 7	42.8591	53.0191	11.472	11.9111	1.23705
1417503_at	0.0105705	Rfc2	replication factor C (activator 1) 2	482.821	563.129	20.6408	14.2404	1.16633
1417504_at	0.589867	Calb1	calbindin-28K	7.24585	7.54333	0.855486	0.330781	1.04106
1417505_s_at	0.00149914	Il11ra1; Il11ra2	interleukin 11 receptor, alpha chain 1; interleukin 11 receptor, alpha chain 2	253.409	122.624	13.0421	12.0596	-2.06656
1417506_at	0.00427164	Gmnn	geminin	1292.5	1518.48	24.4868	2.71972	1.17484
1417507_at	0.910789	Cyb561	cytochrome b-561	88.2562	87.8971	1.28691	9.74901	-1.00408
1417508_at	0.0798958	Rnf19	ring finger protein (C3HC4 type) 19	778.274	626.242	13.0349	73.7546	-1.24277
1417509_at	0.0901907	Rnf19	ring finger protein (C3HC4 type) 19	236.976	195.159	3.29564	21.3189	-1.21427
1417510_at	0.00142938	Vps4a	vacuolar protein sorting 4a (yeast)	266.172	223.008	7.65237	5.31962	-1.19355
1417511_at	0.00189527	Lyar	Ly1 antibody reactive clone	547.184	769.429	32.4503	36.6352	1.40616
1417512_at	0.0562376	Evi5; LOC544746	ecotropic viral integration site 5; similar to Evi-5	215.091	248.246	14.3551	4.73939	1.15415
1417513_at	0.993692	Evi5	ecotropic viral integration site 5	559.886	559.402	26.8666	11.8383	-1.00086
1417514_at	0.0256278	Ssx2ip	synovial sarcoma, X breakpoint 2 interacting protein	46.0744	64.7781	5.84386	7.54971	1.40594
1417515_at	0.0180215	Lsm10	U7 snRNP-specific Sm-like protein LSM10	533.723	474.948	19.484	7.66657	-1.12375
1417516_at	0.913307	Ddit3	DNA-damage inducible transcript 3	1086.56	1095.72	60.1879	94.6916	1.00843
1417517_at	0.207202	Plagl2	pleiomorphic adenoma gene-like 2	27.4569	29.6393	1.71501	1.85343	1.07949
1417518_at	0.655513	Plagl2	pleiomorphic adenoma gene-like 2	16.8427	17.388	1.62763	1.26897	1.03238
1417519_at	0.284404	Plagl2	pleiomorphic adenoma gene-like 2	19.0173	20.2552	0.991123	1.42392	1.06509
1417520_at	0.0405342	Nfe2l3	nuclear factor, erythroid derived 2, like 3	26.6804	15.7125	2.61126	3.65941	-1.69804
1417521_at	0.441619	Efna2	ephrin A2	10.8483	11.9464	1.23765	1.8619	1.10122
1417522_at	0.187202	Fbxo32	F-box only protein 32	157.979	129.735	7.77719	22.7478	-1.21771
1417523_at	0.679867	Plek	pleckstrin	8.22081	8.71608	1.20755	1.43234	1.06025
1417524_at	0.128335	Cnih2	cornichon homolog 2 (Drosophila)	24.2462	27.3442	0.546005	2.2732	1.12777
1417525_at	0.0140967	Hand1	heart and neural crest derivatives expressed transcript 1	232.941	183.5	8.76224	13.0524	-1.26944
1417526_at	0.499668	Pcbp3	poly(rC) binding protein 3	132.36	127.824	8.39622	6.3362	-1.03549
1417527_at	0.278835	Ap3m2	adaptor-related protein complex 3, mu 2 subunit	57.4298	63.5981	6.91704	4.97335	1.10741
1417528_at	0.389665	Spag6	sperm associated antigen 6	10.6182	9.61455	1.52189	0.377415	-1.10439
1417529_at	0.0615537	Rab33a	RAB33A, member of RAS oncogene family	11.0515	13.1145	0.823771	1.10942	1.18668
1417530_a_at	0.342523	Srp9	signal recognition particle 9	1354.9	1307.04	45.1167	60.8107	-1.03661
1417531_at	0.162114	Cyp2j5	cytochrome P450, family 2, subfamily j, polypeptide 5	5.58808	6.04072	0.168887	0.384483	1.081
1417532_at	0.613073	Cyp2j5	cytochrome P450, family 2, subfamily j, polypeptide 5	5.85196	5.57478	0.566	0.680661	-1.04972
1417533_a_at	0.044039	Itgb5	integrin beta 5	358.391	304.304	24.0059	5.56544	-1.17774
1417534_at	0.00965044	Itgb5	Integrin beta 5 (Itgb5), mRNA	236.313	192.649	12.0795	4.72459	-1.22665
1417535_at	0.666154	Fbxo25	F-box only protein 25	155.229	160.27	6.28411	15.3167	1.03248
1417536_at	0.570892	Zmat2	zinc finger, matrin type 2	519.078	531.284	23.8027	24.1734	1.02351
1417537_at	0.56902	Zmat2	zinc finger, matrin type 2	29.9358	32.7969	6.36075	5.55159	1.09558
1417538_at	0.780868	Slc35a1	solute carrier family 35 (CMP-sialic acid transporter), member 1	210.829	207.486	4.70526	20.9851	-1.01611
1417539_at	0.659461	Slc35a1	solute carrier family 35 (CMP-sialic acid transporter), member 1	185.082	181.479	4.80212	12.7122	-1.01985
1417540_at	0.0125536	Elf1	E74-like factor 1	391.04	213.253	17.6018	30.6077	-1.83369
1417541_at	0.000137219	Hells	helicase, lymphoid specific	618.864	895.975	12.1472	8.10737	1.44777
1417542_at	0.00845386	Rps6ka2	ribosomal protein S6 kinase, polypeptide 2	117.065	168.404	9.89457	6.30559	1.43855
1417543_at	0.0757672	Rps6ka2	ribosomal protein S6 kinase, polypeptide 2	28.0087	34.5254	3.3403	1.14468	1.23267
1417544_a_at	0.111467	Flot2	flotillin 2	155.028	168.803	8.77121	7.61868	1.08886
1417545_at	0.318741	Trpv4	transient receptor potential cation channel, subfamily V, member 4	22.3196	27.5983	3.24942	6.46437	1.23651
1417546_at	0.00588986	Il2rb	interleukin 2 receptor, beta chain	38.7528	19.396	3.97762	0.33651	-1.99798
1417547_at	0.0914271	Sart3	squamous cell carcinoma antigen recognized by T-cells 3	198.517	228.224	7.3904	19.8337	1.14964
1417548_at	0.128574	Sart3	squamous cell carcinoma antigen recognized by T-cells 3	32.8351	39.7227	4.7282	2.9708	1.20976
1417549_at	0.0872008	Zfp68	zinc finger protein 68	14.0024	15.9276	1.0095	1.0821	1.13749
1417550_a_at	0.266497	Gsg1	germ cell-specific gene 1	8.49764	9.10928	0.207415	0.690749	1.07198
1417551_at	5.96808e-05	Cln3	ceroid lipofuscinosis, neuronal 3, juvenile (Batten, Spielmeyer-Vogt disease)	392.309	236.507	13.5843	6.37735	-1.65876
1417552_at	0.258247	Fap	fibroblast activation protein	6.50648	5.95261	0.608603	0.400267	-1.09305
1417553_at	0.000330058	Plac1	placental specific protein 1	877.322	308.984	65.5946	10.1934	-2.83938
1417554_at	0.470487	Hsd3b4	hydroxysteroid dehydrogenase-4, delta<5>-3-beta	8.3601	9.06424	1.27591	0.942467	1.08423
1417555_at	0.073082	Atad1	ATPase family, AAA domain containing 1	17.1547	20.3789	1.65278	1.27851	1.18794
1417556_at	0.693422	Fabp1	fatty acid binding protein 1, liver	6.73576	6.92294	0.744635	0.360657	1.02779
1417557_at	0.551488	Ubxd1	UBX domain containing 1	202.593	203.677	2.51666	1.27168	1.00535
1417558_at	0.0949035	Fyn	Fyn proto-oncogene	200.36	215.668	5.44132	10.0325	1.0764
1417559_at	0.047524	Sfxn1	sideroflexin 1	359.737	449.216	11.6698	44.6791	1.24873
1417560_at	0.021876	Sfxn1	sideroflexin 1	294.051	345.136	17.5304	13.757	1.17373
1417561_at	0.0220838	Apoc1	apolipoprotein C-I	1079.7	763.294	130.743	41.7632	-1.41453
1417562_at	0.731215	Eif4ebp1	eukaryotic translation initiation factor 4E binding protein 1	2780.94	2741.59	158.985	58.2827	-1.01435
1417563_at	0.314133	Eif4ebp1	eukaryotic translation initiation factor 4E binding protein 1	25.5149	23.452	2.02625	2.34475	-1.08796
1417564_at	0.00773557	Crsp9	cofactor required for Sp1 transcriptional activation, subunit 9	779.538	842.882	16.0734	14.1323	1.08126
1417565_at	0.00116228	Abhd5	abhydrolase domain containing 5	126.977	77.7197	9.82491	4.97501	-1.63379
1417566_at	1.24867e-06	Abhd5	abhydrolase domain containing 5	1122.47	412.106	24.0683	6.03908	-2.72374
1417567_at	0.564638	Ctnnbip1	catenin beta interacting protein 1	44.6389	47.4594	3.33665	6.43891	1.06318
1417568_at	0.448686	Ncald	neurocalcin delta	13.1176	14.3803	2.275	1.47214	1.09626
1417569_at	0.22055	Ncald	neurocalcin delta	26.3298	29.6587	3.13795	2.40898	1.12643
1417570_at	0.270065	Anapc1	anaphase promoting complex subunit 1	24.5565	27.3946	1.77996	3.34396	1.11558
1417571_at	0.0441092	Mpg	N-methylpurine-DNA glycosylase	273.701	304.01	12.0678	13.5756	1.11074
1417572_at	0.492036	Mpg	N-methylpurine-DNA glycosylase	27.5732	25.6515	3.77153	0.784089	-1.07492
1417573_at	0.217865	2010311D03Rik	RIKEN cDNA 2010311D03 gene	779.006	814.044	25.4365	32.8118	1.04498
1417574_at	0.613062	Cxcl12	chemokine (C-X-C motif) ligand 12	18.367	20.0973	2.86123	4.1181	1.09421
1417575_at	0.214986	Otub2	OTU domain, ubiquitin aldehyde binding 2	39.9016	43.2537	3.3218	1.45194	1.08401
1417576_a_at	0.388999	Otub2	OTU domain, ubiquitin aldehyde binding 2	11.4498	13.1192	1.15116	2.6033	1.1458
1417577_at	0.784161	Trpc3	transient receptor potential cation channel, subfamily C, member 3	13.2453	12.9805	0.59132	1.85977	-1.0204
1417578_a_at	0.11182	Gmppa	GDP-mannose pyrophosphorylase A	245.334	226.684	3.85332	11.9643	-1.08227
1417579_x_at	0.104222	Gmppa	GDP-mannose pyrophosphorylase A	232.907	206.237	18.6864	11.3445	-1.12932
1417580_s_at	0.024248	Selenbp1	selenium binding protein 1	122.976	90.5389	2.81238	8.2838	-1.35827
1417581_at	0.0685918	Dhodh	dihydroorotate dehydrogenase	79.6674	99.279	9.73858	4.61934	1.24617
1417582_s_at	0.0270185	Dhodh	dihydroorotate dehydrogenase	93.3303	115.138	7.7934	6.21077	1.23367
1417583_a_at	9.86975e-05	Crlz1	charged amino acid rich leucine zipper 1	785.584	895.453	6.68881	9.38278	1.13986
1417584_at	0.285456	Slc11a2	solute carrier family 11 (proton-coupled divalent metal ion transporters), member 2	34.7377	38.4138	3.40374	3.9389	1.10582
1417585_at	0.247313	Nup210	nucleoporin 210	106.734	115.808	9.67465	3.44977	1.08501
1417586_at	0.0103327	Timeless	timeless homolog (Drosophila)	238.438	295.944	9.32785	1.19828	1.24118
1417587_at	0.0674751	Timeless	timeless homolog (Drosophila)	139.819	170.314	6.00828	17.9221	1.2181
1417588_at	0.027563	Galnt3	UDP-N-acetyl-alpha-D-galactosamine:polypeptide N-acetylgalactosaminyltransferase 3	73.9846	55.587	7.73852	2.59545	-1.33097
1417589_at	0.466744	Galnt3	UDP-N-acetyl-alpha-D-galactosamine:polypeptide N-acetylgalactosaminyltransferase 3	5.61561	5.39069	0.165733	0.4464	-1.04172
1417590_at	0.481306	Cyp27a1	cytochrome P450, family 27, subfamily a, polypeptide 1	34.1952	36.9018	4.73609	3.71761	1.07915
1417591_at	0.77961	Ptges2	prostaglandin E synthase 2	103.201	101.964	4.57154	5.82266	-1.01213
1417592_at	0.292367	Frap1	FK506 binding protein 12-rapamycin associated protein 1	204.892	194.833	11.2345	8.95188	-1.05163
1417593_at	0.0118929	Tusc2	tumor suppressor candidate 2	203.882	170.415	10.1236	8.60368	-1.19639
1417594_at	0.000117413	Gkap1	G kinase anchoring protein 1	1613.77	918.563	74.1167	42.7814	-1.75684
1417595_at	0.606583	Meox1	mesenchyme homeobox 1	13.803	14.3975	1.48849	1.21609	1.04308
1417596_at	0.856654	Eppb9	endothelial precursor protein B9	193.834	191.961	12.7919	7.44279	-1.00976
1417597_at	0.364868	Cd28	CD28 antigen	6.48803	6.11466	0.276129	0.552276	-1.06106
1417598_a_at	0.00386589	Fxr1h	fragile X mental retardation gene 1, autosomal homolog	1430.25	1820.72	61.6412	95.0528	1.273
1417599_at	0.0118957	Cd276	CD276 antigen	73.9728	94.8843	4.47964	6.98136	1.28269
1417600_at	0.0746444	Slc15a2	solute carrier family 15 (H+/peptide transporter), member 2	129.679	102.925	12.0083	13.2991	-1.25994
1417601_at	0.659601	Rgs1	regulator of G-protein signaling 1	7.04563	7.33523	0.277545	0.892605	1.0411
1417602_at	0.24231	Per2	period homolog 2 (Drosophila)	7.16012	6.43839	0.759705	0.195042	-1.1121
1417603_at	0.493692	Per2	period homolog 2 (Drosophila)	20.9048	21.558	1.15006	0.982947	1.03125
1417604_at	0.00038313	Camk1	calcium/calmodulin-dependent protein kinase I	124.917	45.6928	1.54909	2.22154	-2.73385
1417605_s_at	0.00110826	Camk1	calcium/calmodulin-dependent protein kinase I	156.797	84.9641	14.1311	7.42164	-1.84545
1417606_a_at	0.00121668	Calr	calreticulin	3119.64	2296.2	149.174	86.1928	-1.35861
1417607_at	0.100627	Cox6a2	cytochrome c oxidase, subunit VI a, polypeptide 2	54.7824	64.1474	5.57029	3.91482	1.17095
1417608_a_at	0.29652	Rpl13a	ribosomal protein L13a	11031.7	11234.9	203.404	212.589	1.01843
1417609_at	0.0038367	Ube2a	ubiquitin-conjugating enzyme E2A, RAD6 homolog (S. cerevisiae)	362.616	207.602	12.3168	18.7822	-1.74669
1417610_at	0.809243	Apoa5	apolipoprotein A-V	27.3265	26.9233	0.92164	3.24323	-1.01498
1417611_at	0.00413307	Tmem37	transmembrane protein 37	1799.33	1050.98	206.296	74.8197	-1.71205
1417612_at	0.0146671	Ier5	immediate early response 5	212.212	150.485	8.54448	14.4971	-1.41019
1417613_at	0.869503	Ier5	immediate early response 5	55.1843	55.706	5.40923	3.18263	1.00945
1417614_at	0.575883	Ckm	creatine kinase, muscle	24.291	22.8592	1.76385	3.98408	-1.06264
1417615_a_at	0.0512156	Rpl11	ribosomal protein L11	10511.6	11267.3	39.6196	323.002	1.07189
1417616_at	0.00599458	St6galnac2	ST6 (alpha-N-acetyl-neuraminyl-2,3-beta-galactosyl-1,3)-N-acetylgalactosaminide alpha-2,6-sialyltransferase 2	32.1904	23.0802	1.05913	1.58976	-1.39472
1417617_at	0.537809	St6galnac2	ST6 (alpha-N-acetyl-neuraminyl-2,3-beta-galactosyl-1,3)-N-acetylgalactosaminide alpha-2,6-sialyltransferase 2	8.13895	9.21337	0.372647	2.15185	1.13201
1417618_at	0.920022	Itih2	inter-alpha trypsin inhibitor, heavy chain 2	9.40605	9.45476	1.42106	0.73338	1.00518
1417619_at	0.547343	Gadd45gip1	growth arrest and DNA-damage-inducible, gamma interacting protein 1	238.408	230.559	17.2892	7.65988	-1.03404
1417620_at	0.11817	Rac2	RAS-related C3 botulinum substrate 2	24.2894	27.4733	2.19246	1.35364	1.13108
1417621_at	0.588509	Nfatc1	nuclear factor of activated T-cells, cytoplasmic, calcineurin-dependent 1	39.7931	41.9567	2.30444	5.46188	1.05437
1417622_at	0.547552	Slc12a2	solute carrier family 12, member 2	315.89	323.06	14.1963	12.7086	1.0227
1417623_at	0.0716505	Slc12a2	solute carrier family 12, member 2	40.3758	27.7711	4.46908	5.75464	-1.45388
1417624_at	0.0144898	Nab1	Ngfi-A binding protein 1	170.686	124.374	2.68766	9.08912	-1.37236
1417625_s_at	0.000564728	Cmkor1	chemokine orphan receptor 1	204.169	95.0779	19.8673	8.70284	-2.14739
1417626_at	0.0376895	Usmg4	upregulated during skeletal muscle growth 4	28.4052	14.4912	6.46065	0.734913	-1.96016
1417627_a_at	1.0404e-05	Limk1	LIM-domain containing, protein kinase	485.238	130.051	29.3773	6.72236	-3.73112
1417628_at	0.176706	Supt6h	suppressor of Ty 6 homolog (S. cerevisiae)	187.825	205.501	7.22762	15.8793	1.09411
1417629_at	0.848483	Prodh	proline dehydrogenase	58.5953	59.1936	6.00534	1.78618	1.01021
1417630_at	0.600712	Mknk1	MAP kinase-interacting serine/threonine kinase 1	84.2532	80.8231	5.35872	9.43358	-1.04244
1417631_at	0.793974	Mknk1	MAP kinase-interacting serine/threonine kinase 1	38.8584	37.9928	1.4894	7.2782	-1.02278
1417632_at	0.00199064	Atp6v0a1	ATPase, H+ transporting, lysosomal V0 subunit a isoform 1	161.637	101.704	11.855	3.96511	-1.58928
1417633_at	0.834972	Sod3	superoxide dismutase 3, extracellular	13.732	13.5359	0.467376	3.28468	-1.01448
1417634_at	0.544101	Sod3	superoxide dismutase 3, extracellular	20.0648	19.192	1.379	1.89965	-1.04548
1417635_at	0.104432	Spa17	sperm autoantigenic protein 17	69.5351	63.0953	2.1512	4.05426	-1.10206
1417636_at	0.206913	Slc6a9	solute carrier family 6 (neurotransmitter transporter, glycine), member 9	55.8334	63.9624	5.26534	7.73373	1.14559
1417637_a_at	0.146988	Hmg20b	high mobility group 20 B	83.4675	77.5775	4.09155	3.92621	-1.07592
1417638_at	0.0037877	Lefty1	left right determination factor 1	249.297	354.454	17.9296	25.6428	1.42182
1417639_at	0.00177048	Slc22a4	solute carrier family 22 (organic cation transporter), member 4	10.7358	7.59456	0.641153	0.352022	-1.41362
1417640_at	0.83753	Cd79b	CD79B antigen	25.4729	25.8532	3.83562	1.67356	1.01493
1417641_at	0.201519	Galntl5	UDP-N-acetyl-alpha-D-galactosamine:polypeptide N-acetylgalactosaminyltransferase-like 5	6.02164	6.43427	0.386271	0.225974	1.06852
1417642_at	0.598194	Aldh1a3	aldehyde dehydrogenase family 1, subfamily A3	12.6529	13.708	0.266667	2.65716	1.08339
1417643_at	0.305631	Tsga2	testis specific gene A2	60.5362	65.45	6.26245	1.2404	1.08117
1417644_at	0.281346	Sspn	sarcospan	6.47186	7.47869	1.18428	0.733567	1.15557
1417645_at	0.372343	Sspn	sarcospan	7.11832	7.70195	0.716098	0.689197	1.08199
1417646_a_at	0.278231	Snx5	sorting nexin 5	1126.75	1185.27	60.9425	51.1254	1.05193
1417647_at	0.178239	Snx5	sorting nexin 5	620.593	678.939	50.0289	28.869	1.09402
1417648_s_at	0.0344593	Snx5	sorting nexin 5	276.089	339.824	15.3896	30.4213	1.23085
1417649_at	0.00116358	Cdkn1c	cyclin-dependent kinase inhibitor 1C (P57)	3518.76	2193	200.49	63.9705	-1.60454
1417650_at	0.255835	Lao1	L-amino acid oxidase 1	28.0858	30.9822	3.16111	0.786345	1.10313
1417651_at	0.232157	Cyp2c29	cytochrome P450, family 2, subfamily c, polypeptide 29	9.80065	11.3685	1.44987	1.08713	1.15998
1417652_a_at	0.6402	Tbca	tubulin cofactor a	3220.3	3268.52	102.22	125.803	1.01497
1417653_at	0.137543	Pvalb	parvalbumin	16.5931	19.7277	2.31768	1.06507	1.18891
1417654_at	0.47561	Sdc4	syndecan 4	51.5174	47.6852	6.91656	4.63736	-1.08036
1417655_a_at	0.000521671	MGI:1933527	arsenate resistance protein 2	151.073	200.739	3.53926	6.81731	1.32876
1417656_at	0.0050777	Mybl2	myeloblastosis oncogene-like 2	288.048	409.403	17.4701	8.79151	1.4213
1417657_s_at	0.00515821	Dnajc2	DnaJ (Hsp40) homolog, subfamily C, member 2	579.303	680.948	13.7379	3.56796	1.17546
1417658_at	0.100179	Tbrg4	transforming growth factor beta regulated gene 4	16.6172	21.7747	2.7103	3.40858	1.31037
1417659_at	0.136554	Vps29	vacuolar protein sorting 29 (S. pombe)	995.99	922.521	43.1362	50.7699	-1.07964
1417660_s_at	0.662148	Vps29	vacuolar protein sorting 29 (S. pombe)	1773.99	1807.15	115.824	37.1173	1.01869
1417661_at	0.0256687	Rad52b	RAD52 homolog B (S. cerevisiae)	648.321	718.078	4.52799	22.6652	1.1076
1417662_at	0.0449629	Elk3	ELK3, member of ETS oncogene family	7.90688	9.00628	0.301507	0.538196	1.13904
1417663_a_at	0.573942	Ndrg3	N-myc downstream regulated gene 3	49.8568	46.6339	7.31958	5.1441	-1.06911
1417664_a_at	0.978187	Ndrg3	N-myc downstream regulated gene 3	55.9726	55.821	4.28295	2.80526	-1.00272
1417665_a_at	9.48089e-06	Cpsf1	cleavage and polyadenylation specific factor 1	443.722	536.739	3.74759	4.28014	1.20963
1417666_at	0.534378	Dnttip1	deoxynucleotidyltransferase, terminal, interacting protein 1	520.51	532.752	22.6959	21.3472	1.02352
1417667_a_at	0.768862	Pter	phosphotriesterase related	124.154	121.252	10.0659	13.8968	-1.02393
1417668_at	0.1342	Rtn4ip1	reticulon 4 interacting protein 1	14.9276	19.3964	1.32239	3.84753	1.29937
[truncated: 43,102 more rows]
